# Supplementary material for: Crystal structure of cis-aqua­chlorido­(rac-5,5,7,12,12,14-hexa­methyl-1,4,8,11-tetra­aza­cyclo­tetra­decane-κ4 N)chromium(III) tetra­chlorido­zincate trihydrate from synchrotron data
Source: Acta Crystallogr E Crystallogr Commun. 2015 Aug 22;71(Pt 9):1054–7. doi: 10.1107/S2056989015015212 (PMC4555385; doi:10.1107/S2056989015015212)
Supplement: Supplementary file 1 [file e-71-01054-sup1.cif]

##############################################################################
#                                                                            #
# This CIF contains the data in a paper accepted for publication in          #
# Acta Crystallographica Section E. It conforms to the requirements of       #
# Notes for Authors for Acta Crystallographica Section E, and has been       #
# peer reviewed under the auspices of the IUCr Commission on Journals.       #
#                                                                            #
# Full details of the Crystallographic Information File format               #
# are given in the paper "The Crystallographic Information File (CIF):       #
# a New Standard Archive File for Crystallography" by S. R. Hall, F. H.      #
# Allen and I. D. Brown [Acta Cryst. (1991), A47, 655-685].                  #
#                                                                            #
# The current version of the core CIF dictionary is obtainable from          #
# ftp://ftp.iucr.org/pub/cif_core.dic.                                       #
#                                                                            #
# Software is freely available for graphical display of the structure(s)     #
# in this CIF. For information consult the CIF software page                 #
# http://www.iucr.org/resources/cif/software.                                #
#                                                                            #
# This file may be used for bona fide research purposes within the           #
# scientific community so long as proper attribution is given to the journal # 
# article from which it was obtained.                                        #
#                                                                            #
##############################################################################
data_I
_audit_creation_method     'SHELXL-2014/7'
_journal_date_recd_electronic     2015-08-05
_journal_date_accepted     2015-08-14
_journal_name_full     'Acta Crystallographica, Section E'
_journal_year     2015
_journal_volume     71
_journal_issue      9
_journal_page_first     1054
_journal_page_last     1057
_journal_paper_category     GM
_journal_paper_doi     10.1107/S2056989015015212
_journal_coeditor_code     WM5196
_publ_contact_author_name     'Jong-Ha Choi'
_publ_contact_author_address
;
Department of Chemistry, Andong National University,
Andong 36729, Republic of Korea.
;
_publ_contact_author_email     jhchoi@anu.ac.kr
_publ_contact_author_fax     '82 54 820 5452'
_publ_contact_author_phone     '+82-54-820-5458'
_publ_section_title
;\
Crystal structure of
<i>cis</i>-aquachlorido(<i>rac</i>-5,5,7,12,12,14-hexamethyl-1,4,8,11-\
tetraazacyclotetradecane-\k^4^<i>N</i>)chromium(III) tetrachloridozincate
trihydrate from synchrotron data
;
_publ_section_title_footnote     .
loop_
    _publ_author_name
    _publ_author_footnote
    _publ_author_address
    'Moon, Dohyun' .
;
Pohang Accelerator Laboratory, POSTECH, Pohang 37673, Republic of Korea
;
    'Choi, Jong-Ha' .
;
Department of Chemistry, Andong National University, Andong 36729,
Republic of Korea
;
_publ_section_synopsis
;
The Cr^III^ ion in the title cationic complex is coordinated by four N atoms
from the macrocyclic ligand, one water molecule and one chloride in a
<i>cis</i> geometry, displaying a distorted octahedral environment. The
crystal packing is stabilized by N---H...Cl, O---H...Cl and O---H...O hydrogen
bonds.
;
_chemical_name_systematic     ?
_chemical_name_common     ?
_chemical_formula_moiety     'C16 H38 Cl Cr N4 O, Zn Cl4, 3(H2 O)'
_chemical_formula_sum     'C16 H44 Cl5 Cr N4 O4 Zn'
_chemical_formula_iupac     '[Cr Cl (C16 H38 N4 O) (H2 O)] [Zn Cl4] 3H2 O'
_chemical_formula_weight     651.17
_chemical_melting_point     ?
_shelx_space_group_comment
;
The symmetry employed for this shelxl refinement is uniquely defined
by the following loop, which should always be used as a source of
symmetry information in preference to the above space-group names.
They are only intended as comments.
;
_space_group_crystal_system     triclinic
_space_group_name_H-M_alt     'P -1'
_space_group_name_Hall     '-P 1'
loop_
    _space_group_symop_operation_xyz
    'x, y, z'
    '-x, -y, -z'
_cell_length_a     9.1010(18)
_cell_length_b     9.5830(19)
_cell_length_c     17.007(3)
_cell_angle_alpha     81.73(3)
_cell_angle_beta     75.80(3)
_cell_angle_gamma     74.90(3)
_cell_volume     1383.2(6)
_cell_formula_units_Z     2
_cell_measurement_reflns_used     68409
_cell_measurement_theta_min     0.349
_cell_measurement_theta_max     33.679
_cell_measurement_temperature     260(2)
_exptl_crystal_description     'plate'
_exptl_crystal_colour     'purple'
_exptl_crystal_size_max     0.217
_exptl_crystal_size_mid     0.161
_exptl_crystal_size_min     0.076
_exptl_crystal_density_diffrn     1.563
_exptl_crystal_density_meas     ?
_exptl_crystal_density_method     ?
_exptl_crystal_F_000     678
_exptl_absorpt_coefficient_mu     1.159
_exptl_absorpt_correction_type     empirical
_exptl_absorpt_process_details
;
(<i>HKL3000sm SCALEAPCK</i>; Otwinowski & Minor, 1997)
;
_shelx_estimated_absorpt_T_min     0.787
_shelx_estimated_absorpt_T_max     0.917
_exptl_absorpt_correction_T_min     0.787
_exptl_absorpt_correction_T_max     0.917
_diffrn_ambient_temperature     260(2)
_diffrn_radiation_type     synchrotron
_diffrn_radiation_wavelength     0.610
_diffrn_measurement_device_type     'ADSC Q210 CCD area detector'
_diffrn_measurement_method     'omega scan'
_diffrn_detector_area_resol_mean     ?
_diffrn_reflns_number     14317
_diffrn_reflns_av_R_equivalents     0.0127
_diffrn_reflns_theta_min     2.252
_diffrn_reflns_theta_max     24.998
_diffrn_reflns_theta_full     21.469
_diffrn_measured_fraction_theta_max     0.960
_diffrn_measured_fraction_theta_full     0.962
_diffrn_reflns_limit_h_min     -12
_diffrn_reflns_limit_h_max     12
_diffrn_reflns_limit_k_min     -13
_diffrn_reflns_limit_k_max     13
_diffrn_reflns_limit_l_min     -23
_diffrn_reflns_limit_l_max     23
_refine_special_details     ?
_reflns_number_total     7413
_reflns_number_gt     7053
_reflns_threshold_expression     'I > 2\s(I)'
_refine_ls_structure_factor_coef     Fsqd
_refine_ls_matrix_type     full
_refine_ls_R_factor_all     0.0290
_refine_ls_R_factor_gt     0.0275
_refine_ls_wR_factor_gt     0.0787
_refine_ls_wR_factor_ref     0.0795
_refine_ls_goodness_of_fit_ref     1.032
_refine_ls_restrained_S_all     1.033
_refine_ls_number_reflns     7413
_refine_ls_number_parameters     310
_refine_ls_number_restraints     12
_refine_ls_hydrogen_treatment     mixed
_refine_ls_weighting_scheme     calc
_refine_ls_weighting_details
              'w=1/[\s^2^(Fo^2^)+(0.0439P)^2^+0.7948P] where P=(Fo^2^+2Fc^2^)/3'
_atom_sites_solution_hydrogens     difmap
_atom_sites_solution_primary     ?
_atom_sites_solution_secondary     ?
_refine_ls_shift/su_max     0.001
_refine_ls_shift/su_mean     0.000
_refine_diff_density_max     0.755
_refine_diff_density_min     -0.555
_refine_ls_extinction_method     none
_refine_ls_extinction_coef     .
loop_
    _atom_type_symbol
    _atom_type_description
    _atom_type_scat_dispersion_real
    _atom_type_scat_dispersion_imag
    _atom_type_scat_source
    'C' 'C' 0.0020 0.0010
                         'International Tables Vol C Tables 4.2.6.8 and 6.1.1.4'
    'H' 'H' 0.0000 0.0000
                         'International Tables Vol C Tables 4.2.6.8 and 6.1.1.4'
    'N' 'N' 0.0040 0.0020
                         'International Tables Vol C Tables 4.2.6.8 and 6.1.1.4'
    'O' 'O' 0.0080 0.0040
                         'International Tables Vol C Tables 4.2.6.8 and 6.1.1.4'
    'Cl' 'Cl' 0.1170 0.1180
                         'International Tables Vol C Tables 4.2.6.8 and 6.1.1.4'
    'Cr' 'Cr' 0.2790 0.4610
                         'International Tables Vol C Tables 4.2.6.8 and 6.1.1.4'
    'Zn' 'Zn' 0.3290 1.1150
                         'International Tables Vol C Tables 4.2.6.8 and 6.1.1.4'
_computing_data_collection
;
<i>PAL ADSC Quantum-210 ADX</i> (Arvai & Nielsen, 1983)
;
_computing_cell_refinement
;
<i>HKL3000sm</i> (Otwinowski & Minor, 1997)
;
_computing_data_reduction
;
<i>HKL3000sm</i> (Otwinowski & Minor, 1997)
;
_computing_structure_solution
;
<i>SHELXT2014/5</i> (Sheldrick, 2015<i>a</i>)
;
_computing_structure_refinement
;
<i>SHELXL2014/7</i> (Sheldrick, 2015<i>b</i>)
;
_computing_molecular_graphics
;
<i>DIAMOND</i> (Putz & Brandenburg, 2014)
;
_computing_publication_material
;
<i>publCIF</i> (Westrip, 2010)
;
loop_
    _atom_site_type_symbol
    _atom_site_label
    _atom_site_fract_x
    _atom_site_fract_y
    _atom_site_fract_z
    _atom_site_U_iso_or_equiv
    _atom_site_adp_type
    _atom_site_calc_flag
    _atom_site_occupancy
    _atom_site_disorder_assembly
    _atom_site_disorder_group
    Cr Cr1A 0.87300(2) 0.33415(2) 0.22043(2) 0.01468(5) Uani d 1 . .
    O O1A 0.69575(12) 0.46877(12) 0.28842(7) 0.0251(2) Uani d 1 . .
    H H1OA 0.697(2) 0.5566(12) 0.2814(12) 0.030 Uiso d 1 . .
    H H2OA 0.6213(18) 0.456(2) 0.3265(9) 0.030 Uiso d 1 . .
    N N1A 0.81211(13) 0.15969(13) 0.30221(7) 0.0189(2) Uani d 1 . .
    H H1NA 0.8881 0.0712 0.2837 0.023 Uiso calc 1 . .
    N N2A 1.05645(13) 0.31721(13) 0.28159(7) 0.0203(2) Uani d 1 . .
    H H2NA 1.0888 0.4090 0.2658 0.024 Uiso calc 1 . .
    N N3A 1.04622(12) 0.20987(12) 0.13663(7) 0.01725(19) Uani d 1 . .
    H H3NA 1.0404 0.1085 0.1514 0.021 Uiso calc 1 . .
    N N4A 0.70640(12) 0.30026(12) 0.15997(7) 0.01734(19) Uani d 1 . .
    H H4NA 0.6126 0.3769 0.1762 0.021 Uiso calc 1 . .
    C C1A 0.65887(16) 0.14998(17) 0.28964(9) 0.0235(3) Uani d 1 . .
    H H1A1 0.5768 0.2272 0.3153 0.028 Uiso calc 1 . .
    H H1A2 0.6365 0.0579 0.3143 0.028 Uiso calc 1 . .
    C C2A 0.80792(17) 0.16149(17) 0.39133(8) 0.0240(3) Uani d 1 . .
    H H2A 0.7315 0.2485 0.4116 0.029 Uiso calc 1 . .
    C C3A 0.7586(2) 0.0277(2) 0.44022(11) 0.0397(4) Uani d 1 . .
    H H3A1 0.6521 0.0331 0.4397 0.060 Uiso calc 1 . .
    H H3A2 0.7689 0.0244 0.4954 0.060 Uiso calc 1 . .
    H H3A3 0.8241 -0.0582 0.4162 0.060 Uiso calc 1 . .
    C C4A 0.96572(18) 0.16400(17) 0.40594(9) 0.0265(3) Uani d 1 . .
    H H4A1 1.0411 0.0803 0.3827 0.032 Uiso calc 1 . .
    H H4A2 0.9586 0.1505 0.4643 0.032 Uiso calc 1 . .
    C C5A 1.03257(18) 0.29722(17) 0.37339(9) 0.0261(3) Uani d 1 . .
    C C6A 0.9269(2) 0.4363(2) 0.40828(10) 0.0368(4) Uani d 1 . .
    H H6A1 0.9717 0.5170 0.3845 0.055 Uiso calc 1 . .
    H H6A2 0.9165 0.4277 0.4662 0.055 Uiso calc 1 . .
    H H6A3 0.8260 0.4517 0.3961 0.055 Uiso calc 1 . .
    C C7A 1.1889(2) 0.2726(2) 0.39878(11) 0.0404(4) Uani d 1 . .
    H H7A1 1.2530 0.1795 0.3840 0.061 Uiso calc 1 . .
    H H7A2 1.1702 0.2759 0.4566 0.061 Uiso calc 1 . .
    H H7A3 1.2411 0.3470 0.3716 0.061 Uiso calc 1 . .
    C C8A 1.18917(16) 0.20584(17) 0.24069(9) 0.0252(3) Uani d 1 . .
    H H8A1 1.1756 0.1097 0.2626 0.030 Uiso calc 1 . .
    H H8A2 1.2858 0.2164 0.2509 0.030 Uiso calc 1 . .
    C C9A 1.19721(15) 0.22306(16) 0.15068(9) 0.0227(3) Uani d 1 . .
    H H9A1 1.2163 0.3171 0.1280 0.027 Uiso calc 1 . .
    H H9A2 1.2820 0.1488 0.1242 0.027 Uiso calc 1 . .
    C C10A 1.03870(15) 0.24351(15) 0.04815(8) 0.0200(2) Uani d 1 . .
    H H10A 1.0335 0.3471 0.0335 0.024 Uiso calc 1 . .
    C C11A 1.18404(18) 0.15683(19) -0.00605(9) 0.0297(3) Uani d 1 . .
    H H11A 1.2726 0.1933 -0.0057 0.045 Uiso calc 1 . .
    H H11B 1.1691 0.1664 -0.0607 0.045 Uiso calc 1 . .
    H H11C 1.2016 0.0564 0.0142 0.045 Uiso calc 1 . .
    C C12A 0.89375(16) 0.20959(17) 0.03353(8) 0.0237(3) Uani d 1 . .
    H H12A 0.8925 0.1108 0.0559 0.028 Uiso calc 1 . .
    H H12B 0.9051 0.2119 -0.0248 0.028 Uiso calc 1 . .
    C C13A 0.73394(15) 0.30643(16) 0.06770(8) 0.0214(2) Uani d 1 . .
    C C14A 0.71987(19) 0.46457(18) 0.03395(10) 0.0304(3) Uani d 1 . .
    H H14A 0.6183 0.5209 0.0569 0.046 Uiso calc 1 . .
    H H14B 0.7345 0.4711 -0.0242 0.046 Uiso calc 1 . .
    H H14C 0.7979 0.5012 0.0480 0.046 Uiso calc 1 . .
    C C15A 0.60817(18) 0.2528(2) 0.04261(10) 0.0312(3) Uani d 1 . .
    H H15A 0.6160 0.1523 0.0615 0.047 Uiso calc 1 . .
    H H15B 0.6232 0.2639 -0.0156 0.047 Uiso calc 1 . .
    H H15C 0.5069 0.3087 0.0663 0.047 Uiso calc 1 . .
    C C16A 0.66416(16) 0.16285(16) 0.19998(8) 0.0225(3) Uani d 1 . .
    H H16A 0.7403 0.0808 0.1754 0.027 Uiso calc 1 . .
    H H16B 0.5631 0.1610 0.1916 0.027 Uiso calc 1 . .
    Zn Zn1B 0.26864(2) 0.74837(2) 0.24042(2) 0.02510(6) Uani d 1 . .
    Cl Cl1A 0.93837(4) 0.54067(4) 0.15097(2) 0.02727(8) Uani d 1 . .
    Cl Cl1B 0.22710(8) 0.75375(7) 0.37777(3) 0.05834(16) Uani d 1 . .
    Cl Cl2B 0.33787(5) 0.51602(4) 0.20871(3) 0.03437(9) Uani d 1 . .
    Cl Cl3B 0.03474(4) 0.86751(4) 0.20538(3) 0.03322(9) Uani d 1 . .
    Cl Cl4B 0.45104(6) 0.87103(6) 0.17503(4) 0.05119(14) Uani d 1 . .
    O O1W 0.70053(18) 0.75266(16) 0.28427(10) 0.0450(3) Uani d 1 . .
    H H1O1 0.639(2) 0.776(3) 0.2521(13) 0.054 Uiso d 1 . .
    H H2O1 0.7866(17) 0.766(3) 0.2551(13) 0.054 Uiso d 1 . .
    O O2W 0.46628(19) 0.4464(2) 0.41394(11) 0.0582(4) Uani d 1 . .
    H H1O2 0.482(4) 0.513(2) 0.4363(16) 0.070 Uiso d 1 . .
    H H2O2 0.446(4) 0.389(3) 0.4566(12) 0.070 Uiso d 1 . .
    O O3W 0.4581(3) 0.2496(3) 0.54916(14) 0.0858(7) Uani d 1 . .
    H H1O3 0.389(3) 0.247(5) 0.5950(13) 0.103 Uiso d 1 . .
    H H2O3 0.540(3) 0.254(5) 0.565(2) 0.103 Uiso d 1 . .
loop_
    _atom_site_aniso_label
    _atom_site_aniso_U_11
    _atom_site_aniso_U_22
    _atom_site_aniso_U_33
    _atom_site_aniso_U_12
    _atom_site_aniso_U_13
    _atom_site_aniso_U_23
    Cr1A 0.01303(9) 0.01372(10) 0.01588(9) -0.00341(7) -0.00166(7) 0.00118(7)
    O1A 0.0238(5) 0.0196(5) 0.0268(5) -0.0031(4) 0.0030(4) -0.0036(4)
    N1A 0.0197(5) 0.0179(5) 0.0180(5) -0.0061(4) -0.0029(4) 0.0026(4)
    N2A 0.0199(5) 0.0213(6) 0.0211(5) -0.0073(4) -0.0066(4) 0.0018(4)
    N3A 0.0140(4) 0.0163(5) 0.0194(5) -0.0034(4) -0.0011(4) 0.0002(4)
    N4A 0.0138(4) 0.0179(5) 0.0188(5) -0.0025(4) -0.0030(4) 0.0003(4)
    C1A 0.0207(6) 0.0261(7) 0.0243(6) -0.0118(5) -0.0024(5) 0.0033(5)
    C2A 0.0271(6) 0.0260(7) 0.0174(6) -0.0083(5) -0.0031(5) 0.0041(5)
    C3A 0.0512(10) 0.0427(10) 0.0282(8) -0.0253(9) -0.0096(7) 0.0156(7)
    C4A 0.0307(7) 0.0277(7) 0.0212(6) -0.0081(6) -0.0089(5) 0.0054(5)
    C5A 0.0309(7) 0.0294(7) 0.0218(6) -0.0109(6) -0.0111(5) 0.0018(5)
    C6A 0.0519(10) 0.0344(9) 0.0285(7) -0.0128(8) -0.0108(7) -0.0079(6)
    C7A 0.0419(9) 0.0540(11) 0.0353(8) -0.0216(8) -0.0229(7) 0.0080(8)
    C8A 0.0169(5) 0.0281(7) 0.0297(7) -0.0023(5) -0.0081(5) 0.0004(5)
    C9A 0.0129(5) 0.0260(7) 0.0270(6) -0.0039(5) -0.0023(4) -0.0003(5)
    C10A 0.0182(5) 0.0206(6) 0.0179(5) -0.0029(5) -0.0003(4) -0.0005(4)
    C11A 0.0228(6) 0.0346(8) 0.0259(7) -0.0015(6) 0.0031(5) -0.0082(6)
    C12A 0.0208(6) 0.0283(7) 0.0213(6) -0.0039(5) -0.0033(5) -0.0059(5)
    C13A 0.0187(5) 0.0254(7) 0.0192(6) -0.0029(5) -0.0059(4) -0.0001(5)
    C14A 0.0292(7) 0.0299(8) 0.0279(7) -0.0032(6) -0.0087(6) 0.0091(6)
    C15A 0.0236(6) 0.0428(9) 0.0302(7) -0.0063(6) -0.0121(6) -0.0044(6)
    C16A 0.0210(6) 0.0235(7) 0.0250(6) -0.0103(5) -0.0056(5) 0.0016(5)
    Zn1B 0.02438(9) 0.02053(9) 0.02709(9) -0.00146(6) -0.00336(6) -0.00237(6)
    Cl1A 0.03019(17) 0.02080(16) 0.02835(16) -0.00789(13) -0.00262(13)
                                                                     0.00291(12)
    Cl1B 0.0683(3) 0.0656(4) 0.0287(2) 0.0098(3) -0.0092(2) -0.0134(2)
    Cl2B 0.02746(17) 0.02228(18) 0.0507(2) -0.00162(14) -0.00473(15)
                                                                    -0.00905(15)
    Cl3B 0.02720(17) 0.02074(17) 0.0509(2) -0.00139(13) -0.01244(15)
                                                                    -0.00133(15)
    Cl4B 0.0334(2) 0.0375(3) 0.0755(4) -0.01276(19) -0.0026(2) 0.0102(2)
    O1W 0.0402(7) 0.0364(7) 0.0533(8) -0.0088(6) 0.0012(6) -0.0074(6)
    O2W 0.0380(7) 0.0645(11) 0.0563(10) -0.0082(7) 0.0090(7) 0.0051(8)
    O3W 0.0905(17) 0.1024(19) 0.0614(13) -0.0315(15) 0.0022(11) -0.0132(12)
_geom_special_details
;
All e.s.d.'s (except the e.s.d. in the dihedral angle between two l.s. planes)
are estimated using the full covariance matrix. The cell e.s.d.'s are taken
into account individually in the estimation of e.s.d.'s in distances, angles
and torsion angles; correlations between e.s.d.'s in cell parameters are only
used when they are defined by crystal symmetry. An approximate (isotropic)
treatment of cell e.s.d.'s is used for estimating e.s.d.'s involving l.s.
planes.
;
loop_
    _geom_bond_atom_site_label_1
    _geom_bond_atom_site_label_2
    _geom_bond_site_symmetry_2
    _geom_bond_distance
    _geom_bond_publ_flag
    Cr1A O1A . 2.0082(13) ?
    Cr1A N3A . 2.0837(14) ?
    Cr1A N1A . 2.1147(13) ?
    Cr1A N2A . 2.1352(12) ?
    Cr1A N4A . 2.1399(12) ?
    Cr1A Cl1A . 2.2940(8) ?
    O1A H1OA . 0.835(9) ?
    O1A H2OA . 0.835(9) ?
    N1A C1A . 1.4896(17) ?
    N1A C2A . 1.5093(17) ?
    N1A H1NA . 0.9800 ?
    N2A C8A . 1.487(2) ?
    N2A C5A . 1.5134(18) ?
    N2A H2NA . 0.9800 ?
    N3A C9A . 1.4905(16) ?
    N3A C10A . 1.5074(17) ?
    N3A H3NA . 0.9800 ?
    N4A C16A . 1.4909(17) ?
    N4A C13A . 1.5221(17) ?
    N4A H4NA . 0.9800 ?
    C1A C16A . 1.502(2) ?
    C1A H1A1 . 0.9700 ?
    C1A H1A2 . 0.9700 ?
    C2A C4A . 1.523(2) ?
    C2A C3A . 1.532(2) ?
    C2A H2A . 0.9800 ?
    C3A H3A1 . 0.9600 ?
    C3A H3A2 . 0.9600 ?
    C3A H3A3 . 0.9600 ?
    C4A C5A . 1.531(2) ?
    C4A H4A1 . 0.9700 ?
    C4A H4A2 . 0.9700 ?
    C5A C6A . 1.528(3) ?
    C5A C7A . 1.537(2) ?
    C6A H6A1 . 0.9600 ?
    C6A H6A2 . 0.9600 ?
    C6A H6A3 . 0.9600 ?
    C7A H7A1 . 0.9600 ?
    C7A H7A2 . 0.9600 ?
    C7A H7A3 . 0.9600 ?
    C8A C9A . 1.502(2) ?
    C8A H8A1 . 0.9700 ?
    C8A H8A2 . 0.9700 ?
    C9A H9A1 . 0.9700 ?
    C9A H9A2 . 0.9700 ?
    C10A C12A . 1.5217(19) ?
    C10A C11A . 1.529(2) ?
    C10A H10A . 0.9800 ?
    C11A H11A . 0.9600 ?
    C11A H11B . 0.9600 ?
    C11A H11C . 0.9600 ?
    C12A C13A . 1.533(2) ?
    C12A H12A . 0.9700 ?
    C12A H12B . 0.9700 ?
    C13A C14A . 1.526(2) ?
    C13A C15A . 1.538(2) ?
    C14A H14A . 0.9600 ?
    C14A H14B . 0.9600 ?
    C14A H14C . 0.9600 ?
    C15A H15A . 0.9600 ?
    C15A H15B . 0.9600 ?
    C15A H15C . 0.9600 ?
    C16A H16A . 0.9700 ?
    C16A H16B . 0.9700 ?
    Zn1B Cl2B . 2.2569(7) ?
    Zn1B Cl4B . 2.2603(9) ?
    Zn1B Cl1B . 2.2789(7) ?
    Zn1B Cl3B . 2.3131(8) ?
    O1W H1O1 . 0.847(9) ?
    O1W H2O1 . 0.848(9) ?
    O2W H1O2 . 0.845(10) ?
    O2W H2O2 . 0.859(10) ?
    O3W H1O3 . 0.874(10) ?
    O3W H2O3 . 0.870(10) ?
loop_
    _geom_angle_atom_site_label_1
    _geom_angle_atom_site_label_2
    _geom_angle_atom_site_label_3
    _geom_angle_site_symmetry_1
    _geom_angle_site_symmetry_3
    _geom_angle
    _geom_angle_publ_flag
    O1A Cr1A N3A . . 172.43(5) ?
    O1A Cr1A N1A . . 88.19(5) ?
    N3A Cr1A N1A . . 97.08(5) ?
    O1A Cr1A N2A . . 101.33(5) ?
    N3A Cr1A N2A . . 84.43(5) ?
    N1A Cr1A N2A . . 87.01(5) ?
    O1A Cr1A N4A . . 87.37(5) ?
    N3A Cr1A N4A . . 87.77(5) ?
    N1A Cr1A N4A . . 84.11(5) ?
    N2A Cr1A N4A . . 167.37(5) ?
    O1A Cr1A Cl1A . . 85.74(4) ?
    N3A Cr1A Cl1A . . 89.71(4) ?
    N1A Cr1A Cl1A . . 170.35(3) ?
    N2A Cr1A Cl1A . . 86.83(4) ?
    N4A Cr1A Cl1A . . 103.07(4) ?
    Cr1A O1A H1OA . . 116.7(14) ?
    Cr1A O1A H2OA . . 133.8(14) ?
    H1OA O1A H2OA . . 109.3(17) ?
    C1A N1A C2A . . 111.26(11) ?
    C1A N1A Cr1A . . 105.43(8) ?
    C2A N1A Cr1A . . 118.74(9) ?
    C1A N1A H1NA . . 106.9 ?
    C2A N1A H1NA . . 106.9 ?
    Cr1A N1A H1NA . . 106.9 ?
    C8A N2A C5A . . 112.59(12) ?
    C8A N2A Cr1A . . 105.17(9) ?
    C5A N2A Cr1A . . 122.52(9) ?
    C8A N2A H2NA . . 105.0 ?
    C5A N2A H2NA . . 105.0 ?
    Cr1A N2A H2NA . . 105.0 ?
    C9A N3A C10A . . 111.61(10) ?
    C9A N3A Cr1A . . 105.81(8) ?
    C10A N3A Cr1A . . 117.28(8) ?
    C9A N3A H3NA . . 107.2 ?
    C10A N3A H3NA . . 107.2 ?
    Cr1A N3A H3NA . . 107.2 ?
    C16A N4A C13A . . 111.76(11) ?
    C16A N4A Cr1A . . 105.83(8) ?
    C13A N4A Cr1A . . 122.60(8) ?
    C16A N4A H4NA . . 105.1 ?
    C13A N4A H4NA . . 105.1 ?
    Cr1A N4A H4NA . . 105.1 ?
    N1A C1A C16A . . 109.24(11) ?
    N1A C1A H1A1 . . 109.8 ?
    C16A C1A H1A1 . . 109.8 ?
    N1A C1A H1A2 . . 109.8 ?
    C16A C1A H1A2 . . 109.8 ?
    H1A1 C1A H1A2 . . 108.3 ?
    N1A C2A C4A . . 112.13(11) ?
    N1A C2A C3A . . 110.63(13) ?
    C4A C2A C3A . . 108.18(13) ?
    N1A C2A H2A . . 108.6 ?
    C4A C2A H2A . . 108.6 ?
    C3A C2A H2A . . 108.6 ?
    C2A C3A H3A1 . . 109.5 ?
    C2A C3A H3A2 . . 109.5 ?
    H3A1 C3A H3A2 . . 109.5 ?
    C2A C3A H3A3 . . 109.5 ?
    H3A1 C3A H3A3 . . 109.5 ?
    H3A2 C3A H3A3 . . 109.5 ?
    C2A C4A C5A . . 119.11(12) ?
    C2A C4A H4A1 . . 107.5 ?
    C5A C4A H4A1 . . 107.5 ?
    C2A C4A H4A2 . . 107.5 ?
    C5A C4A H4A2 . . 107.5 ?
    H4A1 C4A H4A2 . . 107.0 ?
    N2A C5A C6A . . 108.55(13) ?
    N2A C5A C4A . . 109.66(12) ?
    C6A C5A C4A . . 112.68(14) ?
    N2A C5A C7A . . 110.36(13) ?
    C6A C5A C7A . . 107.49(14) ?
    C4A C5A C7A . . 108.08(13) ?
    C5A C6A H6A1 . . 109.5 ?
    C5A C6A H6A2 . . 109.5 ?
    H6A1 C6A H6A2 . . 109.5 ?
    C5A C6A H6A3 . . 109.5 ?
    H6A1 C6A H6A3 . . 109.5 ?
    H6A2 C6A H6A3 . . 109.5 ?
    C5A C7A H7A1 . . 109.5 ?
    C5A C7A H7A2 . . 109.5 ?
    H7A1 C7A H7A2 . . 109.5 ?
    C5A C7A H7A3 . . 109.5 ?
    H7A1 C7A H7A3 . . 109.5 ?
    H7A2 C7A H7A3 . . 109.5 ?
    N2A C8A C9A . . 109.92(12) ?
    N2A C8A H8A1 . . 109.7 ?
    C9A C8A H8A1 . . 109.7 ?
    N2A C8A H8A2 . . 109.7 ?
    C9A C8A H8A2 . . 109.7 ?
    H8A1 C8A H8A2 . . 108.2 ?
    N3A C9A C8A . . 108.68(11) ?
    N3A C9A H9A1 . . 110.0 ?
    C8A C9A H9A1 . . 110.0 ?
    N3A C9A H9A2 . . 110.0 ?
    C8A C9A H9A2 . . 110.0 ?
    H9A1 C9A H9A2 . . 108.3 ?
    N3A C10A C12A . . 110.54(11) ?
    N3A C10A C11A . . 110.80(12) ?
    C12A C10A C11A . . 109.63(12) ?
    N3A C10A H10A . . 108.6 ?
    C12A C10A H10A . . 108.6 ?
    C11A C10A H10A . . 108.6 ?
    C10A C11A H11A . . 109.5 ?
    C10A C11A H11B . . 109.5 ?
    H11A C11A H11B . . 109.5 ?
    C10A C11A H11C . . 109.5 ?
    H11A C11A H11C . . 109.5 ?
    H11B C11A H11C . . 109.5 ?
    C10A C12A C13A . . 118.61(12) ?
    C10A C12A H12A . . 107.7 ?
    C13A C12A H12A . . 107.7 ?
    C10A C12A H12B . . 107.7 ?
    C13A C12A H12B . . 107.7 ?
    H12A C12A H12B . . 107.1 ?
    N4A C13A C14A . . 108.13(12) ?
    N4A C13A C12A . . 109.83(11) ?
    C14A C13A C12A . . 112.37(12) ?
    N4A C13A C15A . . 110.71(11) ?
    C14A C13A C15A . . 107.32(12) ?
    C12A C13A C15A . . 108.47(12) ?
    C13A C14A H14A . . 109.5 ?
    C13A C14A H14B . . 109.5 ?
    H14A C14A H14B . . 109.5 ?
    C13A C14A H14C . . 109.5 ?
    H14A C14A H14C . . 109.5 ?
    H14B C14A H14C . . 109.5 ?
    C13A C15A H15A . . 109.5 ?
    C13A C15A H15B . . 109.5 ?
    H15A C15A H15B . . 109.5 ?
    C13A C15A H15C . . 109.5 ?
    H15A C15A H15C . . 109.5 ?
    H15B C15A H15C . . 109.5 ?
    N4A C16A C1A . . 110.80(11) ?
    N4A C16A H16A . . 109.5 ?
    C1A C16A H16A . . 109.5 ?
    N4A C16A H16B . . 109.5 ?
    C1A C16A H16B . . 109.5 ?
    H16A C16A H16B . . 108.1 ?
    Cl2B Zn1B Cl4B . . 111.49(3) ?
    Cl2B Zn1B Cl1B . . 109.60(4) ?
    Cl4B Zn1B Cl1B . . 110.65(4) ?
    Cl2B Zn1B Cl3B . . 110.73(3) ?
    Cl4B Zn1B Cl3B . . 108.19(3) ?
    Cl1B Zn1B Cl3B . . 106.02(4) ?
    H1O1 O1W H2O1 . . 104.5(18) ?
    H1O2 O2W H2O2 . . 98.6(19) ?
    H1O3 O3W H2O3 . . 102(2) ?
loop_
    _geom_torsion_atom_site_label_1
    _geom_torsion_atom_site_label_2
    _geom_torsion_atom_site_label_3
    _geom_torsion_atom_site_label_4
    _geom_torsion_site_symmetry_1
    _geom_torsion_site_symmetry_2
    _geom_torsion_site_symmetry_3
    _geom_torsion_site_symmetry_4
    _geom_torsion
    _geom_torsion_publ_flag
    C2A N1A C1A C16A . . . . 174.65(12) ?
    Cr1A N1A C1A C16A . . . . 44.67(13) ?
    C1A N1A C2A C4A . . . . 177.23(12) ?
    Cr1A N1A C2A C4A . . . . -60.17(15) ?
    C1A N1A C2A C3A . . . . 56.37(16) ?
    Cr1A N1A C2A C3A . . . . 178.97(11) ?
    N1A C2A C4A C5A . . . . 65.83(18) ?
    C3A C2A C4A C5A . . . . -171.90(14) ?
    C8A N2A C5A C6A . . . . 164.61(12) ?
    Cr1A N2A C5A C6A . . . . -68.42(15) ?
    C8A N2A C5A C4A . . . . -71.90(15) ?
    Cr1A N2A C5A C4A . . . . 55.07(15) ?
    C8A N2A C5A C7A . . . . 47.05(17) ?
    Cr1A N2A C5A C7A . . . . 174.03(11) ?
    C2A C4A C5A N2A . . . . -61.30(18) ?
    C2A C4A C5A C6A . . . . 59.73(18) ?
    C2A C4A C5A C7A . . . . 178.35(14) ?
    C5A N2A C8A C9A . . . . 174.68(11) ?
    Cr1A N2A C8A C9A . . . . 38.95(12) ?
    C10A N3A C9A C8A . . . . 173.29(11) ?
    Cr1A N3A C9A C8A . . . . 44.64(12) ?
    N2A C8A C9A N3A . . . . -58.03(15) ?
    C9A N3A C10A C12A . . . . 172.32(11) ?
    Cr1A N3A C10A C12A . . . . -65.41(13) ?
    C9A N3A C10A C11A . . . . 50.58(15) ?
    Cr1A N3A C10A C11A . . . . 172.84(9) ?
    N3A C10A C12A C13A . . . . 70.03(16) ?
    C11A C10A C12A C13A . . . . -167.54(13) ?
    C16A N4A C13A C14A . . . . 160.54(11) ?
    Cr1A N4A C13A C14A . . . . -72.31(13) ?
    C16A N4A C13A C12A . . . . -76.51(13) ?
    Cr1A N4A C13A C12A . . . . 50.64(14) ?
    C16A N4A C13A C15A . . . . 43.25(15) ?
    Cr1A N4A C13A C15A . . . . 170.39(10) ?
    C10A C12A C13A N4A . . . . -60.60(16) ?
    C10A C12A C13A C14A . . . . 59.80(16) ?
    C10A C12A C13A C15A . . . . 178.28(12) ?
    C13A N4A C16A C1A . . . . 172.31(11) ?
    Cr1A N4A C16A C1A . . . . 36.58(12) ?
    N1A C1A C16A N4A . . . . -56.58(15) ?
loop_
    _geom_hbond_atom_site_label_D
    _geom_hbond_atom_site_label_H
    _geom_hbond_atom_site_label_A
    _geom_hbond_site_symmetry_A
    _geom_hbond_distance_DH
    _geom_hbond_distance_HA
    _geom_hbond_distance_DA
    _geom_hbond_angle_DHA
    O1A H1OA O1W . 0.835(9) 1.896(10) 2.7227(19) 170(2)
    O1A H2OA O2W . 0.835(9) 1.792(10) 2.623(2) 173(2)
    N1A H1NA Cl3B 1_645 0.98 2.43 3.3748(18) 162.9
    N2A H2NA Cl2B 1_655 0.98 2.64 3.4686(16) 142.2
    N3A H3NA Cl3B 1_645 0.98 2.37 3.3403(15) 171.6
    N4A H4NA Cl2B . 0.98 2.48 3.4244(17) 162.8
    O1W H1O1 Cl4B . 0.847(9) 2.326(11) 3.165(2) 171(3)
    O1W H2O1 Cl3B 1_655 0.848(9) 2.594(13) 3.4029(18) 160(2)
    O2W H2O2 O3W . 0.859(10) 1.916(13) 2.756(3) 165(3)
    O3W H1O3 O1W 2_666 0.874(10) 2.015(17) 2.846(3) 158(3)
    O3W H2O3 Cl1B 2_666 0.870(10) 2.516(11) 3.383(3) 174(4)
_shelx_hkl_file
;
   0   0  -5   -0.58    0.61
   0   0   7   25.56    1.54
   0   0   8   83.01    3.46
   0   0   9  279.90    9.82
   0   0  10   14.76    0.92
   0   0 -10   13.26    1.34
   0   0  11   -0.81    0.86
   0   0  13 1537.30   49.25
   0   0  14  228.86    5.43
   0   0 -14  227.30    6.70
   0   0  15  308.21    6.59
   0   0 -15  300.12    8.08
   0   0  16  201.23    6.05
   0   0 -16  198.55    5.94
   0   0  17    9.09    1.02
   0   0 -17    6.40    0.96
   0   0  18   45.06    2.27
   0   0  19    0.80    0.83
   0   0 -19    0.87    1.07
   0   0  20   30.29    1.83
   0   0 -20   31.13    2.07
   0   0  21   64.14    2.47
   0   0  22    8.07    1.03
   0   0 -22    9.42    1.39
   0   0  23   33.11    1.90
   0   0 -23   34.36    1.96
   0   0  24   18.37    1.72
   0   0 -24   12.18    2.00
   0   0  25    5.55    1.89
   0   0 -25    7.89    2.90
   0   0  26   -0.57    1.57
   0   0 -26   -1.36    1.75
   0   1 -26   41.32    2.65
   0  -1  26   42.17    3.37
   0   1 -25   -0.10    1.64
   0  -1  25    0.47    1.14
   0   1 -24   42.43    4.56
   0   1 -23   64.62    2.40
   0  -1  23   69.24    2.56
   0   1 -22  241.07    5.02
   0  -1  22  253.23    7.15
   0   1 -21   14.24    1.77
   0  -1  21   12.51    1.23
   0   1 -20  109.88    3.35
   0  -1  20  112.88    2.64
   0   1 -19   26.98    1.30
   0  -1  19   25.47    1.16
   0   1 -18   64.73    2.22
   0  -1  18   67.01    2.18
   0   1 -17  288.87    7.94
   0  -1  17  294.72    6.61
   0   1 -16  580.48   10.58
   0  -1  16  592.85   12.21
   0   1 -15  676.84   12.23
   0  -1  15  663.62   11.84
   0   1 -14 1167.66   22.18
   0  -1  14 1149.50   19.59
   0   1 -13  919.44   18.23
   0  -1  13  903.16   17.76
   0   1 -12   88.99    3.04
   0  -1  12   91.62    2.55
   0   1 -11 1861.92   30.83
   0  -1  11 1845.45   30.43
   0   1 -10  404.80   11.16
   0  -1  10  406.91    7.47
   0   1  -9  471.03   10.27
   0  -1   9  471.81    8.46
   0   1  -8  544.80   13.21
   0  -1   8  558.25   11.17
   0   1  -7  506.17    8.80
   0  -1   7  511.19   10.15
   0   1  -6  187.46    3.66
   0  -1   6  180.01    3.51
   0   1  -5   50.86    1.12
   0  -1   5   52.75    1.34
   0  -1   4  866.35   14.57
   0   1  -2  536.77    9.80
   0  -1   2  535.87   10.03
   0  -1   1   72.73    3.04
   0   1   0    0.00    0.06
   0   1   2   35.69    0.81
   0  -1  -2   33.82    0.96
   0   1   4  893.57   20.79
   0  -1  -4  852.95   14.00
   0   1   5  103.70    2.10
   0  -1  -5  110.18    3.14
   0   1   6  324.93    8.65
   0  -1  -6  333.70    8.41
   0   1   7  384.96   10.19
   0  -1  -7  376.93    7.77
   0   1   8 1522.64   29.53
   0  -1  -8 1516.51   35.38
   0   1   9  582.09   12.09
   0  -1  -9  583.75   10.31
   0   1  10   70.77    2.41
   0  -1 -10   74.71    2.49
   0   1  11   10.29    1.50
   0  -1 -11    8.97    0.99
   0   1  12  565.75    9.79
   0  -1 -12  556.20   11.73
   0   1  13  141.91    5.05
   0  -1 -13  151.11    4.57
   0   1  14    1.54    0.66
   0  -1 -14   -0.04    1.01
   0   1  15  518.65   10.57
   0  -1 -15  541.94   21.14
   0   1  16  372.37    6.68
   0  -1 -16  370.33    9.92
   0   1  17  804.31   16.46
   0  -1 -17  790.92   13.50
   0   1  18    2.38    0.78
   0  -1 -18    1.97    0.82
   0   1  19   85.47    3.21
   0  -1 -19   88.21    4.38
   0   1  20   33.51    2.02
   0  -1 -20   34.30    1.93
   0   1  21   74.52    2.58
   0  -1 -21   71.30    2.43
   0   1  22  205.77    4.99
   0  -1 -22  193.79    4.72
   0   1  23    7.59    1.25
   0  -1 -23    7.73    3.02
   0   1  24   34.65    1.55
   0  -1 -24   33.43    2.22
   0   1  25   17.91    1.45
   0  -1 -25   14.25    4.14
   0   1  26   26.77    2.05
   0  -1 -26   26.57    2.44
   0   2 -26   10.24    3.34
   0  -2  26   12.38    2.78
   0   2 -25    8.30    2.18
   0  -2  25   11.31    1.66
   0   2 -24   58.81    3.30
   0  -2  24   54.81    2.18
   0   2 -23    1.13    1.71
   0  -2  23    0.21    0.94
   0  -2  22    4.58    0.94
   0   2 -21    0.74    1.32
   0  -2  21    1.24    0.94
   0   2 -20   21.83    1.31
   0  -2  20   21.44    1.17
   0   2 -19   43.83    1.62
   0  -2  19   44.26    1.50
   0   2 -18    9.40    1.55
   0  -2  18    8.00    1.06
   0   2 -17    5.85    1.46
   0  -2  17    6.27    1.06
   0   2 -16   99.71    3.52
   0  -2  16  102.92    3.03
   0   2 -15   30.81    1.20
   0  -2  15   30.53    1.28
   0   2 -14  271.49    6.05
   0  -2  14  281.21    6.44
   0   2 -13  399.95   11.19
   0  -2  13  426.26    8.82
   0   2 -12    3.30    1.37
   0  -2  12    0.16    0.56
   0   2 -11   28.92    1.01
   0  -2  11   29.01    1.29
   0   2 -10  432.58    9.19
   0  -2  10  422.69    8.89
   0   2  -9  311.15    6.89
   0  -2   9  307.84    7.83
   0   2  -8  575.71   12.17
   0  -2   8  569.12   11.57
   0   2  -7  553.77   14.14
   0  -2   7  523.20    9.01
   0   2  -6    6.26    0.43
   0  -2   6    8.18    0.47
   0   2  -5 1253.59   29.85
   0  -2   5 1210.93   27.82
   0   2  -4   55.07    1.23
   0  -2   4   54.68    1.42
   0   2  -3   10.03    0.77
   0  -2   3   10.09    0.49
   0   2  -2  293.56    5.78
   0  -2   2  304.23    7.42
   0   2   5    6.31    0.44
   0  -2  -5    6.96    0.80
   0   2   7 1320.13   21.93
   0  -2  -7 1323.91   30.83
   0   2   9  130.43    3.32
   0  -2  -9  134.81    3.52
   0   2  10 1064.19   17.44
   0  -2 -10 1082.80   21.51
   0   2  11  461.02    8.24
   0  -2 -11  482.77   12.27
   0   2  12   42.91    2.59
   0  -2 -12   41.24    2.77
   0   2  13 1382.93   26.08
   0  -2 -13 1388.94   43.22
   0   2  14  406.94    8.63
   0  -2 -14  413.99    8.43
   0   2  15 1046.78   25.64
   0  -2 -15 1009.65   20.43
   0   2  16  399.65   10.05
   0  -2 -16  398.62    9.98
   0   2  17  498.52    8.64
   0  -2 -17  522.78   13.29
   0   2  18   27.27    1.32
   0   2  19  653.72   11.33
   0  -2 -19  676.69   16.51
   0   2  20  270.85    5.36
   0  -2 -20  265.93    5.49
   0   2  21  398.44    7.09
   0  -2 -21  394.79   14.06
   0   2  22   52.98    1.92
   0   2  23   10.28    1.78
   0  -2 -23   11.39    2.28
   0   2  24   -0.39    1.32
   0  -2 -24    0.33    1.78
   0   2  25    4.29    1.65
   0  -2 -25    6.43    2.70
   0   2  26   14.15    2.02
   0  -2 -26   12.72    3.23
   0   3 -25   11.47    3.90
   0  -3  25    9.20    1.30
   0   3 -24   29.96    2.63
   0  -3  24   33.81    1.76
   0   3 -23    7.73    1.45
   0  -3  23    7.20    1.07
   0   3 -22  132.94    3.24
   0  -3  22  131.38    3.35
   0   3 -21   97.76    3.68
   0  -3  21   88.39    2.20
   0   3 -20  777.05   15.73
   0  -3  20  765.10   13.20
   0  -3  19   35.33    1.61
   0   3 -18 1065.38   36.21
   0  -3  18 1074.10   20.98
   0   3 -17  210.10    5.99
   0  -3  17  214.27    5.20
   0  -3  16  207.75    4.62
   0   3 -15  646.95   15.91
   0  -3  15  658.72   13.32
   0   3 -14  525.47   13.29
   0  -3  14  499.34    9.15
   0   3 -13  423.30    9.70
   0  -3  13  431.94    7.79
   0   3 -12    3.89    0.75
   0  -3  12    4.55    0.73
   0   3 -11   21.81    1.09
   0  -3  11   20.15    0.80
   0   3 -10  128.69    3.32
   0  -3  10  129.44    2.66
   0   3  -9 1300.20   29.92
   0  -3   9 1341.13   25.91
   0   3  -8    8.24    0.55
   0  -3   8    7.37    0.51
   0  -3   7 6475.62  198.17
   0   3  -6 1457.39   28.20
   0  -3   6 1382.58   31.48
   0   3  -5  715.85   17.08
   0  -3   5  715.48   14.05
   0   3  -4  488.23   12.24
   0  -3   4  492.17    9.82
   0   3  -3  174.52    3.23
   0  -3   3  175.77    4.29
   0   3  -1   66.06    2.53
   0  -3   1   64.99    2.56
   0  -3  -1 1508.56   47.21
   0   3   3 1231.87   39.50
   0  -3  -3 1289.62   23.67
   0   3   4   12.34    0.43
   0  -3  -4   13.46    0.61
   0   3   6  467.67    9.05
   0  -3  -6  463.03   15.68
   0   3   7  758.40   14.77
   0  -3  -7  761.72   18.11
   0   3   8  965.32   23.52
   0  -3  -8  929.40   30.73
   0   3   9   29.14    0.96
   0  -3  -9   31.14    1.93
   0   3  10  536.68   13.60
   0  -3 -10  551.29   11.42
   0   3  11    2.06    0.61
   0  -3 -11    4.15    0.84
   0   3  12   54.26    1.71
   0  -3 -12   57.05    1.96
   0   3  13   17.68    0.82
   0  -3 -13   16.73    0.97
   0   3  14  282.85    7.85
   0  -3 -14  284.61    7.47
   0   3  15   32.88    1.41
   0  -3 -15   32.94    2.51
   0   3  16  151.60    3.59
   0  -3 -16  148.20    3.79
   0   3  17   26.03    1.21
   0  -3 -17   24.72    2.19
   0   3  18    1.01    0.68
   0  -3 -18    1.70    0.88
   0   3  19   11.63    1.02
   0  -3 -19   11.59    1.26
   0   3  20   77.92    2.33
   0  -3 -20   76.59    2.21
   0   3  21   17.33    1.15
   0  -3 -21   19.45    1.73
   0   3  22    1.94    1.60
   0  -3 -22    0.37    1.79
   0   3  23   72.81    2.16
   0  -3 -23   73.68    3.03
   0   3  24   -0.84    1.66
   0  -3 -24    1.16    1.71
   0   3  25   74.88    2.27
   0  -3 -25   74.95    5.20
   0   3  26    1.65    1.76
   0  -3 -26    1.87    2.52
   0   4 -25   16.88    1.98
   0  -4  25   18.09    1.50
   0   4 -24   15.71    2.38
   0  -4  24   15.39    1.35
   0   4 -23   55.55    2.19
   0  -4  23   53.33    1.66
   0   4 -22    9.33    1.66
   0  -4  22   10.26    1.10
   0   4 -21  171.84    3.95
   0  -4  21  163.60    5.31
   0   4 -20  260.03   11.76
   0  -4  20  248.38    4.80
   0   4 -19   74.97    2.96
   0  -4  19   78.72    2.31
   0   4 -18  332.52    7.37
   0  -4  18  338.77    6.60
   0   4 -17  198.67    4.50
   0  -4  17  199.05    4.84
   0   4 -16  201.92    4.90
   0  -4  16  204.82    4.24
   0   4 -15   -0.47    0.87
   0  -4  15    0.06    0.79
   0   4 -14   13.68    1.12
   0  -4  14   10.98    1.00
   0   4 -13   16.41    1.00
   0  -4  13   18.84    1.11
   0   4 -12   31.17    1.14
   0  -4  12   33.26    1.31
   0   4 -11  492.03   12.26
   0  -4  11  486.71   10.07
   0   4 -10 1971.39   37.05
   0  -4  10 1929.49   31.94
   0   4  -9    0.94    0.62
   0  -4   9    1.15    0.58
   0   4  -8  190.09    7.93
   0  -4   8  189.60    3.76
   0   4  -7  175.36    4.69
   0  -4   7  183.37    3.65
   0   4  -6  270.69    5.16
   0  -4   6  266.71    5.70
   0   4  -5   80.67    2.60
   0  -4   5   80.14    1.78
   0   4  -4  131.29    5.12
   0  -4   4  128.90    2.96
   0   4  -3    1.70    0.56
   0  -4   3    2.58    0.34
   0   4  -2 1120.32   36.02
   0  -4   2 1077.23   17.62
   0   4  -1  297.30    7.25
   0  -4   1  276.77    6.40
   0   4   1 1150.99   25.78
   0  -4  -1 1198.96   27.31
   0   4   2 1253.04   39.42
   0  -4  -2 1361.34   30.60
   0  -4  -3 1713.46   37.79
   0   4   4 1169.20   21.87
   0  -4  -4 1162.72   21.49
   0   4   5   18.09    0.78
   0  -4  -5   19.25    1.15
   0   4   6 3360.33   52.79
   0  -4  -6 3193.71   71.68
   0   4   7    4.78    0.37
   0  -4  -7    3.06    0.89
   0   4   8 4205.63  130.57
   0  -4  -8 4080.06   74.62
   0   4   9  231.75    6.53
   0  -4  -9  230.97    5.12
   0   4  10 1807.67   40.72
   0  -4 -10 1890.15   35.02
   0   4  11  106.92    2.84
   0  -4 -11  107.19    3.38
   0   4  12   99.42    2.43
   0  -4 -12  101.38    3.39
   0   4  13 1257.40   24.59
   0  -4 -13 1279.90   30.27
   0   4  14  747.84   15.01
   0  -4 -14  761.70   18.68
   0   4  15 1114.51   18.11
   0  -4 -15 1126.48   38.51
   0   4  16   32.56    1.29
   0  -4 -16   38.25    2.62
   0   4  17   66.57    1.93
   0  -4 -17   61.87    2.34
   0   4  18   17.14    1.24
   0  -4 -18   13.29    1.58
   0   4  19  493.66    9.06
   0  -4 -19  508.21   12.67
   0   4  20   34.48    1.89
   0  -4 -20   36.94    1.92
   0   4  21  282.46    5.42
   0  -4 -21  285.73    8.26
   0   4  22    6.67    1.28
   0  -4 -22    6.75    1.90
   0   4  23  177.62    4.57
   0  -4 -23  193.82    5.00
   0   4  24   -0.09    1.69
   0  -4 -24   -0.09    2.29
   0   4  25   56.94    1.98
   0  -4 -25   52.05    2.22
   0   4  26   19.10    1.78
   0  -4 -26   20.88    2.93
   0   5 -24    2.17    2.24
   0  -5  24    1.01    1.17
   0   5 -23   -0.85    2.84
   0  -5  23    2.14    1.49
   0   5 -22    7.33    1.76
   0  -5  22    6.69    1.80
   0   5 -21    6.27    2.18
   0  -5  21    4.68    1.04
   0   5 -20   44.30    2.55
   0  -5  20   45.85    1.58
   0   5 -19   97.25    3.66
   0  -5  19   99.16    2.31
   0   5 -18  143.55    3.84
   0  -5  18  142.76    3.16
   0   5 -17   22.49    2.09
   0  -5  17   22.60    1.14
   0   5 -16  170.85    8.12
   0  -5  16  164.72    4.13
   0   5 -15   35.76    1.53
   0  -5  15   37.61    1.32
   0   5 -14 1437.22   27.80
   0  -5  14 1457.97   27.49
   0   5 -13    3.48    0.86
   0  -5  13    3.73    0.88
   0   5 -12 1624.35   55.85
   0  -5  12 1671.23   27.89
   0   5 -11    3.73    0.81
   0  -5  11    4.33    0.68
   0   5 -10  451.58    9.32
   0  -5  10  432.49    8.82
   0   5  -9  493.50   17.15
   0  -5   9  480.01    9.44
   0   5  -8 1358.10   26.05
   0  -5   8 1301.92   30.51
   0   5  -7 4023.99   74.55
   0  -5   7 3944.65   72.01
   0   5  -6  164.50    3.70
   0  -5   6  164.61    4.53
   0   5  -5 1670.05   53.53
   0  -5   5 1644.27   30.67
   0   5  -4    7.06    0.61
   0  -5   4    4.97    0.40
   0  -5   3 5221.61  164.72
   0   5  -2 1711.88   54.69
   0  -5   2 1678.62   30.72
   0   5   0 1752.70   38.80
   0  -5   0 1766.23   56.80
   0   5   1 2242.95   50.03
   0   5   2  932.15   29.47
   0  -5  -2  935.05   21.35
   0   5   3  687.62   12.66
   0  -5  -3  724.49   16.77
   0   5   4  619.81   11.80
   0   5   5    1.85    0.36
   0   5   6   69.35    1.82
   0  -5  -6   71.59    2.78
   0   5   7  448.30    7.90
   0   5   8  127.46    2.71
   0  -5  -8  120.14    3.47
   0   5   9  621.23   10.94
   0  -5  -9  613.88   12.22
   0   5  10    3.44    0.62
   0  -5 -10    4.44    0.80
   0   5  11   20.80    1.07
   0  -5 -11   22.96    1.13
   0   5  12  429.99    8.82
   0  -5 -12  434.22    8.97
   0   5  13  182.49    4.31
   0  -5 -13  187.51    4.73
   0   5  14  269.07    7.35
   0  -5 -14  257.87    7.70
   0   5  15    2.38    0.85
   0  -5 -15    2.68    1.41
   0   5  16   34.73    1.62
   0  -5 -16   34.28    2.17
   0   5  17    2.36    0.78
   0  -5 -17    2.56    1.41
   0   5  18   50.51    1.99
   0  -5 -18   57.69    2.29
   0   5  19    1.51    1.34
   0  -5 -19    2.13    1.51
   0   5  20    2.11    1.83
   0  -5 -20    2.74    1.72
   0   5  21   32.31    1.48
   0  -5 -21   36.22    2.74
   0   5  22   86.52    2.53
   0  -5 -22   85.06    3.31
   0   5  23    1.74    1.27
   0  -5 -23    3.00    2.45
   0   5  24    4.40    1.60
   0  -5 -24    3.53    2.64
   0   5  25    4.79    1.68
   0   5  26   10.60    1.64
   0  -5 -26   12.91    3.02
   0   6 -24    2.67    3.02
   0  -6  24    1.39    0.99
   0   6 -23  134.66    4.82
   0  -6  23  134.01    3.27
   0   6 -22    2.72    2.02
   0  -6  22    2.82    1.14
   0   6 -21   59.01    2.65
   0  -6  21   66.70    2.30
   0   6 -20   38.45    2.34
   0  -6  20   38.84    1.70
   0   6 -19    4.37    3.01
   0  -6  19    1.95    1.08
   0   6 -18    6.16    1.82
   0  -6  18    6.83    1.08
   0   6 -17   27.56    1.67
   0  -6  17   28.15    1.28
   0   6 -16   82.38    2.31
   0  -6  16   85.08    2.68
   0   6 -15  145.25    4.06
   0  -6  15  138.50    3.85
   0   6 -14  752.21   15.12
   0  -6  14  769.36   15.41
   0   6 -13   18.92    1.28
   0  -6  13   19.26    0.96
   0   6 -12  590.41   14.35
   0  -6  12  588.25   14.46
   0   6 -11   67.09    2.61
   0  -6  11   68.76    1.85
   0   6 -10 1962.18   45.93
   0  -6  10 1884.51   35.51
   0   6  -9  397.33    7.51
   0  -6   9  380.31    6.69
   0   6  -8 1224.69   29.42
   0  -6   8 1174.19   22.50
   0   6  -7   57.77    3.27
   0  -6   7   53.76    1.58
   0   6  -6  795.82   15.35
   0  -6   6  789.18   15.99
   0  -6   5    0.86    0.37
   0   6  -4 1147.55   22.69
   0  -6   4 1105.86   25.35
   0   6  -3 1016.82   33.47
   0  -6   3  951.84   17.41
   0   6  -2  893.20   28.40
   0  -6   2  846.53   14.01
   0   6  -1 1414.00   46.48
   0  -6   1 1364.99   43.86
   0   6   0   91.99    2.63
   0  -6   0   91.81    3.86
   0   6   1  188.48    6.53
   0  -6  -1  200.13    6.88
   0  -6  -2 3231.91  100.34
   0   6   3    3.12    0.35
   0   6   4 1704.28   37.85
   0  -6  -4 1774.04   56.29
   0   6   5  647.10   10.65
   0  -6  -5  668.68   23.25
   0   6   6   65.49    1.91
   0   6   7  753.24   14.97
   0   6   8  422.11    8.71
   0  -6  -8  427.19   14.80
   0   6   9   97.85    2.89
   0  -6  -9   95.77    2.38
   0   6  10  648.72   12.94
   0  -6 -10  635.90   12.54
   0   6  11    9.91    0.79
   0  -6 -11   13.13    1.96
   0   6  12  317.84    6.05
   0  -6 -12  309.40   13.01
   0   6  13    0.38    0.79
   0  -6 -13    0.98    0.93
   0   6  14  857.69   21.41
   0  -6 -14  894.29   18.35
   0   6  15   82.23    3.04
   0  -6 -15   88.22    2.93
   0   6  16  853.05   15.54
   0  -6 -16  858.03   15.98
   0   6  17   66.07    1.92
   0   6  18  420.83    9.18
   0  -6 -18  418.09   11.69
   0   6  19  241.89    5.51
   0  -6 -19  235.27   11.14
   0   6  20    5.42    1.16
   0  -6 -20    6.06    1.70
   0   6  21  361.10    7.14
   0  -6 -21  363.08   15.89
   0   6  22    0.52    1.44
   0  -6 -22    1.59    1.71
   0   6  23   79.57    2.88
   0  -6 -23   77.04    3.96
   0   6  24    9.58    1.60
   0  -6 -24    9.56    3.71
   0   6  25    9.24    1.78
   0  -6 -25   13.91    6.09
   0   6  26    3.56    0.91
   0  -6 -26    2.03    3.83
   0   7 -23   35.05    3.62
   0  -7  23   30.22    1.84
   0   7 -22   50.84    3.34
   0  -7  22   50.47    2.06
   0   7 -21   18.72    2.58
   0  -7  21   18.16    2.12
   0   7 -20    0.45    2.16
   0  -7  20    0.85    1.23
   0   7 -19   58.06    2.38
   0  -7  19   61.97    2.19
   0   7 -18   87.85    2.99
   0  -7  18   83.68    2.29
   0   7 -17    5.38    1.15
   0  -7  17    6.41    0.86
   0   7 -16   34.30    2.31
   0  -7  16   32.77    1.32
   0   7 -15    0.34    1.46
   0  -7  15    1.10    0.88
   0   7 -14   72.74    2.05
   0  -7  14   69.52    2.10
   0   7 -13    0.94    1.42
   0  -7  13    1.73    0.92
   0   7 -12    2.51    1.07
   0  -7  12    3.09    0.77
   0   7 -11  357.65   10.21
   0  -7  11  339.76    9.15
   0   7 -10  292.86    5.38
   0  -7  10  289.75    7.63
   0   7  -9  298.00    6.38
   0  -7   9  290.11    6.10
   0   7  -8  651.04   16.45
   0  -7   8  647.82   12.57
   0   7  -7  150.73    6.95
   0  -7   7  153.25    3.67
   0   7  -6  648.11   12.91
   0  -7   6  640.64   13.01
   0   7  -5 1612.11   30.94
   0  -7   5 1563.32   34.99
   0   7  -4  604.13   21.53
   0  -7   4  608.09   14.93
   0   7  -3 1197.17   28.90
   0  -7   3 1186.49   22.01
   0  -7   2  157.10    5.30
   0   7  -1 2469.42   55.81
   0  -7   1 2391.39   76.31
   0   7   0  154.83    5.97
   0  -7   0  152.94    5.78
   0   7   1 4044.45  124.29
   0   7   2  349.73    8.15
   0  -7  -2  355.85    8.90
   0   7   3 1195.52   27.13
   0  -7  -3 1237.22   28.67
   0   7   4    1.36    0.44
   0  -7  -4    1.85    0.66
   0   7   5  951.53   15.26
   0  -7  -5 1008.63   32.80
   0   7   6  164.13    3.73
   0  -7  -6  173.76    6.14
   0   7   7 1625.20   30.79
   0   7   8   34.80    1.24
   0  -7  -8   33.55    2.60
   0   7   9  389.58    7.83
   0  -7  -9  385.70   14.30
   0   7  10   11.17    0.61
   0  -7 -10   10.24    1.66
   0   7  11   19.69    1.12
   0  -7 -11   22.10    1.25
   0   7  12  424.63    8.76
   0  -7 -12  423.97    9.43
   0   7  13    1.14    0.85
   0  -7 -13    1.58    1.37
   0   7  14  536.28    9.78
   0  -7 -14  500.37   18.18
   0   7  15   74.03    2.08
   0  -7 -15   76.03    4.43
   0   7  16  260.29    5.49
   0   7  17   20.48    1.24
   0  -7 -17   20.38    2.23
   0   7  18  189.87    5.08
   0  -7 -18  193.96    5.55
   0   7  19   68.73    2.77
   0  -7 -19   73.20    4.10
   0   7  20  157.29    3.78
   0  -7 -20  152.68    4.97
   0   7  21   22.98    1.71
   0  -7 -21   26.58    2.73
   0   7  22   27.17    2.30
   0  -7 -22   24.01    2.91
   0   7  23    0.57    1.36
   0  -7 -23    1.76    2.51
   0   7  24    8.47    2.13
   0  -7 -24    8.15    2.03
   0   7  25    7.17    1.59
   0  -7 -25    0.98    1.36
   0   7  26    1.06    1.46
   0  -7 -26    0.30    1.68
   0   8 -23    2.53    3.30
   0  -8  23    7.21    2.46
   0   8 -22    2.38    4.08
   0  -8  22    2.10    2.48
   0   8 -21  259.74    5.28
   0  -8  21  260.04    4.79
   0   8 -20   18.01    2.75
   0  -8  20   16.55    1.72
   0   8 -19  109.18    6.56
   0  -8  19  111.91    3.42
   0   8 -18   30.21    2.19
   0  -8  18   26.41    2.23
   0   8 -17   70.59    2.81
   0  -8  17   65.25    2.09
   0   8 -16  286.78    7.80
   0  -8  16  266.50    5.94
   0   8 -15   79.58    2.47
   0  -8  15   72.17    3.80
   0   8 -14  155.84    4.45
   0  -8  14  161.35    3.97
   0   8 -13    1.10    1.31
   0  -8  13    0.33    0.74
   0   8 -12    2.47    1.41
   0  -8  12    0.52    0.72
   0  -8  11    0.85    0.62
   0   8 -10  304.80    8.72
   0  -8  10  307.61    5.95
   0   8  -9    2.32    1.65
   0  -8   9    1.99    0.76
   0   8  -8  207.86    7.72
   0  -8   8  213.86    5.06
   0   8  -7  211.94    6.40
   0  -8   7  207.93    4.60
   0   8  -6  361.03    8.98
   0  -8   6  362.95   10.05
   0   8  -5    1.46    1.03
   0  -8   5    1.75    0.37
   0  -8   4  342.20    8.40
   0   8  -3   57.77    2.12
   0  -8   3   61.39    1.92
   0   8  -2 1059.24   25.38
   0  -8   2 1074.51   26.28
   0   8  -1    1.81    0.65
   0  -8   1    0.85    0.54
   0  -8   0  719.34   24.46
   0   8   1   39.45    1.94
   0  -8  -1   35.42    1.53
   0   8   2  278.75   10.00
   0  -8  -2  281.95   10.41
   0   8   3  562.78   18.56
   0   8   4  645.37   15.16
   0  -8  -4  654.60   22.49
   0   8   6    2.08    0.27
   0  -8  -6    2.35    1.16
   0   8   7  525.68   10.72
   0  -8  -7  538.97   19.94
   0   8   8   40.20    1.04
   0   8   9  187.11    4.15
   0  -8  -9  187.69    5.49
   0   8  10  124.01    2.61
   0  -8 -10  128.24    6.17
   0   8  11   23.05    1.25
   0  -8 -11   19.41    2.47
   0   8  12   21.20    1.12
   0  -8 -12   20.38    1.54
   0   8  13    1.34    0.70
   0  -8 -13    2.19    1.19
   0   8  14   88.57    2.29
   0  -8 -14   84.62    3.39
   0   8  15    2.30    1.27
   0  -8 -15    2.44    1.72
   0   8  16   51.19    1.73
   0   8  17    9.57    1.12
   0   8  18    1.31    1.51
   0  -8 -18   -0.66    1.95
   0   8  19    8.38    1.44
   0  -8 -19    7.66    1.93
   0   8  20    7.32    1.68
   0  -8 -20    8.91    3.26
   0   8  21    1.50    1.64
   0  -8 -21    0.17    2.81
   0   8  22   42.55    2.54
   0  -8 -22   49.15    7.71
   0   8  23   -1.17    1.97
   0  -8 -23    0.51    5.00
   0   8  24   73.57    3.13
   0  -8 -24   75.94    4.01
   0   8  25   17.57    3.17
   0  -8 -25   24.87    4.98
   0   8  26    8.07    6.07
   0  -8 -26    0.61    5.96
   0  -9  22    2.55    4.43
   0   9 -21    8.23    3.39
   0  -9  21    8.03    1.74
   0   9 -20   34.02    6.32
   0  -9  20   32.84    2.48
   0   9 -19   26.78    3.79
   0  -9  19   23.76    1.79
   0   9 -18   19.95    2.29
   0  -9  18   18.15    1.49
   0   9 -17   56.04    3.77
   0  -9  17   61.90    2.29
   0   9 -16  166.63    7.53
   0  -9  16  156.99    3.28
   0   9 -15   31.90    2.47
   0  -9  15   34.18    2.08
   0   9 -14    6.65    2.06
   0  -9  14    6.94    1.25
   0   9 -13    1.79    1.92
   0  -9  13    1.89    1.02
   0   9 -12   45.67    2.39
   0  -9  12   45.08    1.53
   0  -9  11    1.87    0.71
   0  -9  10   85.07    2.44
   0   9  -9   33.84    1.89
   0  -9   9   31.62    1.58
   0   9  -8   64.00    2.09
   0  -9   8   59.31    1.70
   0   9  -7   43.12    1.93
   0  -9   7   44.36    1.29
   0   9  -6  144.60    5.91
   0  -9   6  143.74    4.41
   0   9  -5   40.29    2.80
   0  -9   5   39.85    1.29
   0   9  -4  775.83   27.76
   0  -9   4  676.32   15.36
   0   9  -3   15.37    1.58
   0  -9   3   14.48    1.19
   0  -9   2  833.49   28.81
   0   9  -1 1006.67   24.66
   0  -9   1  998.42   32.60
   0   9   0  354.92   13.03
   0  -9   0  343.70   13.00
   0   9   2   36.81    1.77
   0  -9  -3 1405.70   45.79
   0   9   4  621.51   20.02
   0   9   5  102.93    3.19
   0   9   6  341.56    8.43
   0  -9  -6  352.93   12.80
   0   9   7  179.22    4.19
   0  -9  -7  174.21    6.79
   0   9   8   52.95    1.89
   0  -9  -8   50.43    3.17
   0   9   9  212.40    4.87
   0  -9  -9  214.62    6.36
   0   9  10   46.80    1.46
   0  -9 -10   40.45    3.11
   0   9  11  324.56    6.54
   0  -9 -11  328.71   12.06
   0   9  12  186.32    4.56
   0   9  13   33.93    1.63
   0  -9 -13   30.67    2.27
   0   9  14  333.81    6.70
   0  -9 -14  337.08   14.63
   0   9  15   17.20    1.44
   0  -9 -15   14.29    2.17
   0   9  16   64.77    2.46
   0  -9 -16   62.63    2.89
   0   9  17    5.67    1.20
   0  -9 -17    3.66    2.47
   0   9  18   10.13    2.16
   0  -9 -18    5.78    2.70
   0   9  19    0.75    1.72
   0  -9 -19    1.26    3.47
   0   9  20   45.45    2.24
   0  -9 -20   53.23    4.00
   0   9  21    2.17    1.96
   0  -9 -21   -0.03    3.22
   0   9  22  125.83    3.48
   0  -9 -22  120.43    5.92
   0   9  23    3.81    2.19
   0   9  24   44.80    2.79
   0  -9 -24   55.23    4.82
   0   9  25   11.26    1.26
   0  -9 -25   15.15    4.39
   0 -10  22    0.17    3.02
   0  10 -21   26.06    2.19
   0 -10  21   23.17    2.87
   0  10 -20    5.26    3.10
   0 -10  20    6.79    3.39
   0  10 -19   25.89    5.89
   0 -10  19   33.22    2.20
   0  10 -18   20.31    2.42
   0 -10  18   16.08    1.98
   0  10 -17   61.13    4.33
   0 -10  17   59.65    2.22
   0  10 -16   22.60    2.37
   0 -10  16   24.78    1.75
   0  10 -15  239.42    7.61
   0 -10  15  231.68    5.37
   0  10 -14   33.25    2.76
   0 -10  14   40.46    1.74
   0  10 -13  322.35    7.01
   0 -10  13  309.35    6.60
   0  10 -12   97.87    3.74
   0 -10  12   95.49    2.60
   0  10 -11   28.89    2.31
   0 -10  11   28.95    1.38
   0  10 -10  203.53    5.28
   0 -10  10  204.15    4.50
   0  10  -9   36.51    3.00
   0 -10   9   37.99    1.39
   0  10  -8  179.83    7.41
   0 -10   8  171.98    4.64
   0  10  -7   16.74    2.08
   0 -10   7   17.32    1.04
   0  10  -6  100.36    3.43
   0 -10   6   90.83    2.47
   0  10  -5   21.45    1.50
   0 -10   5   13.50    0.53
   0  10  -4  316.02    8.14
   0 -10   4  333.06   12.92
   0  10  -3    4.41    1.56
   0 -10   3    4.86    0.88
   0  10  -2  751.49   26.81
   0 -10   2  757.02   26.77
   0  10  -1   65.92    2.42
   0 -10   1   63.91    3.10
   0  10   0 1133.28   37.18
   0  10   1   70.20    2.49
   0 -10  -1   74.20    3.61
   0  10   2  117.84    4.92
   0  10   4   68.57    2.95
   0  10   5  352.43   12.82
   0 -10  -5  332.68   12.65
   0  10   6   69.48    3.31
   0 -10  -6   69.65    3.52
   0  10   8    2.25    0.98
   0  10   9  104.71    3.14
   0 -10  -9  113.25    5.59
   0  10  10   96.57    2.58
   0  10  11  222.59    8.37
   0 -10 -11  208.80    7.45
   0  10  12   87.14    2.44
   0 -10 -12   85.87    4.85
   0  10  13   21.72    1.44
   0 -10 -13   18.67    3.51
   0  10  14    3.10    1.01
   0 -10 -14    4.83    1.82
   0  10  15    6.90    1.15
   0 -10 -15    4.40    1.94
   0  10  16   -0.11    1.27
   0 -10 -16    1.45    2.80
   0  10  17    1.06    1.46
   0 -10 -17   -0.07    4.61
   0  10  18    3.50    1.36
   0 -10 -18    6.91    5.68
   0  10  19   -0.07    1.60
   0 -10 -19    0.77    5.96
   0  10  20   40.99    2.19
   0 -10 -20   35.30    3.11
   0  10  21    8.92    2.25
   0 -10 -21    4.39    5.43
   0  10  22    0.82    2.09
   0 -10 -22   -1.49    5.63
   0  10  23    1.96    1.98
   0 -10 -23   -1.49    3.74
   0  10  24    7.88    2.37
   0  11 -20    1.66    2.67
   0 -11  20    6.11    5.55
   0  11 -19    3.30    3.86
   0 -11  19    9.33    3.28
   0  11 -18    1.64    5.49
   0 -11  18    1.48    1.96
   0  11 -17   72.57    6.56
   0 -11  17   58.69    2.73
   0  11 -16    5.91    3.89
   0 -11  16    9.27    1.91
   0  11 -15   92.27    3.72
   0 -11  15   88.25    2.97
   0  11 -14    2.24    3.17
   0 -11  14    1.44    1.52
   0  11 -13  100.70    6.07
   0 -11  13  106.72    3.11
   0  11 -12  111.47    3.73
   0 -11  12  112.25    3.69
   0  11 -11  251.01    6.14
   0 -11  11  248.03    5.43
   0  11 -10  124.04    4.30
   0 -11  10  128.28    3.11
   0  11  -9  136.34    6.18
   0 -11   9  138.04    3.13
   0  11  -8  135.15    6.22
   0 -11   8  145.90    3.28
   0  11  -7    6.68    1.55
   0 -11   7    6.92    0.62
   0  11  -6   98.24    3.35
   0 -11   6   99.06    4.45
   0  11  -5   12.83    1.89
   0 -11   5   15.84    1.55
   0  11  -4    8.05    2.03
   0 -11   4    6.31    1.10
   0  11  -3   55.60    3.32
   0 -11   3   65.51    2.96
   0  11  -2   33.21    2.56
   0  11  -1   55.97    3.76
   0 -11   1   62.55    3.13
   0  11   1   -0.40    1.09
   0  11   4  433.16   15.61
   0  11   5  179.99    4.92
   0  11   7  579.28   20.43
   0 -11  -7  568.40   20.03
   0  11   8    1.87    1.08
   0 -11  -8    2.94    2.69
   0  11   9  710.47   17.02
   0  11  10    3.60    1.24
   0  11  11  181.82    4.08
   0 -11 -11  194.02    8.53
   0  11  12   52.65    2.49
   0  11  13   70.73    2.20
   0 -11 -13   64.96    5.17
   0  11  14  218.34    4.98
   0 -11 -14  217.99    6.61
   0  11  15   74.59    2.54
   0  11  16   38.55    2.05
   0 -11 -16   37.29    6.10
   0  11  17   65.51    2.07
   0  11  18  113.71    3.46
   0 -11 -18  105.04    5.34
   0  11  19    7.13    2.24
   0  11  20  130.33    3.18
   0 -11 -20  117.69    5.69
   0  11  21    1.11    3.26
   0 -11 -21   -2.94    5.06
   0  11  22   56.70    3.73
   0 -11 -22   55.64    6.74
   0  11  23   -0.98    2.87
   0 -11 -23   -3.80    8.77
   0  12 -18   -1.01    8.41
   0 -12  18    2.90    5.48
   0  12 -17   55.17    5.16
   0 -12  17   51.47    4.31
   0  12 -16    0.96    4.02
   0 -12  16    1.43    3.82
   0  12 -15    9.50    4.30
   0 -12  15    5.14    1.85
   0 -12  14   11.26    1.84
   0  12 -13   16.48    3.12
   0 -12  13   19.49    1.96
   0  12 -12   -0.26    3.47
   0 -12  12    0.92    1.22
   0  12 -11   34.75    4.88
   0 -12  11   36.64    2.43
   0  12 -10   93.90    4.11
   0 -12  10   89.05    3.49
   0  12  -9   84.11    5.21
   0 -12   9   69.93    1.95
   0  12  -8    2.96    2.48
   0 -12   8    0.32    1.54
   0  12  -7  179.47    7.66
   0 -12   7  196.15    7.45
   0 -12   6  133.82    6.14
   0  12  -5   26.90    3.30
   0 -12   5   33.56    2.16
   0  12  -4   68.94    4.45
   0 -12   4   68.14    3.52
   0  12  -3   37.63    2.95
   0 -12   3   38.52    2.34
   0  12  -2   81.33    4.99
   0 -12   2   78.10    3.91
   0  12  -1   23.40    2.49
   0  12   0   53.29    3.44
   0  12   3   82.60    3.78
   0  12   4  937.94   29.47
   0  12   5   36.84    2.78
   0  12   7  224.79    8.05
   0  12   8  238.86    9.37
   0  12  10    3.71    1.60
   0  12  11  147.68    6.83
   0  12  12   12.17    2.45
   0  12  13   41.16    1.51
   0  12  14    1.65    1.26
   0  12  15   35.02    2.25
   0  12  16    8.62    1.87
   0 -12 -16    7.09    4.48
   0  12  17   36.14    2.08
   0 -12 -17   36.62    5.08
   0  12  18   58.41    2.66
   0 -12 -18   67.49    8.97
   0  12  19   -0.36    3.71
   0 -12 -19    3.08    8.92
   0  12  20   22.54    3.66
   0 -12 -20   16.67    5.86
   0  13 -14    1.96    4.39
   0 -13  14    5.79    3.96
   0  13 -13   10.00    3.77
   0  13 -12    2.63    4.32
   0 -13  12    1.20    2.71
   0  13 -11   72.50    5.75
   0 -13  11   64.99    3.53
   0  13 -10    4.77    4.07
   0 -13  10    4.05    2.98
   0  13  -9  395.95   10.13
   0 -13   9  423.24   14.88
   0 -13   8    2.79    2.13
   0  13  -7  369.22   14.97
   0  13  -6   90.73    4.59
   0 -13   6   96.91    3.52
   0  13  -5   63.29    4.57
   0 -13   5   78.30    4.03
   0  13  -3   13.62    3.20
   0  13   0   27.12    3.09
   0  13   4   22.01    2.30
   0  13   5   14.40    1.82
   0  13   8    1.14    1.89
   0  13   9    3.06    2.08
   0  13  10    3.83    2.05
   0 -13 -10    6.79    4.10
   0  13  11   13.14    2.01
   0 -13 -11    8.85    5.15
   0  13  13   76.07    5.20
   0  13  14   19.94    2.91
   0  13  15   16.61    2.66
   0  13  16   -0.45    3.21
   0  13  17   24.10    2.49
   0 -13 -17   26.33    7.15
   0  14  -9   33.88    5.88
   0 -14   8   -0.05    1.84
   0  14  -7   15.68    3.70
   0 -14   7   15.13    3.14
   0  14  -6   38.20    5.02
   0 -14   6   37.97    4.13
   0 -14   5    1.77    2.70
   0  14   8   28.04    3.64
   0  14  10   82.11    4.23
   0  14  11    4.08    1.31
   0  14  12   11.00    3.29
  -1  13  13   -0.78    2.12
  -1  13  11   16.90    1.95
   1 -13   7  206.86    7.24
   1 -13   8   33.93    2.77
   1 -13   9  313.90   12.68
  -1  13  -9  280.90   11.16
   1 -13  10   -1.07    2.52
  -1  13 -10    3.86    4.78
   1 -13  12   -0.03    2.80
  -1  12  18   35.52    5.01
  -1  12  17   36.80    2.85
   1 -12 -16   34.26    7.98
  -1  12  16   30.49    2.08
  -1  12  15   43.39    2.01
   1 -12 -14   17.76    5.94
  -1  12  14   21.96    1.54
  -1  12  13   28.54    2.43
  -1  12  12   23.12    2.34
  -1  12  11   60.93    5.46
  -1  12   9   95.49    5.45
  -1  12   8    5.75    1.09
  -1  12  -5    0.79    2.03
   1 -12   6    1.86    1.65
   1 -12   9  109.69    5.17
  -1  12  -9   88.61    5.70
   1 -12  10  124.04    3.93
   1 -12  11   63.82    1.97
   1 -12  12    7.28    1.32
   1 -12  13   26.67    1.84
  -1  12 -13   26.35    4.80
   1 -12  14   11.76    2.39
  -1  12 -14    4.30    6.44
   1 -12  15   10.51    3.14
  -1  12 -15    4.86    4.13
   1 -12  16    4.46    3.34
  -1  12 -16    4.19    6.39
   1 -11 -21   -4.06    8.84
  -1  11  21    2.44    2.94
   1 -11 -20   13.36    5.27
  -1  11  20    5.10    1.59
   1 -11 -19    2.94    7.77
  -1  11  19   -0.21    2.11
   1 -11 -18    1.20    3.21
  -1  11  18    1.83    2.05
   1 -11 -17    4.42    3.33
  -1  11  17    2.37    2.49
   1 -11 -16    2.54    5.67
  -1  11  16    1.56    1.67
   1 -11 -15   35.63    5.50
  -1  11  15   32.89    2.96
   1 -11 -14   14.05    4.48
  -1  11  14   12.11    1.87
  -1  11  13  205.62    4.11
   1 -11 -12    5.70    3.58
  -1  11  12    6.61    1.17
  -1  11  11  138.28    3.41
   1 -11 -10   33.57    3.65
  -1  11  10   39.97    2.76
  -1  11   9    0.00    1.17
  -1  11   8   63.84    3.49
   1 -11   3    0.03    0.95
   1 -11   4    3.07    0.91
   1 -11   5   69.99    3.34
   1 -11   6   95.53    4.66
  -1  11  -6   84.86    5.11
   1 -11   7   68.56    3.32
  -1  11  -7   73.62    3.97
   1 -11   8  392.62    7.73
  -1  11  -8  412.25   14.88
   1 -11   9    1.58    0.78
  -1  11  -9    3.86    2.30
   1 -11  10  258.81    5.30
  -1  11 -10  265.99   10.13
   1 -11  11   53.70    2.02
  -1  11 -11   56.18    3.04
   1 -11  12  312.36    6.87
  -1  11 -12  301.94   12.17
   1 -11  13  212.42    4.85
  -1  11 -13  188.39    8.65
   1 -11  14   56.97    2.29
  -1  11 -14   55.42    5.53
   1 -11  15   97.24    2.84
  -1  11 -15   85.97    4.61
   1 -11  16   15.31    2.47
  -1  11 -16   18.83    4.25
   1 -11  17   95.85    3.22
  -1  11 -17   99.91    3.17
   1 -11  18   16.36    3.00
  -1  11 -18    9.52    4.18
   1 -11  19   36.04    3.05
  -1  11 -19   30.73    3.67
  -1  10  24   17.21    2.71
   1 -10 -23    4.20    4.91
  -1  10  23    8.21    1.62
   1 -10 -22   25.77    3.23
  -1  10  22   29.76    2.59
   1 -10 -21   56.50    8.61
  -1  10  21   48.25    2.54
   1 -10 -20   39.99    4.44
  -1  10  20   36.62    3.15
   1 -10 -19   88.20    5.50
  -1  10  19   95.53    3.20
   1 -10 -18  104.88    7.31
  -1  10  18  105.12    3.10
   1 -10 -17   -0.62    3.94
  -1  10  17   -0.88    2.03
   1 -10 -16  223.28    9.55
  -1  10  16  219.02    5.41
  -1  10  15   31.11    1.92
   1 -10 -14  302.94    8.15
  -1  10  14  309.94    6.84
  -1  10  13  297.57    5.80
   1 -10 -12   46.48    2.95
  -1  10  12   43.71    1.82
   1 -10 -11  648.15   26.57
  -1  10  11  663.43   13.62
  -1  10  10    0.98    0.74
  -1  10   9  646.18   11.16
  -1  10   8    3.35    0.90
  -1  10   7  289.25    7.50
  -1  10   6    3.67    0.86
  -1  10   3  163.70    6.47
  -1  10  -1   11.47    0.85
   1 -10   2  104.65    4.60
  -1  10  -3  103.13    4.56
   1 -10   4    0.38    0.63
  -1  10  -4    1.42    1.50
   1 -10   5   94.31    4.30
  -1  10  -5   92.21    4.07
   1 -10   6    1.54    0.30
  -1  10  -6    2.53    1.53
   1 -10   7    2.07    0.51
   1 -10   8   25.80    0.98
  -1  10  -8   21.91    1.69
   1 -10   9   68.20    2.05
  -1  10  -9   65.70    2.79
   1 -10  10    1.93    0.79
  -1  10 -10    0.86    1.59
   1 -10  11   79.21    2.54
  -1  10 -11   77.82    5.10
   1 -10  12   41.41    1.66
  -1  10 -12   48.25    4.29
   1 -10  13    0.79    0.95
  -1  10 -13   -2.57    3.23
   1 -10  14    0.72    1.05
  -1  10 -14    1.76    2.56
   1 -10  15   20.54    1.95
  -1  10 -15   19.02    2.47
   1 -10  16    0.16    2.48
  -1  10 -16   -1.47    3.19
   1 -10  17   12.71    1.92
  -1  10 -17   13.15    2.71
   1 -10  18   24.67    2.03
  -1  10 -18   23.94    6.52
   1 -10  19   15.39    2.32
  -1  10 -19   14.65    6.48
   1 -10  20    0.74    3.39
  -1  10 -20    0.64    2.72
   1 -10  21    7.68    1.95
  -1  10 -21   12.76    3.45
  -1   9  25    8.98    2.65
   1  -9 -24   35.76    4.43
  -1   9  24   31.11    2.66
   1  -9 -23    7.03    4.28
  -1   9  23    5.23    3.20
   1  -9 -22   67.90    5.40
  -1   9  22   59.61    2.65
   1  -9 -21   11.93    3.59
  -1   9  21   14.50    1.97
   1  -9 -20   25.74    4.59
  -1   9  20   26.83    2.82
   1  -9 -19    8.04    3.37
  -1   9  19   11.52    1.56
   1  -9 -18   21.22    3.99
  -1   9  18   19.73    1.67
   1  -9 -17    0.83    2.76
  -1   9  17    0.24    1.24
   1  -9 -16   97.94    4.85
  -1   9  16   93.53    3.87
   1  -9 -15   39.80    4.05
  -1   9  15   44.89    1.89
   1  -9 -14  193.04    8.83
  -1   9  14  212.85    4.86
   1  -9 -13    4.27    2.61
  -1   9  13    5.08    1.02
   1  -9 -12    2.37    2.48
  -1   9  12    0.45    0.91
   1  -9 -11    7.77    2.24
  -1   9  11    5.89    0.77
   1  -9 -10  100.55    5.06
  -1   9  10  106.50    2.55
   1  -9  -9    2.61    1.56
  -1   9   9    2.21    0.51
   1  -9  -8   21.22    2.23
  -1   9   8   22.25    0.88
   1  -9  -7   74.80    3.44
  -1   9   7   68.63    1.95
  -1   9   6   11.32    0.87
  -1   9   5  353.60   12.18
  -1   9   2   48.61    2.21
   1  -9   1  198.15    7.44
  -1   9  -1  192.53    7.12
   1  -9   2  174.41    6.45
   1  -9   3  388.24   14.16
  -1   9  -3  380.24   13.24
   1  -9   4  342.55   11.76
   1  -9   5   53.97    1.36
  -1   9  -5   58.53    2.15
   1  -9   6  695.19   13.63
  -1   9  -6  698.35   16.74
   1  -9   7    4.19    0.57
  -1   9  -7    3.37    1.07
   1  -9   8  470.69    9.94
  -1   9  -8  470.66   10.46
   1  -9   9    3.27    0.70
  -1   9  -9    3.85    1.22
   1  -9  10   45.49    1.56
  -1   9 -10   43.53    2.27
   1  -9  11   63.66    2.37
  -1   9 -11   59.79    3.89
   1  -9  12   70.89    2.01
  -1   9 -12   70.15    3.21
   1  -9  13   23.37    1.41
  -1   9 -13   20.40    2.15
   1  -9  14  347.91    7.40
  -1   9 -14  363.77    9.67
   1  -9  15   61.06    1.97
  -1   9 -15   51.63    4.74
   1  -9  16  354.63    7.34
  -1   9 -16  356.25    7.80
   1  -9  17  226.65    4.56
  -1   9 -17  219.94    6.75
   1  -9  18   52.76    2.16
  -1   9 -18   54.02    3.49
   1  -9  19  273.35    7.24
  -1   9 -19  259.44    5.82
   1  -9  20    3.62    1.74
  -1   9 -20    1.46    3.36
   1  -9  21   94.08    3.06
  -1   9 -21   86.64    4.52
   1  -9  22   18.16    2.44
  -1   9 -22   16.42    2.78
   1  -9  23   12.18    4.77
  -1   9 -23   19.47    7.28
   1  -8 -25    1.96    6.58
  -1   8  25   -0.41    1.36
   1  -8 -24   15.99    3.82
  -1   8  24    5.50    1.28
   1  -8 -23   -0.21    3.53
  -1   8  23    1.51    1.47
   1  -8 -22    0.54    2.51
  -1   8  22    0.30    2.19
   1  -8 -21   10.66    2.97
  -1   8  21   14.44    1.96
   1  -8 -20   18.99    3.19
  -1   8  20   16.90    2.48
   1  -8 -19   83.19    5.73
  -1   8  19   80.90    2.44
   1  -8 -18    7.11    2.51
  -1   8  18    6.26    1.43
   1  -8 -17    6.38    2.57
  -1   8  17    5.22    1.05
   1  -8 -16    3.28    2.79
  -1   8  16    3.39    1.29
   1  -8 -15   21.38    1.57
  -1   8  15   24.45    2.90
  -1   8  14  161.55    4.16
  -1   8  13  211.36    5.33
   1  -8 -12  661.45   22.91
  -1   8  12  659.66   11.89
  -1   8  11   35.34    1.61
   1  -8 -10 1184.74   27.60
  -1   8  10 1182.40   22.96
   1  -8  -9  458.92   16.72
  -1   8   9  423.14   10.89
   1  -8  -8 1104.15   36.33
  -1   8   8 1072.64   20.51
   1  -8  -7 1228.69   41.48
  -1   8   7 1198.69   39.07
   1  -8  -6 1252.52   41.45
  -1   8   6 1214.60   27.74
  -1   8   5 1338.81   42.36
  -1   8   4  114.62    4.15
  -1   8   3  547.95   13.29
   1  -8   1 1882.68   59.96
   1  -8   2  135.45    5.02
  -1   8  -2  134.24    5.22
   1  -8   3 1728.35   54.92
  -1   8  -3 1778.97   58.63
   1  -8   4 1166.21   26.35
  -1   8  -4 1234.53   40.88
   1  -8   5  265.11    6.87
  -1   8  -5  264.01    9.68
   1  -8   6 1693.55   31.73
  -1   8  -6 1707.87   57.62
   1  -8   7  104.23    2.55
  -1   8  -7  104.43    3.73
   1  -8   8  677.61   13.43
  -1   8  -8  664.76   22.09
   1  -8   9  120.91    3.11
  -1   8  -9  123.98    3.35
   1  -8  10   28.69    1.11
  -1   8 -10   30.32    1.70
   1  -8  11   41.87    1.52
  -1   8 -11   49.62    3.43
   1  -8  12    2.89    1.00
  -1   8 -12    2.54    1.17
   1  -8  13   11.58    0.99
  -1   8 -13   13.09    1.13
   1  -8  14   25.63    1.31
  -1   8 -14   25.10    2.23
   1  -8  15    8.28    1.13
  -1   8 -15    8.28    1.95
   1  -8  16    1.09    1.00
  -1   8 -16    0.24    1.84
   1  -8  17    0.86    1.29
  -1   8 -17    0.26    1.88
   1  -8  18    2.79    1.51
  -1   8 -18    0.82    1.80
   1  -8  19    0.85    1.53
  -1   8 -19    3.24    1.83
   1  -8  20   20.50    2.29
  -1   8 -20   19.20    2.86
   1  -8  21    3.13    1.54
  -1   8 -21    4.13    2.58
   1  -8  22   19.12    2.44
  -1   8 -22   17.59    3.35
   1  -8  23   26.30    2.02
  -1   8 -23   28.65    2.18
   1  -7 -25   15.46    1.69
  -1   7  25   18.77    1.62
   1  -7 -24   -1.55    3.91
  -1   7  24    0.55    1.82
   1  -7 -23   64.78    2.76
  -1   7  23   66.59    2.37
   1  -7 -22   -0.66    2.59
  -1   7  22    0.30    1.99
   1  -7 -21  105.77    4.03
  -1   7  21  105.86    3.63
   1  -7 -20    7.79    2.50
  -1   7  20    5.26    1.56
   1  -7 -19   12.39    3.05
  -1   7  19   14.98    1.48
   1  -7 -18   55.18    2.74
  -1   7  18   54.53    2.38
   1  -7 -17    4.52    2.10
  -1   7  17    2.84    1.08
   1  -7 -16  155.23    4.57
  -1   7  16  168.38    5.46
   1  -7 -15   43.01    2.44
  -1   7  15   45.79    1.52
   1  -7 -14  129.32    3.63
  -1   7  14  130.54    3.98
  -1   7  13  332.16    6.55
   1  -7 -12  296.04    7.92
  -1   7  12  311.13    7.18
   1  -7 -11  192.09    8.38
  -1   7  11  187.06    3.86
   1  -7 -10  296.57    6.79
  -1   7  10  299.17    6.49
   1  -7  -9  189.56    5.28
  -1   7   9  188.71    4.24
   1  -7  -8 1692.61   56.03
  -1   7   8 1661.38   31.38
   1  -7  -7    3.96    0.88
  -1   7   7    3.24    0.39
   1  -7  -6  789.18   25.79
  -1   7   6  751.64   14.46
  -1   7   5    8.97    0.41
  -1   7   4   19.73    0.79
  -1   7   3  164.50    6.13
  -1   7   2    2.31    0.37
   1  -7   1    2.16    0.45
  -1   7  -1    4.05    0.58
   1  -7   3   14.56    0.48
  -1   7  -3   14.66    1.01
   1  -7   4    1.61    0.27
  -1   7  -4    0.07    0.71
   1  -7   5  207.65    5.47
  -1   7  -5  214.08    7.82
   1  -7   6    1.50    0.35
  -1   7  -6    1.70    0.62
   1  -7   7  159.62    3.57
  -1   7  -7  171.42    6.92
   1  -7   8  156.67    4.44
  -1   7  -8  161.04    4.35
   1  -7   9   88.71    2.11
   1  -7  10   21.34    0.89
  -1   7 -10   22.99    1.45
   1  -7  11  374.98   14.20
  -1   7 -11  372.87    8.18
   1  -7  12  147.99    3.51
  -1   7 -12  149.20    4.72
   1  -7  13   20.71    1.09
  -1   7 -13   20.67    1.67
   1  -7  14  183.43    5.46
  -1   7 -14  185.41    5.03
   1  -7  15   21.77    1.50
  -1   7 -15   21.92    1.95
   1  -7  16  314.87    6.13
  -1   7 -16  311.35    9.13
   1  -7  17    6.02    1.14
  -1   7 -17    4.15    1.44
   1  -7  18   97.57    3.74
  -1   7 -18   99.48    2.92
   1  -7  19    5.95    1.26
  -1   7 -19    7.34    2.52
   1  -7  20   98.94    3.56
  -1   7 -20   89.97    3.30
   1  -7  21  103.63    2.62
  -1   7 -21  106.88    6.27
   1  -7  22   33.09    2.19
  -1   7 -22   32.68    2.77
   1  -7  23  136.41    3.56
  -1   7 -23  130.84    3.50
   1  -7  24    8.64    3.23
  -1   7 -24   10.19    4.38
   1  -6 -25    1.32    3.58
  -1   6  25    0.55    1.42
   1  -6 -24   -0.50    5.98
  -1   6  24    0.49    1.82
   1  -6 -23    1.15    3.52
  -1   6  23    4.79    2.03
   1  -6 -22   41.50    3.09
  -1   6  22   40.33    2.09
   1  -6 -21   53.66    3.59
  -1   6  21   53.03    2.96
   1  -6 -20   25.19    2.25
  -1   6  20   27.27    1.77
   1  -6 -19    0.67    2.65
  -1   6  19    0.41    1.12
   1  -6 -18   14.25    1.47
  -1   6  18   14.15    1.95
   1  -6 -17    6.75    1.49
  -1   6  17    5.37    1.18
   1  -6 -16   25.06    3.18
  -1   6  16   22.73    1.20
   1  -6 -15   17.17    1.84
  -1   6  15   15.53    1.03
   1  -6 -14  255.23    9.95
  -1   6  14  245.28    5.06
   1  -6 -13  132.68    6.39
  -1   6  13  127.75    3.32
   1  -6 -12  620.27   16.65
  -1   6  12  615.86   15.41
   1  -6 -11    4.51    1.50
  -1   6  11    5.84    0.53
   1  -6 -10  204.46    8.09
  -1   6  10  212.41    4.84
   1  -6  -9  307.27   11.71
  -1   6   9  344.43    7.32
   1  -6  -8    9.21    0.85
  -1   6   8   10.69    0.98
   1  -6  -7  259.29    6.84
  -1   6   7  259.60    4.75
   1  -6  -6  788.23   18.83
  -1   6   6  775.76   13.04
   1  -6  -5  101.61    4.09
  -1   6   5  100.75    2.29
  -1   6   4 1233.62   22.64
  -1   6   3  114.60    2.35
  -1   6   2 1515.11   47.54
   1  -6   2  292.53    7.25
  -1   6  -2  305.72   10.13
   1  -6   3  671.39   15.54
   1  -6   4   83.38    1.94
  -1   6  -4   90.55    3.76
   1  -6   5  954.28   22.34
  -1   6  -5  983.50   34.20
   1  -6   6   48.63    1.15
  -1   6  -6   50.69    1.90
   1  -6   7 1033.25   17.13
   1  -6   8   56.13    1.34
   1  -6   9 1061.57   18.43
  -1   6  -9 1063.33   20.44
   1  -6  10  890.65   15.07
  -1   6 -10  885.33   17.91
   1  -6  11  263.23    5.90
  -1   6 -11  266.88    7.03
   1  -6  12 1306.03   24.83
  -1   6 -12 1283.52   43.10
   1  -6  13    3.08    0.75
  -1   6 -13    3.37    0.96
   1  -6  14  676.37   11.99
  -1   6 -14  652.24   15.86
   1  -6  15    9.89    1.81
  -1   6 -15    8.00    0.97
   1  -6  16   92.34    2.85
  -1   6 -16   91.04    2.88
   1  -6  17   19.87    1.38
  -1   6 -17   17.14    1.29
   1  -6  18    7.34    1.14
  -1   6 -18    7.43    1.91
   1  -6  19   35.64    1.83
  -1   6 -19   33.27    2.10
   1  -6  20   87.46    2.25
  -1   6 -20   90.02    3.12
   1  -6  21    4.69    1.21
  -1   6 -21    6.33    2.60
   1  -6  22   24.07    2.01
  -1   6 -22   21.45    2.55
   1  -6  23    1.03    1.32
  -1   6 -23    0.27    1.95
   1  -6  24    1.09    1.91
  -1   6 -24    0.23    2.43
   1  -5 -26   57.51    3.47
  -1   5  26   58.50    2.67
   1  -5 -25   76.59    3.99
  -1   5  25   72.72    2.46
   1  -5 -24    0.83    2.83
  -1   5  24    2.46    1.80
   1  -5 -23  116.03    3.08
  -1   5  23  115.02    3.27
   1  -5 -22    1.24    2.01
  -1   5  22    1.63    1.61
   1  -5 -21  291.48    6.92
  -1   5  21  280.61    6.23
   1  -5 -20   36.99    2.42
  -1   5  20   34.08    1.55
   1  -5 -19  157.79    4.34
  -1   5  19  154.94    4.04
   1  -5 -18    1.30    2.79
  -1   5  18    3.59    1.19
   1  -5 -17  195.09    6.25
  -1   5  17  196.50    4.98
   1  -5 -16  613.47   12.69
  -1   5  16  621.83   12.81
   1  -5 -15  616.93   15.41
  -1   5  15  627.83   12.98
   1  -5 -14  880.08   22.10
  -1   5  14  848.03   20.28
  -1   5  13   51.77    1.47
   1  -5 -12  732.99   18.28
  -1   5  12  691.82   16.51
   1  -5 -11  539.97   13.42
  -1   5  11  545.03    9.28
   1  -5 -10  137.94    5.96
  -1   5  10  132.95    3.40
   1  -5  -9   16.25    1.64
  -1   5   9   19.26    0.93
   1  -5  -8  233.73    8.95
  -1   5   8  245.37    5.38
   1  -5  -7  246.86    6.49
  -1   5   7  248.70    5.19
   1  -5  -6  238.87    6.07
  -1   5   6  251.39    4.53
   1  -5  -5  846.61   29.03
  -1   5   5  899.52   16.90
  -1   5   4  509.60    9.76
  -1   5   3  214.57    5.31
  -1   5   2  554.69   12.34
  -1   5   1  660.83   21.59
   1  -5   0  127.19    4.76
   1  -5   1    9.16    0.32
  -1   5  -1    9.41    0.64
   1  -5   2   34.54    1.68
   1  -5   3  667.08   15.77
  -1   5  -3  662.42   13.23
   1  -5   4  613.21   10.24
  -1   5  -4  611.55   21.12
   1  -5   5   93.34    2.21
  -1   5  -5   91.86    2.71
   1  -5   6 1328.65   30.73
  -1   5  -6 1384.40   32.65
   1  -5   7  375.80    7.86
  -1   5  -7  374.52    7.69
   1  -5   8 2354.69   43.39
  -1   5  -8 2316.65   52.22
   1  -5   9  782.97   26.49
  -1   5  -9  778.57   13.53
   1  -5  10  267.33    5.84
  -1   5 -10  260.38    6.76
   1  -5  11  236.73    4.67
  -1   5 -11  235.55    4.38
   1  -5  12  345.27    8.57
  -1   5 -12  340.03    7.40
   1  -5  13   34.66    1.45
  -1   5 -13   33.22    1.28
   1  -5  14   84.86    2.05
  -1   5 -14   88.98    2.46
   1  -5  15   16.78    1.01
  -1   5 -15   17.22    1.34
   1  -5  16   33.35    1.41
  -1   5 -16   35.32    1.65
   1  -5  17  105.20    3.41
  -1   5 -17  108.08    3.69
   1  -5  18   20.55    1.14
  -1   5 -18   20.90    1.63
   1  -5  19   19.63    1.15
  -1   5 -19   19.21    1.81
   1  -5  20    6.26    1.05
  -1   5 -20    6.21    1.31
   1  -5  21   18.11    1.22
  -1   5 -21   19.71    2.16
   1  -5  22    9.36    1.40
   1  -5  23   29.95    1.60
  -1   5 -23   28.67    1.99
   1  -5  24   38.28    2.43
  -1   5 -24   40.74    2.53
   1  -5  25    2.33    1.21
  -1   5 -25   -0.16    1.62
   1  -4 -26   14.49    2.32
  -1   4  26   14.86    2.12
   1  -4 -25   22.09    2.53
  -1   4  25   23.50    2.09
   1  -4 -24    1.47    2.81
  -1   4  24    1.86    1.57
   1  -4 -23   31.23    4.62
  -1   4  23   34.84    2.04
   1  -4 -22    4.29    1.91
  -1   4  22    4.81    1.39
   1  -4 -21  105.58    3.51
  -1   4  21   97.31    3.03
   1  -4 -20   12.47    2.70
  -1   4  20   14.50    1.10
   1  -4 -19  124.18    3.53
  -1   4  19  125.07    2.86
   1  -4 -18    4.44    2.60
  -1   4  18    2.21    0.99
   1  -4 -17  207.30    4.27
  -1   4  17  200.45    4.19
   1  -4 -16    6.75    1.07
  -1   4  16    7.91    0.97
   1  -4 -15  601.29   20.40
  -1   4  15  604.58   12.76
   1  -4 -14   74.64    3.71
  -1   4  14   77.85    2.09
   1  -4 -13    5.44    1.24
  -1   4  13    6.20    0.89
   1  -4 -12  387.05    7.98
  -1   4  12  383.00    8.36
   1  -4 -11  220.04    5.26
  -1   4  11  213.63    8.43
   1  -4 -10  225.52    8.76
  -1   4  10  234.22    5.39
   1  -4  -9  591.68   11.97
  -1   4   9  609.24   15.82
   1  -4  -8  695.99   13.85
  -1   4   8  703.29   22.95
   1  -4  -7  190.23    7.41
  -1   4   7  187.82    4.16
   1  -4  -6 3843.73   69.49
  -1   4   6 3868.99  120.63
   1  -4  -5    6.05    0.44
  -1   4   5    5.46    0.31
   1  -4  -4 3182.12   98.58
   1  -4  -3   99.86    4.27
  -1   4   3   95.19    2.07
  -1   4   2  154.25    3.66
  -1   4   1  417.17   13.34
   1  -4   0  679.07   15.15
   1  -4   1 1062.11   24.09
  -1   4  -1 1074.94   34.94
   1  -4   2 1033.36   23.12
   1  -4   3 1797.36   57.23
  -1   4  -3 1807.07   41.22
   1  -4   4  570.41   19.49
  -1   4  -4  562.54   13.44
   1  -4   5 1649.57   30.29
  -1   4  -5 1666.07   37.89
   1  -4   6   67.36    1.74
  -1   4  -6   69.99    2.30
  -1   4  -7 4894.03  154.92
   1  -4   8  396.65   14.16
  -1   4  -8  448.92    9.80
   1  -4   9 3487.24   55.70
  -1   4  -9 3404.20   78.68
   1  -4  10  166.02    4.66
  -1   4 -10  166.81    3.52
   1  -4  11  367.18    6.74
  -1   4 -11  353.40   14.15
   1  -4  12  469.01    9.91
  -1   4 -12  464.83   17.73
   1  -4  13  963.83   16.27
  -1   4 -13  972.11   19.41
   1  -4  14  765.19   18.93
  -1   4 -14  765.82   19.75
   1  -4  15  310.65    7.03
  -1   4 -15  308.04    8.56
   1  -4  16  176.30    3.53
  -1   4 -16  180.34    4.76
   1  -4  17  141.42    3.55
  -1   4 -17  144.28    3.63
   1  -4  18  521.02    8.99
  -1   4 -18  520.74   10.98
   1  -4  19    2.19    1.01
  -1   4 -19    2.68    1.70
   1  -4  20  102.89    2.84
  -1   4 -20  102.03    2.69
   1  -4  21   21.11    1.19
  -1   4 -21   23.53    1.71
   1  -4  22   19.17    1.58
  -1   4 -22   17.56    1.42
   1  -4  23    2.49    1.22
  -1   4 -23    3.09    1.61
   1  -4  24    5.59    1.21
   1  -4  25    0.20    1.13
  -1   4 -25    1.03    1.79
   1  -3 -26   17.31    3.43
  -1   3  26   13.21    2.10
   1  -3 -25    4.40    2.95
  -1   3  25    5.53    1.38
   1  -3 -24    3.01    2.22
  -1   3  24    2.35    1.19
   1  -3 -23    5.67    1.82
  -1   3  23    7.78    1.54
   1  -3 -22   87.50    2.55
  -1   3  22   90.98    2.88
   1  -3 -21  153.20    3.97
  -1   3  21  151.32    3.94
   1  -3 -20  663.03   15.77
  -1   3  20  663.15   12.99
   1  -3 -19  292.87    6.66
  -1   3  19  282.03    6.91
   1  -3 -18  115.88    3.44
  -1   3  18  121.25    2.78
   1  -3 -17  186.89    5.69
  -1   3  17  193.57    4.75
   1  -3 -16  162.90    4.15
  -1   3  16  161.31    3.48
   1  -3 -15  708.74   17.72
  -1   3  15  735.05   14.78
   1  -3 -14   80.41    2.65
  -1   3  14   87.04    2.90
   1  -3 -13  443.23    9.22
  -1   3  13  444.12    9.29
   1  -3 -12   66.61    1.88
  -1   3  12   63.02    1.79
   1  -3 -11    4.08    0.74
  -1   3  11    5.91    0.70
   1  -3 -10  565.29   11.55
  -1   3  10  555.49   10.86
   1  -3  -9  825.89   16.32
  -1   3   9  821.03   13.93
   1  -3  -8 5806.93  181.34
  -1   3   8 5820.07  187.44
   1  -3  -7 1893.87   43.34
  -1   3   7 1844.43   30.11
   1  -3  -5  862.45   16.47
  -1   3   5  821.55   18.84
  -1   3   3  760.25   17.32
   1  -3  -1    9.47    0.54
  -1   3   1    9.38    0.42
   1  -3   0  754.47   24.03
   1  -3   1   93.64    3.53
  -1   3  -1  105.18    3.80
   1  -3   2  141.44    3.57
  -1   3  -2  149.58    5.34
   1  -3   3  264.99    6.56
  -1   3  -3  284.72    9.56
   1  -3   4   62.41    1.51
  -1   3  -4   62.20    1.99
   1  -3   5  787.46   13.25
  -1   3  -5  787.81   15.45
   1  -3   6   10.54    0.52
  -1   3  -6    8.91    0.51
   1  -3   7 2173.25   34.85
  -1   3  -7 2195.78   50.12
   1  -3   8  217.34    4.79
  -1   3  -8  203.19    7.44
   1  -3   9    6.83    0.76
  -1   3  -9    6.76    0.50
   1  -3  10   70.29    1.96
  -1   3 -10   68.15    1.93
   1  -3  11  145.27    2.95
  -1   3 -11  141.41    4.20
   1  -3  12   23.60    1.02
  -1   3 -12   24.55    1.37
   1  -3  13  290.78    5.48
  -1   3 -13  296.36    6.50
   1  -3  14   37.63    1.50
  -1   3 -14   35.52    2.81
   1  -3  15  494.23   10.04
  -1   3 -15  482.55   12.31
   1  -3  16   33.90    1.28
  -1   3 -16   33.28    1.43
   1  -3  17   34.54    1.41
  -1   3 -17   32.49    1.84
   1  -3  18   39.69    1.34
  -1   3 -18   42.09    1.79
   1  -3  19  223.13    5.12
  -1   3 -19  221.28    4.37
   1  -3  20   11.77    0.99
  -1   3 -20   13.55    1.85
   1  -3  21    5.60    1.04
  -1   3 -21    8.65    2.92
   1  -3  22   86.77    3.09
  -1   3 -22   87.29    5.12
   1  -3  23   -0.38    1.09
  -1   3 -23    0.30    1.51
   1  -3  24   89.15    2.29
  -1   3 -24   83.83    5.41
   1  -3  25    1.28    1.23
  -1   3 -25    1.17    2.46
   1  -3  26   12.78    3.19
  -1   3 -26    5.69    2.19
   1  -2 -26    5.65    2.02
  -1   2  26    4.41    1.43
   1  -2 -25    1.45    3.18
  -1   2  25    2.40    1.70
   1  -2 -24   44.85    2.37
  -1   2  24   40.73    1.72
   1  -2 -23    2.29    2.57
  -1   2  23    1.53    1.24
   1  -2 -22  241.82    7.08
  -1   2  22  238.62    5.19
   1  -2 -21   41.54    1.83
  -1   2  21   40.55    2.19
   1  -2 -20  411.69    9.00
  -1   2  20  403.88    7.52
   1  -2 -19  207.31    4.53
  -1   2  19  208.17    4.96
   1  -2 -18   24.40    1.63
  -1   2  18   23.44    1.11
   1  -2 -17  209.87    4.92
  -1   2  17  213.82    4.30
   1  -2 -16  127.24    4.09
  -1   2  16  124.43    3.04
   1  -2 -15  758.83   15.13
  -1   2  15  759.01   13.40
   1  -2 -14  462.52    9.91
  -1   2  14  464.90    8.31
   1  -2 -13  496.26   12.41
  -1   2  13  486.10    8.76
   1  -2 -12 1291.28   24.94
  -1   2  12 1262.54   28.98
   1  -2 -11 2036.21   46.75
  -1   2  11 2052.21   38.42
   1  -2 -10   54.39    1.70
  -1   2  10   52.92    2.21
   1  -2  -9 2029.38   37.91
  -1   2   9 1978.15   31.91
   1  -2  -8 1505.78   24.64
  -1   2   8 1473.98   28.19
   1  -2  -7 1523.07   28.59
  -1   2   7 1509.38   28.14
   1  -2  -6 1246.07   20.60
  -1   2   6 1231.86   29.28
   1  -2  -5  333.54    8.41
  -1   2   5  328.13    8.46
   1  -2  -4  231.82    5.80
  -1   2   4  227.64    5.94
  -1   2   2  999.95   18.46
  -1   2   1   20.03    0.94
   1  -2   0  580.05   18.33
  -1   2   0  626.61   19.81
   1  -2   2   93.11    2.05
  -1   2  -2   96.08    2.54
   1  -2   3  561.68   10.79
  -1   2  -3  577.19   13.28
   1  -2   4   98.55    2.71
  -1   2  -4   97.37    3.14
   1  -2   5  930.86   15.31
  -1   2  -5  929.59   17.59
   1  -2   6  702.10   13.85
  -1   2  -6  715.48   13.96
   1  -2   7  927.71   18.47
  -1   2  -7  909.92   15.43
   1  -2   8 3782.54   69.75
  -1   2  -8 3706.88   84.34
   1  -2   9 5227.54  164.50
  -1   2  -9 5307.60  116.88
   1  -2  10 1877.62   31.16
  -1   2 -10 1846.34   43.80
   1  -2  11 2749.12   51.18
  -1   2 -11 2621.55   60.44
   1  -2  12   52.57    1.43
  -1   2 -12   53.96    2.14
   1  -2  13 2816.43   52.73
  -1   2 -13 2754.69   45.10
   1  -2  14  927.48   18.70
  -1   2 -14  940.76   18.54
   1  -2  15 1086.63   20.85
  -1   2 -15 1136.75   27.97
   1  -2  16  445.33    9.20
  -1   2 -16  451.75    9.97
   1  -2  17  382.77    8.85
  -1   2 -17  381.55    8.36
   1  -2  18  205.07    4.42
  -1   2 -18  207.12    5.33
   1  -2  19   69.70    2.27
  -1   2 -19   70.13    2.48
   1  -2  20  425.73   10.72
  -1   2 -20  409.62    9.24
   1  -2  21    5.03    0.96
  -1   2 -21    5.13    1.05
   1  -2  22  241.48    4.83
  -1   2 -22  237.94    4.78
   1  -2  23   15.10    2.82
  -1   2 -23   12.29    2.56
   1  -2  24  153.35    3.45
  -1   2 -24  145.81    4.97
   1  -2  25    1.19    1.29
  -1   2 -25    3.37    1.61
   1  -2  26   49.27    2.80
  -1   2 -26   43.08    2.84
   1  -1 -26    4.47    1.88
  -1   1  26    4.79    1.11
   1  -1 -25    0.02    2.12
  -1   1  25    0.32    1.29
   1  -1 -24   10.97    1.60
  -1   1  24   11.67    1.57
   1  -1 -23    1.98    1.23
  -1   1  23    1.14    1.23
   1  -1 -22   62.15    2.54
  -1   1  22   62.88    2.33
   1  -1 -21    0.49    1.34
  -1   1  21    1.05    1.25
   1  -1 -20   87.45    2.64
  -1   1  20   87.98    2.18
   1  -1 -19    0.37    1.30
  -1   1  19   -0.11    0.90
   1  -1 -18  132.90    4.56
  -1   1  18  140.00    4.60
   1  -1 -17    1.83    1.36
  -1   1  17    2.41    0.71
   1  -1 -16    4.23    1.71
  -1   1  16    4.42    1.07
   1  -1 -15 1295.07   24.95
  -1   1  15 1266.14   21.54
   1  -1 -14   34.57    1.24
  -1   1  14   34.78    1.43
   1  -1 -13 1175.02   23.38
  -1   1  13 1174.09   19.63
   1  -1 -12    6.68    0.87
  -1   1  12    3.88    0.60
   1  -1 -11  154.22    3.64
  -1   1  11  161.63    3.22
   1  -1 -10  300.73    6.41
  -1   1  10  305.60    6.69
   1  -1  -9   39.23    1.07
  -1   1   9   41.61    1.13
   1  -1  -8  274.17    6.02
  -1   1   8  269.97    5.85
   1  -1  -7 2493.34   56.00
  -1   1   7 2287.82   36.97
   1  -1  -6  109.22    3.11
  -1   1   6  111.46    2.31
   1  -1  -4  219.14    5.79
  -1   1   4  216.11    4.72
   1  -1  -3  371.23    7.38
  -1   1   3  365.13    6.06
   1  -1   3 1048.95   17.14
   1  -1   4 1199.10   27.14
  -1   1  -4 1163.79   21.32
   1  -1   5  139.02    5.27
  -1   1  -5  138.20    2.99
   1  -1   6  154.47    4.21
  -1   1  -6  166.17    4.54
   1  -1   7  887.71   17.81
  -1   1  -7  893.35   17.22
   1  -1   8  534.79   12.84
  -1   1  -8  579.83   14.69
   1  -1   9    7.85    0.61
  -1   1  -9   11.13    1.09
   1  -1  10 1216.40   23.21
  -1   1 -10 1217.54   23.73
   1  -1  11  946.50   16.35
  -1   1 -11  933.70   15.89
   1  -1  12   35.91    1.56
  -1   1 -12   35.24    1.11
   1  -1  13 1737.96   28.71
  -1   1 -13 1655.16   59.14
   1  -1  14   98.13    2.24
  -1   1 -14   92.73    2.46
   1  -1  15  672.30   11.94
  -1   1 -15  695.93   14.32
   1  -1  16    0.34    0.62
  -1   1 -16    2.64    0.83
   1  -1  17   69.64    2.11
  -1   1 -17   67.90    2.35
   1  -1  18    0.90    0.69
  -1   1 -18    2.34    0.76
   1  -1  19   39.01    1.48
  -1   1 -19   44.83    3.13
   1  -1  20   27.76    1.39
  -1   1 -20   28.47    1.34
   1  -1  21   47.82    1.62
  -1   1 -21   47.68    2.06
   1  -1  22    4.60    0.95
  -1   1 -22    4.83    2.08
   1  -1  23   57.89    2.09
  -1   1 -23   56.03    2.79
   1  -1  24   14.43    1.33
  -1   1 -24   14.62    2.85
   1  -1  25   35.06    1.63
  -1   1 -25   36.56    2.25
   1  -1  26    5.64    1.22
  -1   1 -26    5.23    2.15
   1   0 -26   35.51    4.65
  -1   0  26   45.56    4.17
   1   0 -25    1.95    1.68
  -1   0  25    0.66    1.67
   1   0 -24   83.48    2.76
  -1   0  24   79.12    2.17
   1   0 -23    1.25    1.59
  -1   0  23    1.35    1.12
   1   0 -22  336.07    6.50
  -1   0  22  333.27    7.14
   1   0 -21    0.42    0.99
  -1   0  21    0.98    0.85
   1   0 -20   71.13    2.24
  -1   0  20   73.11    2.26
   1   0 -19    2.32    1.30
  -1   0  19    2.48    1.16
   1   0 -18   24.87    1.53
  -1   0  18   26.60    1.48
   1   0 -17   84.38    2.27
  -1   0  17   85.26    3.25
   1   0 -16  323.15    9.38
  -1   0  16  332.31    9.34
   1   0 -15  453.82    8.51
  -1   0  15  461.93   11.49
   1   0 -14  602.11   15.66
  -1   0  14  592.30   16.10
   1   0 -13 1260.11   30.56
  -1   0  13 1323.68   30.87
   1   0 -12  537.15    9.57
  -1   0  12  542.65   13.36
   1   0 -11 1988.34   38.09
  -1   0  11 1993.64   36.60
   1   0 -10    6.17    0.58
  -1   0  10    5.10    0.51
   1   0  -9 1567.15   37.54
  -1   0   9 1590.08   30.08
   1   0  -8    6.76    0.53
  -1   0   8    7.16    0.44
  -1   0   7 4189.63  135.05
   1   0  -6 1191.98   20.00
  -1   0   6 1187.70   19.77
   1   0  -5  188.77    3.75
  -1   0   5  184.54    4.36
   1   0  -3  714.54   11.83
  -1   0   3  711.60   16.68
   1   0  -2  337.30    6.86
  -1   0   2  331.67    5.56
   1   0  -1  255.67    9.90
  -1   0   1  548.91   17.99
   1   0   0   -0.12    0.08
   1   0   1   -0.05    0.07
  -1   0  -1    0.15    0.08
   1   0   2   82.57    1.76
  -1   0  -2   79.62    3.06
   1   0   3  965.31   21.95
  -1   0  -3  982.01   18.42
   1   0   4  828.73   18.55
   1   0   5 1237.69   23.62
  -1   0  -5 1225.68   23.18
   1   0   6 2218.74   40.92
  -1   0  -6 2149.78   48.56
   1   0   7 3112.06   98.30
  -1   0  -7 3054.40   69.22
   1   0   8 4488.08  144.87
  -1   0  -8 4530.88  140.26
   1   0   9 1663.83   26.92
  -1   0  -9 1686.98   31.76
   1   0  10    3.71    0.60
  -1   0 -10    3.28    0.74
   1   0  11  167.80    4.73
  -1   0 -11  165.90    6.44
   1   0  12  179.04    4.13
  -1   0 -12  183.57    5.46
   1   0  13   32.36    1.08
  -1   0 -13   34.51    1.38
   1   0  14  136.08    3.18
  -1   0 -14  139.91    3.75
   1   0  15 1173.48   27.47
  -1   0 -15 1155.27   22.61
   1   0  16  160.95    4.89
  -1   0 -16  163.71    3.96
   1   0  17 1152.90   29.41
  -1   0 -17 1137.07   28.96
   1   0  18    0.13    0.66
  -1   0 -18    0.29    1.23
   1   0  19  180.12    4.47
  -1   0 -19  180.20    5.50
   1   0  20  114.92    3.29
  -1   0 -20  112.54    3.70
   1   0  21    0.70    0.91
  -1   0 -21    0.55    1.78
   1   0  22   -0.71    1.63
  -1   0 -22  121.01    5.94
   1   0  23   25.31    2.22
  -1   0 -23   21.46    1.87
   1   0  24    4.49    1.28
  -1   0 -24    9.47    1.99
   1   0  25   45.86    2.26
  -1   0 -25   46.42    3.17
   1   0  26   30.81    2.07
  -1   0 -26   30.91    2.58
   1   1 -25    0.16    1.43
  -1  -1  25    1.24    1.45
   1   1 -24   70.02    3.28
  -1  -1  24   71.30    2.17
  -1  -1  23   25.74    1.56
   1   1 -22  106.30    4.08
  -1  -1  22  106.51    3.25
   1   1 -21  123.14    3.98
  -1  -1  21  119.01    2.76
   1   1 -20   10.19    1.54
  -1  -1  20   13.32    1.29
   1   1 -19   -0.06    1.03
  -1  -1  19    0.57    0.77
   1   1 -18   -0.89    1.12
  -1  -1  18    3.62    0.73
   1   1 -17  101.86    3.11
  -1  -1  17  101.95    2.72
   1   1 -16    0.63    0.94
  -1  -1  16    1.48    0.78
   1   1 -15   31.95    1.51
  -1  -1  15   30.74    1.34
   1   1 -14    5.19    0.86
  -1  -1  14    3.61    0.76
  -1  -1  13  100.36    3.36
   1   1 -12 1121.55   28.37
  -1  -1  12 1049.81   26.05
   1   1 -11  804.55   27.95
  -1  -1  11  813.54   19.90
   1   1 -10  182.67    7.46
  -1  -1  10  200.88    5.85
   1   1  -9 2130.85   72.40
  -1  -1   9 2272.29   74.77
   1   1  -8  498.07   13.38
  -1  -1   8  471.29   11.69
  -1  -1   7 4741.07  153.47
   1   1  -6 2479.24   57.53
  -1  -1   6 2399.73   53.86
   1   1  -4 1584.62   36.52
  -1  -1   4 1642.72   52.10
   1   1  -3  238.75    8.92
  -1  -1   3  254.91    6.61
   1   1  -2  601.28   20.79
  -1  -1   2  585.09   13.58
  -1  -1   0  508.32   19.18
  -1  -1  -1   70.54    4.06
   1   1   3  126.52    4.87
  -1  -1  -3  132.48    3.49
   1   1   5 2185.19   68.72
  -1  -1  -5 2304.67   51.99
   1   1   6 2213.21   50.03
  -1  -1  -6 2241.14   50.18
   1   1   7 3437.57   62.83
  -1  -1  -7 3336.33   75.63
   1   1   8  319.04    6.90
   1   1   9   39.49    1.20
  -1  -1  -9   38.79    2.51
   1   1  10   44.30    1.40
  -1  -1 -10   43.35    1.58
   1   1  11  241.48    5.44
   1   1  12   35.27    1.19
  -1  -1 -12   34.04    1.50
   1   1  13  141.35    2.87
  -1  -1 -13  142.52    3.84
   1   1  14  629.67   11.27
  -1  -1 -14  615.95   14.94
   1   1  15  566.27   11.83
  -1  -1 -15  577.09   12.42
   1   1  16  667.15   12.98
  -1  -1 -16  666.55   16.48
   1   1  17  447.33   11.98
  -1  -1 -17  432.85   11.61
   1   1  18   97.62    3.80
  -1  -1 -18   98.04    3.07
   1   1  19  176.63    3.74
  -1  -1 -19  174.34    4.62
   1   1  20    9.65    1.02
  -1  -1 -20    9.35    1.52
   1   1  21  234.98    4.90
  -1  -1 -21  232.14    4.65
   1   1  22   12.89    1.17
  -1  -1 -22   13.93    2.16
   1   1  23   36.96    1.53
   1   1  24   13.73    1.49
  -1  -1 -24    8.43    3.42
   1   1  25    0.45    1.28
  -1  -1 -25   -2.17    2.06
   1   1  26   42.62    2.07
  -1  -1 -26   43.32    3.27
   1   2 -25    5.16    1.06
  -1  -2  25    8.36    1.18
   1   2 -24    5.58    1.62
  -1  -2  24    4.41    1.34
   1   2 -23   37.45    2.41
  -1  -2  23   37.02    1.70
   1   2 -22  355.96    7.71
  -1  -2  22  361.18    6.57
   1   2 -21   29.35    1.51
  -1  -2  21   30.20    1.55
   1   2 -20  623.02   21.83
  -1  -2  20  635.94   10.93
   1   2 -19   41.71    1.65
  -1  -2  19   40.72    2.08
   1   2 -18  144.31    3.86
  -1  -2  18  145.35    3.16
   1   2 -17  108.02    4.04
  -1  -2  17  110.17    2.55
   1   2 -16  188.84    5.76
  -1  -2  16  182.44    4.42
   1   2 -15   79.19    2.07
  -1  -2  15   77.08    2.15
   1   2 -14 1016.75   17.58
  -1  -2  14 1019.97   20.49
   1   2 -13   11.59    1.45
  -1  -2  13   11.40    0.69
   1   2 -12  643.31   13.12
  -1  -2  12  655.90   11.49
   1   2 -11  346.31    6.44
  -1  -2  11  351.74    7.92
   1   2 -10  730.61   12.95
  -1  -2  10  709.22   12.38
   1   2  -9 3623.74   58.50
  -1  -2   9 3493.86   55.73
   1   2  -8  257.41    7.17
  -1  -2   8  256.62    5.48
   1   2  -6   13.62    0.53
  -1  -2   6   12.79    0.61
   1   2  -4  564.40   18.70
  -1  -2   4  580.05   11.35
   1   2  -3  850.25   14.00
  -1  -2   3  811.13   26.18
   1   2   0 1188.13   37.08
  -1  -2   0 1174.78   26.43
   1   2   1  599.61   11.17
  -1  -2  -1  597.56   11.14
   1   2   2  911.66   29.39
  -1  -2  -2  887.13   16.05
   1   2   3 2671.95   84.08
   1   2   4 1631.39   29.68
  -1  -2  -4 1569.12   34.66
   1   2   5   59.34    1.78
  -1  -2  -5   52.54    1.66
   1   2   6 3010.97   95.07
  -1  -2  -6 2921.62   65.91
   1   2   7  613.56   10.65
  -1  -2  -7  612.50   14.64
   1   2   8 2455.93   55.36
  -1  -2  -8 2476.41   46.77
   1   2   9   66.92    1.84
  -1  -2  -9   56.60    3.21
   1   2  10    8.14    0.56
  -1  -2 -10    6.37    0.56
   1   2  11  554.09   11.25
  -1  -2 -11  556.37   19.60
   1   2  12    6.84    0.53
  -1  -2 -12    6.87    0.66
   1   2  13   43.42    1.46
  -1  -2 -13   45.96    1.58
   1   2  14   19.97    0.90
  -1  -2 -14   21.85    1.41
   1   2  15  166.76    4.79
  -1  -2 -15  171.48    5.44
   1   2  16    4.29    0.75
  -1  -2 -16    0.65    1.31
   1   2  17   40.72    3.14
  -1  -2 -17   49.92    1.83
   1   2  18   67.69    2.80
  -1  -2 -18   70.04    4.48
   1   2  19   12.68    1.01
  -1  -2 -19   10.02    1.72
   1   2  20    0.48    1.05
  -1  -2 -20    0.64    1.20
   1   2  21   16.99    1.11
  -1  -2 -21   18.48    1.48
   1   2  22   37.29    1.54
  -1  -2 -22   38.20    1.96
   1   2  23   95.98    2.83
  -1  -2 -23   83.92    5.20
   1   2  24   49.15    1.75
  -1  -2 -24   43.79    4.25
   1   2  25   82.80    2.33
  -1  -2 -25   82.20    4.15
   1   2  26   23.15    2.23
  -1  -2 -26   24.88    3.01
   1   2  27    1.47    1.10
  -1  -2 -27    1.09    3.48
   1   3 -25   25.14    1.40
  -1  -3  25   28.79    1.24
   1   3 -24    1.70    2.19
  -1  -3  24    0.63    1.14
   1   3 -23   56.74    2.40
  -1  -3  23   53.53    2.08
   1   3 -22   38.22    1.84
  -1  -3  22   34.17    1.62
   1   3 -21   61.87    3.80
  -1  -3  21   66.74    2.23
  -1  -3  20  283.39    6.41
   1   3 -19    6.86    1.25
  -1  -3  19    6.64    1.10
   1   3 -18  632.24   15.46
  -1  -3  18  643.67   11.44
   1   3 -17   45.83    1.67
  -1  -3  17   50.36    2.20
   1   3 -16  477.60   12.34
  -1  -3  16  490.50    9.02
   1   3 -15   69.41    3.27
  -1  -3  15   64.96    1.99
   1   3 -14  173.01    7.12
  -1  -3  14  165.00    3.91
   1   3 -13   -0.77    1.15
  -1  -3  13    1.32    0.63
   1   3 -12   99.49    4.61
  -1  -3  12  104.36    2.75
   1   3 -11  750.38   18.81
  -1  -3  11  726.67   12.66
   1   3 -10  147.59    6.41
  -1  -3  10  154.82    3.20
   1   3  -9   42.00    1.21
  -1  -3   9   38.43    1.30
   1   3  -8  126.63    3.36
  -1  -3   8  128.79    3.73
   1   3  -7   51.34    1.39
  -1  -3   7   48.24    1.23
   1   3  -6   87.33    2.26
  -1  -3   6   85.74    1.89
   1   3  -5  590.91   10.35
  -1  -3   5  574.33    9.73
   1   3  -3   60.24    1.46
  -1  -3   3   61.92    1.49
   1   3   0    3.08    0.19
  -1  -3   0    4.03    0.19
   1   3   1  907.75   16.78
  -1  -3  -1  898.98   20.34
   1   3   2  357.87    8.41
  -1  -3  -2  355.93    8.40
   1   3   3  552.86   13.14
  -1  -3  -3  536.15   13.15
   1   3   4 1645.91   52.23
  -1  -3  -4 1723.10   27.45
   1   3   5   24.56    0.66
  -1  -3  -5   26.27    1.26
   1   3   6 1068.88   19.97
  -1  -3  -6 1046.34   17.09
   1   3   7    7.19    0.63
  -1  -3  -7    6.19    0.41
   1   3   9  176.12    5.10
  -1  -3  -9  177.10    4.25
   1   3  10 4906.04   76.58
  -1  -3 -10 4864.76   76.76
   1   3  11   41.84    1.20
  -1  -3 -11   43.46    1.56
   1   3  12 1791.47   40.65
  -1  -3 -12 1842.82   34.34
   1   3  13 2292.06   37.39
  -1  -3 -13 2345.16   54.11
   1   3  14  768.86   18.63
  -1  -3 -14  779.46   15.75
   1   3  15  502.48   10.10
  -1  -3 -15  513.58   10.69
   1   3  16  210.51    4.57
  -1  -3 -16  216.53    5.26
   1   3  17   31.99    1.57
  -1  -3 -17   39.58    2.25
   1   3  18   27.01    1.30
  -1  -3 -18   26.09    3.10
   1   3  19   56.08    1.69
  -1  -3 -19   52.45    2.66
   1   3  20   12.11    1.09
  -1  -3 -20   12.79    1.28
   1   3  21  203.99    4.30
  -1  -3 -21  208.18    4.61
   1   3  22   27.98    1.65
  -1  -3 -22   24.91    2.26
   1   3  23  164.83    3.81
  -1  -3 -23  154.49    7.95
   1   3  24    1.13    1.12
  -1  -3 -24    0.30    1.39
   1   3  25   32.14    2.35
  -1  -3 -25   30.10    2.83
   1   3  26   72.11    2.25
  -1  -3 -26   70.89    6.41
   1   3  27    2.43    1.72
  -1  -3 -27    1.64    3.99
   1   4 -24    0.99    4.38
  -1  -4  24    1.69    1.05
   1   4 -23    2.36    1.38
  -1  -4  23    3.46    1.04
   1   4 -22   98.87    2.86
  -1  -4  22   94.21    2.53
   1   4 -21   13.33    1.87
  -1  -4  21   12.08    1.49
  -1  -4  20   14.75    1.13
   1   4 -19  110.38    3.30
  -1  -4  19  111.76    2.70
   1   4 -18   19.13    1.80
  -1  -4  18   20.97    1.11
   1   4 -17    0.68    0.96
  -1  -4  17    1.25    0.69
   1   4 -16    3.72    1.07
  -1  -4  16    3.11    0.77
   1   4 -15    4.17    1.43
  -1  -4  15    2.82    0.78
   1   4 -14  732.70   15.18
  -1  -4  14  720.61   14.42
   1   4 -13   62.95    2.80
  -1  -4  13   60.33    2.40
   1   4 -12   26.44    1.25
  -1  -4  12   28.88    1.45
   1   4 -11   15.47    1.13
  -1  -4  11   15.65    0.89
   1   4 -10  350.14    6.45
  -1  -4  10  337.23    7.19
  -1  -4   9   15.65    0.67
   1   4  -8  520.57   10.58
  -1  -4   8  524.11    9.23
   1   4  -7  832.85   14.07
  -1  -4   7  815.93   13.78
   1   4  -6 4890.33   88.45
  -1  -4   6 5033.52  158.96
   1   4  -5  235.12    5.21
  -1  -4   5  238.15    4.43
   1   4  -2   58.10    1.41
  -1  -4   2   57.70    1.16
   1   4   0  112.25    2.36
  -1  -4   0  108.08    2.32
   1   4   1 2322.44   72.49
  -1  -4  -1 2176.09   67.55
   1   4   2  238.21    4.51
  -1  -4  -2  230.28    7.82
   1   4   3  542.25   10.15
  -1  -4  -3  524.10   10.07
   1   4   4    5.51    0.43
  -1  -4  -4    5.95    0.50
   1   4   5 1119.99   18.10
   1   4   6  756.14   17.74
  -1  -4  -6  782.33   19.18
  -1  -4  -7 4395.32  100.05
   1   4   8 2976.49   67.16
  -1  -4  -8 2986.37   54.08
   1   4   9 1495.42   24.33
  -1  -4  -9 1525.41   48.79
   1   4  10 3720.32   68.64
  -1  -4 -10 3686.76   68.63
   1   4  11   53.78    1.69
  -1  -4 -11   54.42    2.39
   1   4  12 3845.33   86.84
  -1  -4 -12 3821.04   60.42
   1   4  13  767.53   26.80
  -1  -4 -13  737.07   15.20
   1   4  14  804.17   20.07
  -1  -4 -14  790.70   13.62
   1   4  15  163.62    3.93
  -1  -4 -15  161.59    5.39
   1   4  16   53.42    1.99
  -1  -4 -16   54.32    2.11
   1   4  17    2.25    1.01
  -1  -4 -17    2.60    1.14
   1   4  18   61.25    1.84
  -1  -4 -18   60.49    2.22
   1   4  19   15.12    1.22
  -1  -4 -19   15.03    1.49
   1   4  20    2.39    0.84
  -1  -4 -20    3.15    1.14
   1   4  21    2.12    1.50
  -1  -4 -21    2.77    2.23
   1   4  22   63.17    2.57
  -1  -4 -22   58.51    2.36
   1   4  23   -0.76    1.43
  -1  -4 -23   -1.31    2.58
   1   4  24   37.51    1.92
  -1  -4 -24   32.65    3.71
   1   4  25   13.73    1.76
  -1  -4 -25   12.14    2.74
   1   4  26   11.01    1.72
  -1  -4 -26    9.30    1.91
   1   4  27    1.57    2.08
   1   5 -24    6.65    2.24
  -1  -5  24    5.23    1.50
   1   5 -23   60.18    2.49
  -1  -5  23   62.46    1.87
   1   5 -22    3.71    1.73
  -1  -5  22    3.17    1.36
   1   5 -21  100.76    3.81
  -1  -5  21  110.31    3.59
   1   5 -20    1.48    1.59
  -1  -5  20   -0.54    1.19
   1   5 -19  167.68    7.14
  -1  -5  19  168.55    3.72
   1   5 -18   66.26    3.99
  -1  -5  18   63.74    1.86
   1   5 -17  206.12    4.30
  -1  -5  17  203.69    4.75
   1   5 -16  408.52    9.03
  -1  -5  16  403.80    8.45
   1   5 -15  249.21    5.54
  -1  -5  15  252.07    4.92
   1   5 -14  868.84   21.22
  -1  -5  14  857.43   14.71
   1   5 -13   71.10    2.18
  -1  -5  13   68.45    1.86
   1   5 -12  401.75   10.60
  -1  -5  12  390.91    8.38
   1   5 -11    1.12    0.72
  -1  -5  11    0.73    0.56
   1   5 -10  578.74   19.32
  -1  -5  10  567.10   11.18
   1   5  -9   55.32    1.41
  -1  -5   9   53.49    1.51
   1   5  -8  117.25    3.09
  -1  -5   8  116.03    2.70
   1   5  -7    1.28    0.59
  -1  -5   7    3.01    0.68
   1   5  -6  222.89    6.06
  -1  -5   6  224.06    4.87
   1   5  -5  368.94    9.55
  -1  -5   5  352.79    6.16
   1   5  -4 1084.93   25.55
  -1  -5   4 1074.64   20.40
   1   5  -3  159.13    4.62
  -1  -5   3  164.46    4.44
   1   5  -2  425.51    8.62
  -1  -5   2  428.99    8.47
   1   5  -1   22.43    0.91
  -1  -5   1   22.28    0.70
   1   5   0  272.26    9.51
  -1  -5   0  260.95    5.32
   1   5   1  395.35    7.80
  -1  -5  -1  423.93   10.24
   1   5   2   43.26    1.16
  -1  -5  -2   46.27    1.88
   1   5   3  300.65    6.96
  -1  -5  -3  303.97   10.42
   1   5   4    0.89    0.23
  -1  -5  -4    1.25    0.57
   1   5   5   13.90    0.57
  -1  -5  -5   17.28    1.06
   1   5   6  205.73    5.30
  -1  -5  -6  211.30    4.76
   1   5   7    2.68    0.50
  -1  -5  -7    1.87    0.62
   1   5   8 1540.18   36.61
  -1  -5  -8 1563.35   36.57
   1   5   9   16.29    1.28
  -1  -5  -9   19.22    0.86
   1   5  10  489.74    8.51
  -1  -5 -10  493.79    8.92
   1   5  11   23.04    0.86
  -1  -5 -11   22.49    1.69
   1   5  12  228.56    6.26
  -1  -5 -12  232.09    5.31
   1   5  13   18.12    1.26
  -1  -5 -13   20.72    1.45
   1   5  14  516.23    9.30
  -1  -5 -14  546.35   19.35
   1   5  15   38.13    1.50
  -1  -5 -15   38.06    1.82
   1   5  16  515.35   10.72
  -1  -5 -16  522.72   13.87
   1   5  17    2.56    0.90
  -1  -5 -17    3.37    0.91
   1   5  18  266.03    5.39
  -1  -5 -18  273.76    6.74
   1   5  19   83.81    3.00
  -1  -5 -19   87.45    2.78
   1   5  20    7.33    1.04
  -1  -5 -20    6.23    1.73
   1   5  21  100.59    2.94
  -1  -5 -21  101.10    3.43
   1   5  22   35.61    1.61
  -1  -5 -22   33.87    2.39
   1   5  23   33.28    1.59
  -1  -5 -23   35.93    2.93
   1   5  24   80.93    2.51
  -1  -5 -24   77.26    4.03
   1   5  25   27.01    2.12
  -1  -5 -25   22.89    2.56
   1   5  26    8.45    1.70
  -1  -5 -26    6.20    2.07
  -1  -5 -27   43.15    7.61
   1   6 -24   40.26    5.98
  -1  -6  24   38.35    2.78
   1   6 -23   11.13    2.34
  -1  -6  23   12.41    1.62
   1   6 -22   58.23    2.51
  -1  -6  22   56.72    2.16
   1   6 -21   -1.89    2.27
  -1  -6  21    1.45    1.26
   1   6 -20    0.57    1.87
  -1  -6  20    0.87    1.14
   1   6 -19   86.53    3.56
  -1  -6  19   83.64    2.31
   1   6 -18   31.07    1.97
  -1  -6  18   32.16    1.74
   1   6 -17    8.71    1.15
  -1  -6  17    8.54    0.96
   1   6 -16   80.85    2.62
  -1  -6  16   76.72    2.15
   1   6 -15  141.49    6.45
  -1  -6  15  136.62    3.00
   1   6 -14  226.89    5.25
  -1  -6  14  225.76    4.55
   1   6 -13   20.90    1.21
  -1  -6  13   19.48    0.99
   1   6 -12  118.02    3.00
  -1  -6  12  121.33    2.80
   1   6 -11   14.45    1.37
  -1  -6  11   13.10    0.90
   1   6 -10    0.98    1.30
  -1  -6  10    1.76    0.45
   1   6  -9   76.26    1.85
  -1  -6   9   80.58    2.66
   1   6  -8  714.72   12.31
  -1  -6   8  698.38   11.96
   1   6  -7  746.49   15.15
  -1  -6   7  749.40   12.51
   1   6  -6 1320.37   44.77
  -1  -6   6 1269.37   30.25
   1   6  -5  358.91    7.75
  -1  -6   5  357.35    6.40
   1   6  -4  119.55    4.36
  -1  -6   4  118.73    2.79
   1   6  -3  780.94   19.77
  -1  -6   3  770.21   19.00
   1   6  -2  737.72   24.46
  -1  -6   2  737.38   17.48
   1   6  -1 2648.51   59.27
  -1  -6   1 2501.33   78.08
   1   6   0   28.80    1.48
  -1  -6   0   28.31    0.91
   1   6   1  327.25   11.09
  -1  -6  -1  339.21    8.33
   1   6   2  228.49    7.74
  -1  -6  -2  235.77    5.91
   1   6   3  306.62    7.28
  -1  -6  -3  331.65    8.07
   1   6   4    3.20    0.31
  -1  -6  -4    2.83    0.36
   1   6   5  813.34   15.40
  -1  -6  -5  834.01   28.86
   1   6   6  267.07    5.48
  -1  -6  -6  269.03    7.78
   1   6   7 1108.21   21.15
  -1  -6  -7 1131.82   26.07
   1   6   8   26.42    1.08
  -1  -6  -8   25.94    1.38
   1   6   9  843.79   16.26
  -1  -6  -9  865.83   17.02
   1   6  10   11.33    0.72
  -1  -6 -10   10.18    0.69
   1   6  11  111.84    2.39
  -1  -6 -11  114.18    5.08
   1   6  12  291.18    5.62
  -1  -6 -12  282.41    6.29
   1   6  13  456.80    9.33
  -1  -6 -13  466.63   17.38
   1   6  14  790.19   13.85
  -1  -6 -14  795.20   16.27
   1   6  15  454.55   10.14
  -1  -6 -15  445.18    9.90
   1   6  16  460.36    9.69
  -1  -6 -16  446.49   10.15
   1   6  17   11.18    0.98
  -1  -6 -17   13.36    1.11
   1   6  18  390.14    8.96
  -1  -6 -18  398.51    8.15
   1   6  19  140.83    4.08
  -1  -6 -19  139.52    4.10
   1   6  20  104.81    3.16
  -1  -6 -20  100.99    6.28
   1   6  21   24.68    2.12
  -1  -6 -21   24.14    1.88
   1   6  22  100.00    2.80
  -1  -6 -22  102.19    4.50
   1   6  23   13.82    1.52
  -1  -6 -23   14.10    2.66
   1   6  24    0.23    1.54
  -1  -6 -24    0.96    1.95
   1   6  25    5.25    2.84
  -1  -6 -25    4.51    2.64
   1   6  26   -0.48    1.59
  -1  -6 -26   -4.50    4.66
   1   7 -23   41.79    6.51
  -1  -7  23   42.93    2.78
   1   7 -22  112.88    4.16
  -1  -7  22  110.93    3.41
   1   7 -21  433.03    8.86
  -1  -7  21  443.32    9.14
   1   7 -20   24.17    2.35
  -1  -7  20   23.32    1.88
   1   7 -19  241.61    5.96
  -1  -7  19  237.86    4.79
   1   7 -18   40.43    2.49
  -1  -7  18   44.39    1.68
   1   7 -17  257.91    5.93
  -1  -7  17  254.67    5.98
   1   7 -16  143.60    4.08
  -1  -7  16  152.09    3.40
   1   7 -15  222.91    5.49
  -1  -7  15  214.37    4.74
   1   7 -14  130.48    4.48
  -1  -7  14  126.42    3.27
   1   7 -13  181.40    4.36
  -1  -7  13  167.62    4.80
   1   7 -12  401.20    8.82
  -1  -7  12  394.04    8.88
   1   7 -11  423.14    9.38
  -1  -7  11  412.04   10.50
   1   7 -10 1934.93   35.84
  -1  -7  10 1871.70   35.37
   1   7  -9   25.63    1.08
  -1  -7   9   26.14    1.23
   1   7  -8 2797.33   51.51
  -1  -7   8 2731.99   86.46
   1   7  -7  285.98    7.88
  -1  -7   7  279.32    5.86
   1   7  -6  769.89   15.66
  -1  -7   6  745.84   18.04
   1   7  -5  436.08    9.21
  -1  -7   5  420.51    8.76
   1   7  -4   14.99    0.78
  -1  -7   4   14.52    0.65
   1   7  -3  201.12    5.23
  -1  -7   3  196.23    4.84
   1   7  -2   50.47    1.86
  -1  -7   2   46.29    2.20
   1   7  -1  192.56    5.49
  -1  -7   1  171.11    4.29
   1   7   0    3.08    0.64
  -1  -7   0    4.25    0.58
   1   7   1   52.66    2.36
  -1  -7  -1   57.70    1.85
  -1  -7  -2  200.99    5.38
   1   7   3  407.03   14.17
  -1  -7  -3  420.55   10.03
   1   7   4    1.70    0.23
   1   7   5  290.41    5.84
   1   7   6  287.25    5.95
  -1  -7  -6  295.93   11.15
   1   7   7   92.99    2.77
  -1  -7  -7   88.05    2.84
   1   7   8   76.43    2.49
  -1  -7  -8   76.21    2.14
   1   7   9  154.56    3.44
  -1  -7  -9  154.06    4.63
   1   7  10  477.15    9.63
  -1  -7 -10  492.11   12.22
   1   7  11  253.18    5.88
  -1  -7 -11  246.21    6.79
   1   7  12  698.63   12.23
  -1  -7 -12  714.83   18.43
   1   7  13   39.29    2.23
  -1  -7 -13   41.55    1.68
   1   7  14  631.75   12.66
  -1  -7 -14  631.31   13.21
   1   7  15  191.97    4.68
  -1  -7 -15  189.23    4.72
   1   7  16  186.22    4.15
  -1  -7 -16  177.35    6.01
   1   7  17    4.97    1.05
  -1  -7 -17    2.48    1.62
   1   7  18   29.57    1.92
  -1  -7 -18   26.68    2.33
   1   7  19    0.70    1.21
  -1  -7 -19   -0.69    3.34
   1   7  20    1.35    0.98
  -1  -7 -20    2.42    2.52
   1   7  21    1.82    1.22
  -1  -7 -21    2.09    1.73
   1   7  22   39.68    1.81
  -1  -7 -22   47.04    4.45
   1   7  23   12.77    1.67
  -1  -7 -23   13.74    2.52
   1   7  24   33.64    2.05
  -1  -7 -24   38.69    4.22
   1   7  25    8.40    2.30
  -1  -7 -25    8.14    3.19
   1   7  26    1.73    1.87
  -1  -7 -26    0.72    6.47
  -1  -8  23   19.46    3.33
   1   8 -22    0.64    3.68
  -1  -8  22    2.95    1.47
   1   8 -21   99.60    3.95
  -1  -8  21  101.67    3.20
   1   8 -20   96.83    3.16
  -1  -8  20   95.44    2.63
   1   8 -19   31.64    2.24
  -1  -8  19   33.78    2.70
   1   8 -18   30.29    2.19
  -1  -8  18   31.24    1.78
   1   8 -17   -0.27    1.89
  -1  -8  17    0.50    1.15
   1   8 -16   69.72    2.40
  -1  -8  16   71.75    2.44
   1   8 -15    1.95    1.59
  -1  -8  15    0.45    1.10
   1   8 -14   49.61    2.28
  -1  -8  14   50.24    1.83
   1   8 -13   93.18    3.67
  -1  -8  13   86.40    3.47
   1   8 -12   85.56    2.74
  -1  -8  12   84.17    2.51
   1   8 -11  129.24    4.28
  -1  -8  11  126.78    2.90
   1   8 -10   47.97    1.80
  -1  -8  10   49.86    1.66
   1   8  -9   20.87    2.04
  -1  -8   9   21.51    0.90
   1   8  -8    5.24    1.27
  -1  -8   8    4.18    0.60
   1   8  -7   22.59    2.22
  -1  -8   7   16.36    0.85
   1   8  -6   80.19    2.31
  -1  -8   6   77.20    2.46
   1   8  -5  298.14   11.59
  -1  -8   5  295.40    6.63
   1   8  -4  789.44   19.10
  -1  -8   4  768.75   15.30
   1   8  -3    5.25    0.67
  -1  -8   3    5.01    0.49
   1   8  -2  198.93    5.09
  -1  -8   2  185.76    5.09
   1   8  -1  475.24   16.99
  -1  -8   1  456.59   15.64
   1   8   0  506.81   17.10
  -1  -8   0  484.23   15.83
   1   8   1 1069.99   25.04
  -1  -8  -1 1033.68   23.82
   1   8   2  162.51    4.47
  -1  -8  -2  162.37    4.43
   1   8   3   37.73    1.31
  -1  -8  -3   32.70    1.35
   1   8   4    1.12    0.52
  -1  -8  -4    0.07    0.56
   1   8   5  202.67    4.92
  -1  -8  -5  215.09    5.78
   1   8   6   44.83    1.59
  -1  -8  -6   44.93    1.86
   1   8   7  621.02   12.09
  -1  -8  -7  631.61   15.52
   1   8   8   82.02    2.40
  -1  -8  -8   80.77    3.19
   1   8   9  637.68   15.94
  -1  -8  -9  661.13   24.06
   1   8  10    5.49    0.77
  -1  -8 -10    7.59    1.27
   1   8  11  474.59    9.72
  -1  -8 -11  464.60   17.52
   1   8  12  660.46   11.76
  -1  -8 -12  647.28   22.69
   1   8  13  292.01    5.89
  -1  -8 -13  266.97   12.49
   1   8  14  548.07    9.65
  -1  -8 -14  537.62    9.60
   1   8  15  156.46    4.22
  -1  -8 -15  155.74    5.08
   1   8  16  275.10    6.44
  -1  -8 -16  276.30    8.14
   1   8  17   44.36    1.64
  -1  -8 -17   39.63    2.19
   1   8  18   82.92    2.43
  -1  -8 -18   83.79    3.57
   1   8  19    8.64    1.22
  -1  -8 -19    8.03    2.35
   1   8  20  122.12    3.79
  -1  -8 -20  118.43    4.27
   1   8  21    2.37    1.61
  -1  -8 -21    3.77    2.42
   1   8  22  182.91    4.51
  -1  -8 -22  174.91   10.95
   1   8  23   -2.76    2.00
  -1  -8 -23   -1.59    2.85
   1   8  24   21.40    2.49
  -1  -8 -24   26.88    5.55
   1   8  25   21.11    2.07
  -1  -8 -25   16.79    5.21
   1   8  26    9.25    1.98
   1   9 -22   -4.15    8.05
  -1  -9  22   -2.53    3.53
   1   9 -21   67.57    3.17
  -1  -9  21   72.14    2.82
   1   9 -20    1.43    2.96
  -1  -9  20    0.85    1.82
   1   9 -19   26.33    2.95
  -1  -9  19   22.16    1.71
   1   9 -18   46.21    5.30
  -1  -9  18   40.85    1.91
   1   9 -17    7.93    1.95
  -1  -9  17    8.38    1.21
   1   9 -16   63.95    3.51
  -1  -9  16   59.93    2.28
   1   9 -15  479.99    9.00
  -1  -9  15  476.66   11.80
   1   9 -14   22.72    1.99
  -1  -9  14   22.90    1.50
   1   9 -13  349.75    7.58
  -1  -9  13  345.25    9.19
   1   9 -12   26.13    1.61
  -1  -9  12   28.40    1.46
   1   9 -11  417.57   10.61
  -1  -9  11  414.19    7.50
   1   9 -10  291.30   12.33
  -1  -9  10  287.78    6.08
   1   9  -9  143.66    4.53
  -1  -9   9  149.49    3.63
   1   9  -8  273.71    6.03
  -1  -9   8  279.00    7.52
   1   9  -7  143.77    4.62
  -1  -9   7  135.08    3.32
   1   9  -6  545.92   13.02
  -1  -9   6  541.33   10.88
   1   9  -5  189.00    7.44
  -1  -9   5  176.43    4.06
   1   9  -4 1330.37   45.43
  -1  -9   4 1252.77   29.78
   1   9  -3   47.87    1.89
  -1  -9   3   40.94    1.60
   1   9  -2 2140.16   66.47
  -1  -9   2 2113.24   66.64
   1   9  -1   46.81    2.32
  -1  -9   1   51.05    2.96
   1   9   0 2496.76   56.89
  -1  -9   0 2428.92   77.58
   1   9   1  434.80   15.49
  -1  -9  -1  429.99   10.88
   1   9   2 1201.60   27.90
  -1  -9  -2 1168.19   27.03
   1   9   3  600.36   14.75
   1   9   4  437.11   10.76
  -1  -9  -4  425.40   10.30
   1   9   5  717.10   17.05
   1   9   6   61.78    2.84
  -1  -9  -6   63.89    3.79
   1   9   7  677.36   13.10
  -1  -9  -7  697.64   16.95
   1   9   8   27.14    1.07
  -1  -9  -8   26.41    2.35
   1   9   9  482.39    8.82
  -1  -9  -9  478.65   18.55
   1   9  10   79.80    2.01
  -1  -9 -10   78.15    4.47
   1   9  11  117.97    2.71
  -1  -9 -11  112.20    4.11
   1   9  12  406.07    7.42
  -1  -9 -12  386.85    8.63
   1   9  13    3.86    0.93
  -1  -9 -13    1.66    1.05
   1   9  14   34.44    1.32
  -1  -9 -14   35.88    1.83
   1   9  15   21.30    1.28
  -1  -9 -15   20.51    2.48
   1   9  16    1.35    1.05
  -1  -9 -16    1.94    2.08
   1   9  17   77.68    2.44
  -1  -9 -17   63.71    5.41
   1   9  18   45.72    2.01
  -1  -9 -18   45.31    3.36
   1   9  19    5.37    1.65
  -1  -9 -19    2.75    2.29
   1   9  20    1.41    1.29
  -1  -9 -20    4.58    4.39
   1   9  21    4.45    1.67
   1   9  22    6.15    1.98
  -1  -9 -22    2.86    2.47
   1   9  23    6.26    2.29
  -1  -9 -23    1.71    3.22
   1   9  24    1.24    1.34
  -1  -9 -24    0.68    3.68
   1   9  25   -0.48    2.40
  -1  -9 -25    0.70    3.63
   1   9  26   23.74    3.32
  -1  -9 -26   20.87    3.98
  -1 -10  21    9.74    2.60
   1  10 -20   23.02    2.66
  -1 -10  20   26.59    1.89
   1  10 -19    2.00    2.96
  -1 -10  19    0.95    1.59
   1  10 -18    2.06    2.09
  -1 -10  18    2.40    2.62
   1  10 -17   47.45    3.20
  -1 -10  17   54.90    2.44
   1  10 -16   26.59    2.59
  -1 -10  16   25.93    1.88
   1  10 -15  102.35    3.73
  -1 -10  15  108.90    3.74
   1  10 -14    1.95    1.98
  -1 -10  14    2.83    0.97
   1  10 -13  192.29    5.13
  -1 -10  13  188.31    4.65
   1  10 -12    1.65    1.97
  -1 -10  12    1.16    1.15
   1  10 -11  177.37    5.32
  -1 -10  11  168.36    5.03
   1  10 -10    1.60    1.31
  -1 -10  10    1.01    1.01
   1  10  -9   -2.23    2.14
  -1 -10   9    0.55    0.77
   1  10  -8  162.28    5.14
  -1 -10   8  155.25    3.58
   1  10  -7  152.47    4.48
  -1 -10   7  145.22    4.51
   1  10  -6  131.34    5.93
  -1 -10   6  123.49    3.61
   1  10  -5  139.50    3.84
  -1 -10   5  130.12    3.98
   1  10  -4    3.77    1.49
  -1 -10   4    3.42    0.42
  -1 -10   3   30.79    1.45
   1  10  -2  236.66    6.36
  -1 -10   2  222.05    5.52
   1  10  -1   20.39    1.56
  -1 -10   1   20.16    1.51
   1  10   0   74.04    3.31
  -1 -10   0   75.22    4.06
  -1 -10  -1  151.26    4.37
   1  10   2    0.29    0.80
   1  10   3   17.00    1.10
   1  10   4   -0.54    0.77
  -1 -10  -4    0.25    1.24
   1  10   5   28.72    1.35
  -1 -10  -5   30.02    1.66
   1  10   6   48.21    2.89
  -1 -10  -6   47.20    2.14
   1  10   7  171.61    5.40
  -1 -10  -7  162.60    6.88
   1  10   8   51.15    1.56
  -1 -10  -8   53.52    3.38
   1  10   9   42.60    1.20
  -1 -10  -9   42.33    2.28
   1  10  10   54.67    1.60
  -1 -10 -10   53.15    3.59
   1  10  11   23.35    1.26
  -1 -10 -11   20.07    2.89
   1  10  12   18.28    1.07
  -1 -10 -12   20.69    2.04
   1  10  13  119.25    2.90
  -1 -10 -13  119.34    4.22
   1  10  14   14.96    1.26
  -1 -10 -14   11.15    3.31
   1  10  15  427.80    8.34
  -1 -10 -15  423.88   14.69
   1  10  16    1.12    1.33
  -1 -10 -16    0.54    2.52
   1  10  17  224.56    4.73
  -1 -10 -17  219.89    7.69
   1  10  18   17.05    1.66
   1  10  19   40.84    2.87
  -1 -10 -19   44.57    6.15
   1  10  20  100.14    2.87
   1  10  21   10.60    2.06
  -1 -10 -21    9.71    3.40
   1  10  22   60.56    2.16
  -1 -10 -22   59.96    3.11
   1  10  23   11.45    2.40
  -1 -10 -23   13.08    3.88
   1  10  24   25.60    2.47
   1  10  25   -0.26    3.19
   1  11 -19   19.48    3.21
  -1 -11  19   24.75    3.22
   1  11 -18   -3.45    6.85
  -1 -11  18   -1.28    2.59
   1  11 -17    1.72    2.31
  -1 -11  17    0.28    2.14
   1  11 -16    2.19    5.30
  -1 -11  16   -0.15    1.60
   1  11 -15    6.50    2.29
  -1 -11  15    6.12    3.19
   1  11 -14    0.25    1.77
  -1 -11  14    0.65    1.58
   1  11 -13   12.82    2.22
  -1 -11  13   14.02    1.64
   1  11 -12  142.75    5.17
  -1 -11  12  143.82    4.32
   1  11 -11  127.86    4.32
  -1 -11  11  127.31    3.38
   1  11 -10   37.95    3.57
  -1 -11  10   42.22    1.44
   1  11  -9  199.81    5.87
  -1 -11   9  195.83    4.03
   1  11  -8  198.12    5.69
  -1 -11   8  181.03    4.41
   1  11  -7  271.60    7.58
  -1 -11   7  247.98    5.68
  -1 -11   6  332.24    8.63
   1  11  -5   63.81    3.65
  -1 -11   5   68.31    3.34
  -1 -11   4  201.42    5.81
   1  11  -3    2.05    1.10
  -1 -11   3    1.35    0.96
   1  11  -2  290.70    8.29
  -1 -11   2  297.92    8.21
   1  11  -1   10.69    1.54
  -1 -11   1   11.78    1.32
   1  11   0  258.75    9.18
  -1 -11   0  259.92   10.10
   1  11   1  181.43    5.13
  -1 -11  -1  188.49    7.79
   1  11   2  520.51   18.75
   1  11   3   18.74    1.52
  -1 -11  -3   16.15    1.69
   1  11   4  582.47   21.34
   1  11   5   81.79    4.54
   1  11   6  474.21   12.80
  -1 -11  -6  433.94   17.65
   1  11   7  357.69    8.92
  -1 -11  -7  346.62   13.11
   1  11   8  134.53    6.08
  -1 -11  -8  131.65    6.20
   1  11   9  263.59    7.22
  -1 -11  -9  254.49   10.32
   1  11  10    7.56    0.85
   1  11  11  177.06    4.15
  -1 -11 -11  184.28    7.88
   1  11  12    1.99    0.71
   1  11  13  102.24    2.70
  -1 -11 -13  107.13    4.53
   1  11  14   19.04    1.38
   1  11  15  138.49    3.56
  -1 -11 -15  126.61    5.27
   1  11  16    8.23    1.55
  -1 -11 -16    6.58    3.23
   1  11  17  102.69    2.85
  -1 -11 -17  102.67    7.01
   1  11  18    6.87    2.18
  -1 -11 -18    2.22    4.00
   1  11  19   13.28    2.24
  -1 -11 -19   13.25    6.62
   1  11  20   23.20    2.12
  -1 -11 -20   22.44    4.66
   1  11  21    2.52    1.41
  -1 -11 -21    3.87    6.28
   1  11  22    2.48    2.06
  -1 -11 -22    3.90    3.07
   1  11  23   -0.07    2.83
  -1 -11 -23   -2.33    3.71
   1  11  24    0.55    5.16
   1  12 -18   49.70   10.34
  -1 -12  18   44.71    3.99
  -1 -12  17   68.29    4.42
   1  12 -16    5.11    6.97
  -1 -12  16    6.62    1.05
   1  12 -15   45.35    4.29
  -1 -12  15   53.06    2.74
   1  12 -14    0.03    4.98
  -1 -12  14   -0.08    2.74
   1  12 -13   18.95    3.50
  -1 -12  13   27.62    1.99
   1  12 -12    5.14    3.84
  -1 -12  12   13.17    1.72
   1  12 -11   80.73    5.84
  -1 -12  11   80.69    2.69
   1  12 -10    0.76    2.59
  -1 -12  10    1.70    1.17
   1  12  -9  148.12    5.44
  -1 -12   9  141.45    4.65
   1  12  -8    6.16    1.82
  -1 -12   8    4.95    0.98
   1  12  -7   28.68    2.30
  -1 -12   7   21.63    1.24
   1  12  -6   58.68    3.88
  -1 -12   6   62.87    3.09
   1  12  -5   16.10    1.87
  -1 -12   5   21.68    1.95
   1  12  -4   30.07    3.10
  -1 -12   4   32.70    2.26
   1  12  -3   16.07    1.61
  -1 -12   3   14.85    1.65
   1  12  -2   36.94    2.77
  -1 -12   2   31.61    2.36
   1  12  -1    8.82    1.35
  -1 -12   1   10.06    1.56
   1  12   0   74.62    4.11
  -1 -12   0   75.46    3.56
   1  12   1   38.87    2.89
   1  12   2   11.44    1.84
  -1 -12  -2   12.59    1.67
   1  12   3   51.82    2.69
   1  12   4    9.76    1.54
   1  12   5   25.75    2.21
   1  12   6   19.49    1.50
  -1 -12  -6   20.34    2.23
   1  12   7   30.72    2.25
  -1 -12  -7   31.51    2.85
   1  12   8   -0.23    1.29
  -1 -12  -8   -0.20    2.41
   1  12   9   44.48    2.68
  -1 -12  -9   41.06    4.02
   1  12  10    0.07    1.45
   1  12  11   81.75    3.51
  -1 -12 -11   73.53    5.84
   1  12  12   63.49    3.10
  -1 -12 -12   63.29    5.33
   1  12  13   32.32    1.75
  -1 -12 -13   31.39    3.29
   1  12  14   55.11    2.37
  -1 -12 -14   54.90    5.51
   1  12  15    1.92    1.48
  -1 -12 -15    0.17    4.73
   1  12  16    4.93    1.67
  -1 -12 -16    4.46    3.85
   1  12  17    5.26    1.97
  -1 -12 -17    6.27    4.33
   1  12  18   11.14    2.28
  -1 -12 -18   10.74    7.36
   1  12  19    7.94    3.20
  -1 -12 -19    1.43    3.67
   1  12  20   -0.24    4.68
  -1 -12 -20    2.42    5.04
   1  12  21   18.06    2.07
  -1 -12 -21   18.86    4.19
   1  12  22    6.76    5.07
   1  13 -15    2.58    6.28
  -1 -13  15    9.02    4.02
   1  13 -14   -1.93    5.77
  -1 -13  14    0.99    3.37
   1  13 -13    3.02    4.33
  -1 -13  13    6.82    2.53
   1  13 -12    4.20    5.66
  -1 -13  12   -0.06    3.28
   1  13 -11   16.65    5.03
  -1 -13  11    7.00    3.15
   1  13 -10    5.06    4.77
  -1 -13  10    1.52    1.08
   1  13  -9    2.86    2.82
  -1 -13   9    0.75    0.56
   1  13  -8   30.61    2.96
  -1 -13   8   36.67    2.93
   1  13  -7   19.49    2.63
  -1 -13   7   21.86    2.53
   1  13  -6   19.86    3.36
   1  13  -5  191.94    9.37
  -1 -13   5  203.67    7.34
   1  13  -4   10.46    1.99
  -1 -13   4   16.29    2.39
  -1 -13   3  265.68   10.15
   1  13  -2  115.72    5.58
  -1 -13   2  140.28    6.71
   1  13  -1   30.90    2.08
  -1 -13   1   37.16    2.62
   1  13   0  391.64   15.26
  -1 -13   0  394.97   13.95
   1  13   3    3.36    1.75
   1  13   5   -0.48    1.73
  -1 -13  -5    0.56    1.97
   1  13   6  246.67   10.27
   1  13   7    4.29    1.69
   1  13   8  448.30   12.23
  -1 -13  -8  443.02   15.50
   1  13   9   60.33    3.05
   1  13  10  170.50    5.79
  -1 -13 -10  168.51    8.84
   1  13  11  151.37    5.27
  -1 -13 -11  145.90    7.25
   1  13  12   10.03    2.19
   1  13  13  209.94    9.67
  -1 -13 -13  220.64    7.39
   1  13  14    5.35    3.30
  -1 -13 -14    4.65    5.50
   1  13  15   54.53    3.41
  -1 -13 -15   55.02    6.49
   1  13  16   -1.13    2.59
   1  13  17   27.62    2.28
   1  13  18    6.69    1.64
   1  13  19   15.11    2.96
   1  14 -11   57.13    6.99
  -1 -14  11   69.82    7.11
   1  14 -10   -5.71    5.11
  -1 -14  10    0.02    3.50
   1  14  -9   52.89    2.74
  -1 -14   9   55.04    3.66
   1  14  -8    3.44    2.99
   1  14  -7   40.69    3.48
  -1 -14   7   42.60    3.10
   1  14  -6   12.22    4.13
  -1 -14   5   76.67    4.39
  -1 -14   4    2.49    2.93
   1  14  -3  206.21    6.49
  -1 -14   3  226.95    8.93
   1  14  -2   16.59    3.26
  -1 -14   2   15.11    2.59
   1  14  -1  100.46    5.87
   1  14   0   54.77    4.27
   1  14   2  118.11    6.59
   1  14   3   -1.37    2.49
   1  14   4   66.16    5.16
   1  14   5    0.99    2.77
   1  14   7    1.34    2.44
  -1 -14  -7   -0.20    4.65
   1  14   8   22.38    3.62
   1  14   9    0.37    1.53
   1  14  10   20.06    3.64
   1  14  11    0.25    2.48
   1  14  12    0.16    3.70
   1  14  13    2.60    2.38
   1  14  14    1.09    3.07
   1  14  15    0.11    4.23
   1  15  -3    4.36    4.05
   1  15  -2   12.77    4.56
   1  15   6   30.46    4.26
   1  15   8   53.52    5.05
   2 -13   9    9.81    2.97
  -2  12  16   -0.19    3.36
  -2  12  15   20.30    2.62
  -2  12  14   41.60    2.21
  -2  12  13    5.92    1.91
  -2  12  12   68.09    4.93
  -2  12  11    0.73    1.49
   2 -12   7    5.65    1.72
   2 -12   9   20.46    2.56
   2 -12  11   29.88    1.62
  -2  12 -11   33.40    4.91
   2 -12  12   44.01    2.31
   2 -12  13   57.08    2.48
  -2  12 -13   68.85    6.25
   2 -12  14    5.09    2.72
  -2  12 -14   -3.37    5.20
   2 -12  15   33.34    2.59
  -2  12 -15   20.36    3.50
   2 -11 -19   33.47    8.83
  -2  11  19   36.18    3.77
  -2  11  18   55.14    2.47
   2 -11 -17   17.79    3.58
  -2  11  17   15.65    2.24
   2 -11 -16  196.39    8.61
  -2  11  16  200.36    4.34
   2 -11 -15    6.11    6.18
  -2  11  15    5.31    1.56
   2 -11 -14  221.68    9.49
  -2  11  14  237.04    6.31
  -2  11  13  228.98    6.70
  -2  11  12   37.79    3.26
  -2  11  11  124.31    3.06
  -2  11  10   35.05    2.60
  -2  11   9   46.59    2.89
   2 -11   6  124.66    4.79
  -2  11  -7   31.23    2.03
   2 -11   9    1.89    0.67
  -2  11  -9    2.46    1.74
   2 -11  10   37.78    1.44
  -2  11 -10   43.68    4.00
   2 -11  11   10.93    1.05
   2 -11  12    6.86    1.36
  -2  11 -12   10.19    4.13
   2 -11  13   38.67    1.90
   2 -11  14   23.36    2.02
  -2  11 -14   22.32    3.38
   2 -11  15    2.48    2.31
  -2  11 -15   -1.75    5.41
   2 -11  16   -2.08    2.26
  -2  11 -16   -3.02    6.23
   2 -11  17   -0.04    2.06
  -2  11 -17    0.98    5.79
   2 -11  18    0.39    3.57
  -2  11 -18   -3.18    4.16
   2 -10 -22   -0.19    7.78
  -2  10  22   -1.41    3.50
   2 -10 -21   79.56    7.12
  -2  10  21   83.30    3.21
   2 -10 -20    8.42    4.22
  -2  10  20   13.25    3.68
   2 -10 -19   62.14    8.45
  -2  10  19   61.28    3.06
   2 -10 -18    9.02    3.05
  -2  10  18   10.54    2.22
   2 -10 -17   62.68    4.82
  -2  10  17   61.56    2.80
   2 -10 -16  212.22    7.39
  -2  10  16  224.36    5.46
   2 -10 -15   16.71    3.09
  -2  10  15   14.69    1.58
   2 -10 -14   67.85    5.62
  -2  10  14   66.27    2.30
  -2  10  13   39.98    2.18
  -2  10  12    0.12    0.95
  -2  10  11   -0.23    0.71
  -2  10  10    2.67    0.82
  -2  10   9   36.23    1.40
  -2  10   8   44.62    2.52
   2 -10   4  403.55   13.40
   2 -10   6  207.87    7.80
   2 -10   7  175.72    4.17
  -2  10  -7  191.61    7.60
   2 -10   8  536.14    9.34
  -2  10  -8  515.64   12.32
   2 -10   9   39.77    1.26
   2 -10  10  120.25    3.08
  -2  10 -10  118.99    6.68
   2 -10  11  211.81    4.91
  -2  10 -11  231.52    9.02
   2 -10  12  191.71    5.02
  -2  10 -12  198.52    8.60
   2 -10  13    1.52    1.19
  -2  10 -13    3.85    3.29
   2 -10  14  377.86   10.08
  -2  10 -14  393.79   17.25
   2 -10  15   76.52    2.41
  -2  10 -15   76.92    4.06
   2 -10  16  191.21    4.06
  -2  10 -16  196.91    5.03
   2 -10  17   57.50    3.08
  -2  10 -17   58.72    4.54
   2 -10  18   40.33    2.69
  -2  10 -18   34.15    4.66
   2 -10  19  188.31    6.00
  -2  10 -19  181.47    7.53
   2 -10  20   13.69    2.49
  -2  10 -20   17.26    4.51
   2 -10  21   31.61    2.74
  -2  10 -21   29.45    4.57
   2  -9 -24   -2.32    5.04
  -2   9  24    1.40    5.54
   2  -9 -23    0.08    9.05
  -2   9  23    0.08    1.83
   2  -9 -22   -0.26    6.16
  -2   9  22    0.86    2.53
   2  -9 -21   25.21    5.53
  -2   9  21   25.95    2.51
   2  -9 -20   32.87    4.47
  -2   9  20   33.44    3.51
   2  -9 -19   16.69    3.44
  -2   9  19   18.41    2.76
   2  -9 -18   15.94    3.87
  -2   9  18   16.10    2.10
   2  -9 -17    5.50    3.02
  -2   9  17    5.86    1.86
   2  -9 -16   19.50    4.58
  -2   9  16   27.93    1.93
   2  -9 -15   12.49    3.64
  -2   9  15   12.08    2.01
   2  -9 -14   60.87    2.72
  -2   9  14   61.67    2.28
   2  -9 -13   22.98    2.10
  -2   9  13   22.66    1.92
   2  -9 -12  163.69    5.54
  -2   9  12  162.29    3.63
   2  -9 -11   11.27    2.92
  -2   9  11   10.75    0.97
  -2   9  10   84.14    2.16
   2  -9  -9  183.78    8.07
  -2   9   9  181.90    3.61
  -2   9   8   67.79    1.93
  -2   9   7  389.11    9.39
  -2   9   6  123.66    4.90
   2  -9   4   -0.50    0.59
   2  -9   5  690.34   16.19
   2  -9   6  487.59   16.23
   2  -9   7  158.26    6.29
   2  -9   8  356.68    6.44
  -2   9  -8  344.53    9.18
   2  -9   9   64.53    1.87
  -2   9  -9   60.17    3.60
   2  -9  10   84.20    2.29
  -2   9 -10   81.29    4.30
   2  -9  11  249.80    6.66
  -2   9 -11  268.06    5.33
   2  -9  12  200.05    5.93
  -2   9 -12  201.98    5.12
   2  -9  13   44.40    1.71
  -2   9 -13   46.00    2.19
   2  -9  14  108.98    2.56
  -2   9 -14  109.60    4.04
   2  -9  15   -0.03    1.08
  -2   9 -15   -0.23    2.60
   2  -9  16  156.15    4.81
  -2   9 -16  149.16    4.39
   2  -9  17   24.81    1.75
  -2   9 -17   23.07    3.18
   2  -9  18    3.87    1.69
  -2   9 -18   -0.17    4.36
   2  -9  19   24.93    1.63
  -2   9 -19   27.75    3.48
   2  -9  20   53.42    2.24
  -2   9 -20   56.54    5.77
   2  -9  21    0.28    1.59
  -2   9 -21   -1.97    3.77
   2  -9  22   -1.52    2.48
  -2   9 -22   -0.67    3.99
   2  -8 -24    8.99    3.30
  -2   8  24    6.08    2.04
   2  -8 -23   76.56    4.18
  -2   8  23   71.96    3.02
   2  -8 -22    0.65    4.90
  -2   8  22    4.00    2.51
   2  -8 -21  147.10    8.96
  -2   8  21  158.87    4.37
   2  -8 -20   17.13    5.61
  -2   8  20   15.57    2.07
   2  -8 -19   55.58    4.17
  -2   8  19   60.54    2.88
   2  -8 -18   37.47    3.80
  -2   8  18   34.59    2.19
   2  -8 -17   16.11    2.87
  -2   8  17   18.34    1.57
   2  -8 -16   20.00    3.81
  -2   8  16   17.73    1.79
   2  -8 -15   13.61    2.14
  -2   8  15   14.40    1.56
   2  -8 -14    1.56    1.48
  -2   8  14    1.41    1.10
   2  -8 -13  306.02    9.48
  -2   8  13  317.27    6.28
   2  -8 -12   55.77    2.57
  -2   8  12   58.89    2.53
   2  -8 -11  275.30   11.06
  -2   8  11  279.16    6.29
   2  -8 -10  203.34    9.15
  -2   8  10  213.03    4.71
   2  -8  -9    5.52    1.58
  -2   8   9    4.52    0.61
   2  -8  -8  673.26   25.06
  -2   8   8  658.26   13.03
  -2   8   7   90.50    2.30
  -2   8   6  412.03   14.06
  -2   8   5   93.67    3.47
   2  -8   4   44.79    1.43
   2  -8   5   20.58    0.74
   2  -8   6   15.92    1.05
   2  -8   7  333.17    6.90
  -2   8  -7  352.40   13.34
   2  -8   8  340.52    7.26
  -2   8  -8  338.62    9.20
   2  -8   9  336.90    7.11
  -2   8  -9  329.58    8.41
   2  -8  10   74.75    2.54
  -2   8 -10   78.72    4.14
   2  -8  11   33.54    1.25
  -2   8 -11   32.20    2.50
   2  -8  12   38.04    1.28
  -2   8 -12   36.20    3.00
   2  -8  13    1.67    0.95
  -2   8 -13    1.80    1.27
   2  -8  14   69.35    2.23
  -2   8 -14   69.87    2.58
   2  -8  15    3.03    1.12
  -2   8 -15    2.29    2.77
   2  -8  16   76.61    2.77
  -2   8 -16   75.68    2.69
   2  -8  17   20.14    1.41
  -2   8 -17   21.85    2.77
   2  -8  18  170.44    4.42
  -2   8 -18  168.85    4.83
   2  -8  19   12.65    1.86
  -2   8 -19   11.37    2.53
   2  -8  20   87.81    3.12
  -2   8 -20   90.85    4.80
   2  -8  21  116.10    4.18
  -2   8 -21  114.15    5.62
   2  -8  22   64.64    2.56
  -2   8 -22   64.37    3.69
   2  -8  23   44.79    2.95
  -2   8 -23   51.09    4.65
   2  -7 -25    0.96    4.91
  -2   7  25    1.15    4.30
   2  -7 -24   -0.29    3.95
  -2   7  24   -0.06    2.19
   2  -7 -23  199.16    9.93
  -2   7  23  184.28    4.22
   2  -7 -22    2.44    6.08
  -2   7  22    2.89    1.93
   2  -7 -21   18.51    3.27
  -2   7  21   19.80    1.89
   2  -7 -20    2.66    3.20
  -2   7  20    4.32    1.52
   2  -7 -19   40.46    2.69
  -2   7  19   41.85    2.37
   2  -7 -18   69.07    2.87
  -2   7  18   68.65    2.83
   2  -7 -17  135.37    3.62
  -2   7  17  136.98    4.03
   2  -7 -16   52.86    2.70
  -2   7  16   56.12    2.35
   2  -7 -15   30.62    2.00
  -2   7  15   31.51    1.48
   2  -7 -14  529.01   14.00
  -2   7  14  530.47   11.23
   2  -7 -13  206.31    6.14
  -2   7  13  197.97    5.26
   2  -7 -12  429.30   11.97
  -2   7  12  431.64   11.20
   2  -7 -11  205.93    8.04
  -2   7  11  202.08    3.97
   2  -7 -10  287.68   11.44
  -2   7  10  292.82    6.31
   2  -7  -9   48.97    1.63
  -2   7   9   48.14    1.47
   2  -7  -8  377.14   14.66
  -2   7   8  398.26    8.46
  -2   7   7   92.79    2.27
  -2   7   6 1278.25   40.67
  -2   7   5  997.37   18.84
  -2   7   4   83.04    2.22
   2  -7   2  241.98    5.66
   2  -7   3  153.70    4.04
   2  -7   4  115.36    3.15
   2  -7   5  358.09    9.02
  -2   7  -5  364.30   12.72
   2  -7   6    5.96    0.51
  -2   7  -6    6.10    1.23
   2  -7   7  332.15    6.80
   2  -7   8   30.29    1.38
  -2   7  -8   33.12    1.54
   2  -7   9  735.66   14.56
  -2   7  -9  746.33   14.73
   2  -7  10   38.06    1.30
  -2   7 -10   37.25    1.88
   2  -7  11  287.80    5.38
   2  -7  12  110.41    2.99
  -2   7 -12  108.56    3.89
   2  -7  13    1.67    1.02
  -2   7 -13    1.63    1.03
   2  -7  14   84.14    2.38
  -2   7 -14   71.88    4.38
   2  -7  15   41.02    1.72
  -2   7 -15   38.76    1.92
   2  -7  16   23.20    1.45
  -2   7 -16   22.06    2.08
   2  -7  17   30.02    1.26
  -2   7 -17   30.38    2.34
   2  -7  18   13.00    1.10
  -2   7 -18   13.73    2.00
   2  -7  19   11.51    1.44
  -2   7 -19   12.63    1.78
   2  -7  20   98.02    2.50
  -2   7 -20   98.81    3.91
   2  -7  21    2.61    1.46
  -2   7 -21    4.21    1.92
   2  -7  22   39.75    2.59
  -2   7 -22   40.68    3.19
   2  -7  23   40.65    2.09
  -2   7 -23   36.41    2.73
   2  -7  24   23.90    2.24
  -2   7 -24   24.25    3.54
   2  -6 -25    2.46    4.67
  -2   6  25    1.21    2.30
   2  -6 -24   49.80    3.44
  -2   6  24   44.95    2.70
   2  -6 -23   26.96    3.10
  -2   6  23   26.05    2.16
   2  -6 -22   62.04    3.49
  -2   6  22   62.93    2.72
   2  -6 -21   60.23    3.01
  -2   6  21   62.55    2.21
   2  -6 -20   81.60    4.24
  -2   6  20   91.74    3.07
   2  -6 -19  144.96    4.50
  -2   6  19  146.07    3.53
   2  -6 -18   16.63    1.75
  -2   6  18   19.16    2.15
   2  -6 -17  347.24    8.52
  -2   6  17  344.96    6.62
   2  -6 -16   44.09    2.21
  -2   6  16   46.73    1.77
   2  -6 -15  351.04   10.17
  -2   6  15  340.38    6.63
   2  -6 -14  327.33    6.38
  -2   6  14  336.92    8.83
   2  -6 -13  689.17   17.68
  -2   6  13  693.10   14.12
   2  -6 -12  682.86   25.06
  -2   6  12  651.21   13.32
   2  -6 -11  444.47   16.28
  -2   6  11  433.28    9.32
   2  -6 -10  318.33   12.80
  -2   6  10  317.11    8.17
   2  -6  -9  186.87    5.09
  -2   6   9  180.70    3.76
   2  -6  -8 1115.78   26.29
  -2   6   8 1136.35   21.26
   2  -6  -7  976.52   19.04
  -2   6   7  970.16   18.64
   2  -6  -6 2802.91   88.85
  -2   6   6 2840.63   44.70
  -2   6   5  151.09    3.47
  -2   6   4  915.18   29.27
  -2   6   3   76.79    2.01
   2  -6   1  608.86   19.48
   2  -6   2   62.45    1.71
   2  -6   3   23.62    0.74
   2  -6   4   83.94    2.55
   2  -6   5    7.46    0.46
  -2   6  -5    6.90    0.99
   2  -6   6   32.35    0.99
  -2   6  -6   29.01    1.73
   2  -6   7    9.87    0.60
  -2   6  -7    7.62    0.80
   2  -6   8  693.22   16.55
  -2   6  -8  700.36   12.48
   2  -6   9   41.96    1.32
  -2   6  -9   44.46    2.38
   2  -6  10    0.30    0.76
  -2   6 -10    1.13    0.68
   2  -6  11   58.07    1.69
  -2   6 -11   58.32    3.48
   2  -6  12   27.17    0.99
  -2   6 -12   27.58    1.67
   2  -6  13   69.75    1.70
  -2   6 -13   76.25    2.86
   2  -6  14   31.64    2.27
  -2   6 -14   37.85    1.68
   2  -6  15  103.63    2.92
  -2   6 -15  107.63    3.01
   2  -6  16  254.32    5.86
  -2   6 -16  254.64   10.43
   2  -6  17   41.22    1.49
  -2   6 -17   41.16    3.74
   2  -6  18  203.89    4.25
  -2   6 -18  213.30    6.78
   2  -6  19   10.30    1.19
  -2   6 -19   10.99    1.52
   2  -6  20   23.64    1.29
  -2   6 -20   25.22    3.08
   2  -6  21   17.84    1.63
  -2   6 -21   15.27    3.41
   2  -6  22   44.01    1.76
  -2   6 -22   48.21    3.24
   2  -6  23   14.15    1.59
  -2   6 -23   10.83    2.93
   2  -6  24   68.09    2.40
  -2   6 -24   74.02    3.64
   2  -5 -25   27.81    3.06
  -2   5  25   23.22    2.43
   2  -5 -24    2.25    2.66
  -2   5  24    2.03    1.70
   2  -5 -23  117.90    4.35
  -2   5  23  123.31    3.11
   2  -5 -22   24.28    3.94
  -2   5  22   22.84    1.64
   2  -5 -21   25.48    2.31
  -2   5  21   26.53    1.72
   2  -5 -20   91.41    3.56
  -2   5  20   86.42    3.42
   2  -5 -19   16.64    1.80
  -2   5  19   14.78    1.18
   2  -5 -18   12.41    1.89
  -2   5  18   14.50    1.13
   2  -5 -17  134.82    3.16
  -2   5  17  138.04    3.44
   2  -5 -16    5.42    1.81
  -2   5  16    4.44    0.92
   2  -5 -15  395.14    8.32
  -2   5  15  401.80    7.45
   2  -5 -14   25.74    1.89
  -2   5  14   24.90    1.05
   2  -5 -13    0.99    1.11
  -2   5  13   -0.21    0.66
   2  -5 -12   34.05    1.90
  -2   5  12   34.53    1.13
   2  -5 -11 1400.37   26.79
  -2   5  11 1478.98   33.47
   2  -5 -10    6.18    0.86
  -2   5  10    6.82    0.68
   2  -5  -9  150.87    4.38
  -2   5   9  157.99    3.58
   2  -5  -8    6.30    0.80
  -2   5   8    4.51    0.48
   2  -5  -7   23.43    1.68
  -2   5   7   19.69    0.70
  -2   5   6 1307.90   30.42
  -2   5   5   95.63    3.70
  -2   5   4   39.48    0.99
  -2   5   3    4.29    0.29
   2  -5  -2    4.32    0.53
  -2   5   2    5.63    0.45
   2  -5  -1  160.66    5.98
  -2   5   1  166.57    5.65
   2  -5   0  836.58   26.91
   2  -5   2 1442.96   45.37
   2  -5   3  785.55   18.62
  -2   5  -3  777.29   25.33
   2  -5   4  541.14   17.85
  -2   5  -4  537.09   12.44
   2  -5   5 1004.89   18.98
   2  -5   6   71.82    1.66
  -2   5  -6   68.82    2.05
   2  -5   7 1601.05   36.89
  -2   5  -7 1581.38   36.64
   2  -5   8    9.53    0.70
  -2   5  -8    7.36    0.79
   2  -5   9  382.20    6.89
  -2   5  -9  398.49   10.27
   2  -5  10  197.32    5.44
  -2   5 -10  196.89    4.78
   2  -5  11 1121.42   21.86
  -2   5 -11 1093.57   26.06
   2  -5  12   62.28    1.77
  -2   5 -12   62.48    2.24
   2  -5  13  621.21   12.79
  -2   5 -13  619.18   15.36
   2  -5  14  130.71    2.75
  -2   5 -14  129.26    6.39
   2  -5  15  444.52    7.65
  -2   5 -15  441.43    9.12
   2  -5  16  767.08   15.01
  -2   5 -16  757.10   13.26
   2  -5  17   90.80    2.26
  -2   5 -17   90.68    4.74
   2  -5  18  132.77    3.48
  -2   5 -18  135.43    3.68
   2  -5  19    1.19    0.91
  -2   5 -19   -0.14    1.31
   2  -5  20   38.09    1.61
  -2   5 -20   34.73    2.57
   2  -5  21   24.30    1.59
  -2   5 -21   21.51    2.47
   2  -5  22   54.23    1.78
  -2   5 -22   55.53    2.28
   2  -5  23   -0.26    1.22
  -2   5 -23   -0.20    1.81
   2  -5  24   35.94    2.23
  -2   5 -24   37.94    2.95
   2  -5  25    1.31    1.75
  -2   5 -25    1.82    2.03
   2  -4 -25   12.27    2.81
  -2   4  25    8.02    1.73
   2  -4 -24   26.62    3.93
  -2   4  24   20.88    1.67
   2  -4 -23   83.16    6.02
  -2   4  23   81.85    3.09
   2  -4 -22    9.73    2.05
  -2   4  22   10.98    2.03
   2  -4 -21  178.41    5.83
  -2   4  21  183.48    3.99
   2  -4 -20   88.08    2.66
  -2   4  20   85.20    2.44
   2  -4 -19  118.19    3.58
  -2   4  19  121.97    3.25
   2  -4 -18    3.31    1.46
  -2   4  18    2.46    1.55
   2  -4 -17   19.71    1.39
  -2   4  17   17.73    1.06
   2  -4 -16    9.01    1.35
  -2   4  16    9.68    0.95
   2  -4 -15   90.35    2.86
  -2   4  15   86.69    3.14
   2  -4 -14  119.00    3.19
  -2   4  14  114.00    3.10
   2  -4 -13  331.30    9.41
  -2   4  13  339.12    7.75
   2  -4 -12    2.05    1.46
  -2   4  12    1.78    0.63
   2  -4 -11  122.98    3.29
  -2   4  11  125.03    2.95
   2  -4 -10   23.12    1.08
  -2   4  10   22.24    1.19
   2  -4  -9  748.37   18.34
  -2   4   9  760.82   14.99
   2  -4  -8  183.86    4.07
  -2   4   8  181.55    4.16
   2  -4  -7 1627.26   36.84
  -2   4   7 1562.00   29.69
   2  -4  -6  504.12   12.31
  -2   4   6  506.84   10.28
   2  -4  -5 1722.52   54.28
  -2   4   5 1691.41   27.37
   2  -4  -4 2107.88   65.94
  -2   4   4 2060.86   45.99
   2  -4  -1  617.65   21.08
  -2   4   1  640.79   21.14
   2  -4   1  118.44    4.09
  -2   4  -1  106.42    3.81
   2  -4   3   73.97    3.01
  -2   4  -3   64.69    2.62
   2  -4   4 2045.90   64.26
  -2   4  -4 2172.72   69.07
   2  -4   5 2781.97   88.75
  -2   4  -5 2671.37   48.69
   2  -4   6  259.14    5.33
  -2   4  -6  263.88    9.94
   2  -4   7 1681.26   26.95
  -2   4  -7 1723.86   39.47
   2  -4   8  530.47   10.58
  -2   4  -8  514.61   12.98
   2  -4   9  379.49    7.78
  -2   4  -9  376.34    9.54
   2  -4  10   11.39    0.74
  -2   4 -10   10.83    0.90
   2  -4  11  302.24    7.93
  -2   4 -11  294.84    7.99
   2  -4  12   89.36    1.99
  -2   4 -12   89.56    3.17
   2  -4  13  553.67    9.96
  -2   4 -13  551.63   13.83
   2  -4  14   47.91    1.38
  -2   4 -14   44.87    1.72
   2  -4  15  249.13    7.41
  -2   4 -15  252.98    4.87
   2  -4  16   57.03    2.12
  -2   4 -16   54.64    1.96
   2  -4  17   39.10    1.91
  -2   4 -17   39.69    2.13
   2  -4  18  118.48    3.16
  -2   4 -18  116.57    5.48
   2  -4  19   59.21    2.31
  -2   4 -19   59.05    1.89
   2  -4  20    8.59    1.07
  -2   4 -20    9.94    1.32
   2  -4  21   11.10    1.63
  -2   4 -21   11.14    1.35
   2  -4  22  148.24    3.97
  -2   4 -22  149.78    6.76
   2  -4  23    6.60    1.24
  -2   4 -23    6.80    2.04
   2  -4  24   67.04    3.13
  -2   4 -24   68.17    2.89
   2  -4  25    9.01    1.41
  -2   4 -25    8.52    2.11
   2  -3 -25    5.28    5.35
  -2   3  25    2.45    1.53
   2  -3 -24   23.08    2.27
  -2   3  24   25.20    1.66
   2  -3 -23   21.41    1.85
  -2   3  23   20.18    1.65
   2  -3 -22  101.18    3.37
  -2   3  22   98.81    3.32
   2  -3 -21   95.13    4.14
  -2   3  21  102.85    3.21
   2  -3 -20  239.68    4.82
  -2   3  20  234.11    5.59
   2  -3 -19   92.51    2.68
  -2   3  19   89.68    3.04
   2  -3 -18    1.17    1.19
  -2   3  18    0.78    0.95
   2  -3 -17   59.51    1.94
  -2   3  17   60.29    2.10
   2  -3 -16   23.96    1.58
  -2   3  16   25.15    1.76
   2  -3 -15  564.87   12.05
  -2   3  15  561.09   11.82
   2  -3 -14  338.67    7.40
  -2   3  14  334.86    8.96
   2  -3 -13  139.33    3.09
  -2   3  13  137.15    3.59
   2  -3 -12  528.31    9.86
  -2   3  12  528.52   11.14
   2  -3 -11  146.16    6.59
  -2   3  11  144.79    3.06
   2  -3 -10    4.12    0.73
  -2   3  10    4.86    0.73
   2  -3  -9  596.04   11.97
  -2   3   9  593.57   12.00
   2  -3  -8 1146.50   27.02
  -2   3   8 1116.64   21.69
   2  -3  -7    3.16    0.61
  -2   3   7    2.88    0.52
   2  -3  -6  677.84   16.25
  -2   3   6  660.09   13.23
   2  -3  -5  907.22   30.56
  -2   3   5  875.63   20.56
  -2   3   4  457.58   11.58
   2  -3  -3 1439.55   46.11
  -2   3   3 1464.73   34.07
   2  -3  -2   28.26    1.44
  -2   3   2   27.17    0.89
   2  -3   0  209.16    7.13
  -2   3   0  210.98    5.19
   2  -3   2  253.41    8.21
  -2   3  -2  229.71    8.47
   2  -3   4  423.99    8.13
  -2   3  -4  400.05    9.78
   2  -3   5  201.38    4.34
  -2   3  -5  198.51    6.98
   2  -3   6    1.60    0.81
  -2   3  -6    3.04    0.75
   2  -3   7  161.68    3.60
  -2   3  -7  163.45    4.83
   2  -3   8  541.77   13.56
  -2   3  -8  543.56    9.53
   2  -3   9 1147.74   21.80
  -2   3  -9 1143.00   22.18
   2  -3  10 1278.59   29.69
  -2   3 -10 1235.10   23.71
   2  -3  11  988.32   16.73
  -2   3 -11  949.73   16.00
   2  -3  12  278.15    6.26
  -2   3 -12  279.32    6.35
   2  -3  13  169.51    3.54
  -2   3 -13  167.43    4.14
   2  -3  14  145.02    3.21
  -2   3 -14  147.74    4.37
   2  -3  15  179.70    4.24
  -2   3 -15  185.08    4.74
   2  -3  16   28.91    1.30
  -2   3 -16   27.63    1.39
   2  -3  17  273.30    5.39
  -2   3 -17  275.14    5.51
   2  -3  18   18.82    0.95
  -2   3 -18   18.74    1.24
   2  -3  19   64.66    1.86
  -2   3 -19   66.55    2.30
   2  -3  20   59.48    1.73
  -2   3 -20   54.91    2.18
   2  -3  21   12.79    1.22
  -2   3 -21   11.07    1.33
   2  -3  22  250.59    4.93
  -2   3 -22  238.17    5.63
   2  -3  23   38.22    1.55
  -2   3 -23   38.38    1.86
   2  -3  24  125.26    2.79
  -2   3 -24  128.02    3.53
   2  -3  25    8.34    1.32
  -2   3 -25    5.34    1.76
   2  -3  26   17.50    1.15
  -2   3 -26   19.70    1.68
   2  -2 -25    6.98    2.21
  -2   2  25    6.25    2.49
   2  -2 -24    6.91    3.92
  -2   2  24    8.40    1.43
   2  -2 -23   31.26    1.96
  -2   2  23   30.24    1.90
   2  -2 -22   44.24    2.39
  -2   2  22   48.21    2.16
   2  -2 -21    0.62    1.33
  -2   2  21   -0.15    1.13
   2  -2 -20   41.69    3.96
  -2   2  20   46.87    1.85
   2  -2 -19   17.07    1.56
  -2   2  19   16.49    1.20
   2  -2 -18  154.91    4.20
  -2   2  18  150.62    3.58
   2  -2 -17  177.74    3.89
  -2   2  17  181.56    4.76
   2  -2 -16   34.29    2.11
  -2   2  16   37.20    1.38
   2  -2 -15  439.86   10.11
  -2   2  15  427.17    9.68
   2  -2 -14    5.68    1.21
  -2   2  14    5.09    0.58
   2  -2 -13 1992.86   65.45
  -2   2  13 1952.89   36.94
   2  -2 -12 1260.85   21.33
  -2   2  12 1249.50   20.77
   2  -2 -11   58.41    2.14
  -2   2  11   59.19    1.87
   2  -2 -10   43.20    1.48
  -2   2  10   42.36    1.49
   2  -2  -9   18.89    1.49
  -2   2   9   23.77    0.83
   2  -2  -8  379.89    9.86
  -2   2   8  385.36    7.99
   2  -2  -7  554.99    9.68
  -2   2   7  541.32   10.93
   2  -2  -6  310.77    6.53
  -2   2   6  300.24    6.17
   2  -2  -5 3999.56  125.81
  -2   2   5 4175.54   91.81
   2  -2  -4  112.16    2.60
  -2   2   4  110.03    3.20
   2  -2  -3 5558.61  171.28
   2  -2  -1   19.59    0.91
  -2   2   1   16.32    0.44
   2  -2   1  125.88    3.09
  -2   2  -1  134.46    4.79
   2  -2   3  674.19   15.46
  -2   2  -3  647.87   10.67
   2  -2   4  257.95    6.22
  -2   2  -4  258.84    6.52
   2  -2   5  269.05    6.72
  -2   2  -5  270.95    7.04
   2  -2   6 2821.09   62.70
  -2   2  -6 3080.74   97.27
   2  -2   7  448.84   16.38
  -2   2  -7  447.54    8.17
   2  -2   8 5561.82  172.67
   2  -2   9 1081.94   21.18
  -2   2  -9 1097.51   37.26
   2  -2  10  642.20   12.89
  -2   2 -10  649.70   16.03
   2  -2  11 1246.46   30.71
  -2   2 -11 1281.20   24.74
   2  -2  12  362.80    6.45
  -2   2 -12  357.97    7.93
   2  -2  13 1217.40   24.04
  -2   2 -13 1181.40   40.16
   2  -2  14   42.65    1.45
  -2   2 -14   43.56    1.62
   2  -2  15   90.93    2.14
  -2   2 -15   84.83    2.42
   2  -2  16  194.45    4.33
  -2   2 -16  191.38    5.91
   2  -2  17  193.90    4.79
  -2   2 -17  189.72    4.08
   2  -2  18   17.98    1.35
  -2   2 -18   16.46    1.35
   2  -2  19   75.47    2.49
  -2   2 -19   75.13    2.34
   2  -2  20    5.51    0.80
  -2   2 -20    6.78    1.48
   2  -2  21   87.43    2.25
  -2   2 -21   83.26    2.24
   2  -2  22   35.09    1.53
  -2   2 -22   37.47    2.34
   2  -2  23   12.76    1.08
  -2   2 -23   12.41    1.47
   2  -2  24   33.90    1.62
  -2   2 -24   36.77    1.86
   2  -2  25    8.07    1.19
  -2   2 -25   10.93    1.47
   2  -2  26    8.08    1.39
  -2   2 -26    8.85    2.24
   2  -1 -25    8.92    2.41
  -2   1  25    8.89    1.79
   2  -1 -24   43.03    2.78
  -2   1  24   42.93    2.03
   2  -1 -23   27.66    1.99
  -2   1  23   26.71    1.67
   2  -1 -22  196.11    5.70
  -2   1  22  192.55    3.98
   2  -1 -21  206.93    6.82
  -2   1  21  209.52    4.87
   2  -1 -20  470.66   16.52
  -2   1  20  492.86    8.53
   2  -1 -19   41.99    1.60
  -2   1  19   43.22    1.58
   2  -1 -18  392.78    7.58
  -2   1  18  394.23    7.75
   2  -1 -17   74.50    4.14
  -2   1  17   72.01    2.69
   2  -1 -16  817.98   20.02
  -2   1  16  812.60   17.74
   2  -1 -15 1076.06   27.52
  -2   1  15 1051.35   17.88
   2  -1 -14  436.43    9.44
  -2   1  14  432.11    8.96
   2  -1 -13 1071.29   25.50
  -2   1  13 1064.52   20.33
   2  -1 -12    7.04    1.03
  -2   1  12    7.21    0.68
   2  -1 -11  516.51    9.04
  -2   1  11  506.39    9.00
   2  -1 -10   18.93    1.01
  -2   1  10   19.81    0.74
   2  -1  -9 3797.04   69.86
  -2   1   9 3953.06   89.34
   2  -1  -8  830.58   16.71
  -2   1   8  800.32   15.23
   2  -1  -7 2009.53   38.04
  -2   1   7 1965.43   31.69
   2  -1  -6  909.29   17.58
  -2   1   6  888.90   21.30
   2  -1  -5 1021.81   16.53
  -2   1   5 1028.46   17.11
   2  -1  -4 4008.29  125.04
   2  -1  -3  384.67    7.64
  -2   1   3  378.75    6.63
   2  -1  -2 1370.53   21.62
  -2   1   2 1329.73   42.13
   2  -1   0  390.04    7.53
  -2   1   0  373.06    8.57
  -2   1  -1 1337.39   29.91
   2  -1   3  126.22    2.35
  -2   1  -3  116.57    3.18
   2  -1   5  728.61   14.05
  -2   1  -5  732.53   11.94
   2  -1   6  378.39    7.64
  -2   1  -6  364.45    7.68
   2  -1   7 2787.84   62.46
  -2   1  -7 2858.86   52.18
   2  -1   8  116.08    2.80
  -2   1  -8  125.39    4.81
   2  -1   9  523.50   18.88
  -2   1  -9  538.47    9.74
   2  -1  10  526.46   10.73
  -2   1 -10  529.37   11.06
   2  -1  11    9.87    0.75
  -2   1 -11   11.39    0.71
   2  -1  12  138.89    5.33
  -2   1 -12  133.33    3.22
   2  -1  13   43.55    1.33
  -2   1 -13   46.23    1.41
   2  -1  14    0.23    0.76
  -2   1 -14   -0.39    0.69
   2  -1  15  689.36   13.41
  -2   1 -15  689.28   13.72
   2  -1  16  158.01    3.82
  -2   1 -16  155.58    5.03
   2  -1  17  526.33   11.41
  -2   1 -17  522.05   17.89
   2  -1  18   30.99    1.50
  -2   1 -18   31.71    1.49
   2  -1  19    6.67    1.09
  -2   1 -19    7.26    1.29
   2  -1  20  121.19    3.44
  -2   1 -20  118.62    3.54
   2  -1  21    4.71    0.89
  -2   1 -21    7.44    1.65
   2  -1  22   72.72    2.42
  -2   1 -22   69.93    2.49
   2  -1  23   58.79    1.82
  -2   1 -23   60.65    2.45
   2  -1  24    5.86    1.03
  -2   1 -24    7.51    2.02
   2  -1  25  206.31    3.95
  -2   1 -25  204.16    6.24
   2  -1  26    8.34    1.39
  -2   1 -26    7.82    1.98
   2   0 -25   -1.76    1.73
  -2   0  25   -0.48    1.50
   2   0 -24   43.37    2.53
  -2   0  24   47.63    1.92
   2   0 -23    1.34    1.38
  -2   0  23   -1.71    1.41
   2   0 -22  311.87    8.26
  -2   0  22  314.07    6.52
   2   0 -21   22.66    3.52
  -2   0  21   25.14    1.41
   2   0 -20   62.93    2.20
  -2   0  20   59.26    2.53
   2   0 -19   50.02    3.22
  -2   0  19   48.98    1.61
   2   0 -18    1.48    1.24
  -2   0  18    1.50    1.09
   2   0 -17    0.67    1.01
  -2   0  17    0.73    0.78
   2   0 -16  209.38    4.58
  -2   0  16  207.01    4.56
   2   0 -15    7.97    0.90
  -2   0  15    6.63    0.64
   2   0 -14    3.44    0.77
  -2   0  14    3.49    0.80
   2   0 -13  832.37   29.44
  -2   0  13  840.17   17.02
   2   0 -12  293.01    6.76
  -2   0  12  290.56    6.33
   2   0 -11   27.76    1.03
  -2   0  11   30.55    1.02
   2   0 -10  582.16   14.08
  -2   0  10  594.31   10.43
   2   0  -9   20.09    0.78
  -2   0   9   21.25    0.77
   2   0  -8  210.66    4.69
  -2   0   8  213.51    6.29
   2   0  -7  634.62   11.14
  -2   0   7  629.92   12.64
   2   0  -6   10.75    0.67
  -2   0   6   10.09    0.50
   2   0  -5    7.57    0.46
  -2   0   5    7.54    0.56
   2   0  -4   24.27    0.68
  -2   0   4   25.19    0.82
   2   0  -3  724.55   13.94
  -2   0   3  734.01   12.14
   2   0  -2  314.06    6.24
  -2   0   2  318.66    7.67
   2   0  -1  259.23    5.21
  -2   0   1  259.97    5.31
   2   0   1 1021.22   22.98
  -2   0  -1  962.70   17.79
   2   0   5  184.44    3.30
  -2   0  -5  190.23    5.23
   2   0   7   69.07    1.77
  -2   0  -7   77.96    1.91
   2   0   9  190.52    5.11
  -2   0  -9  192.09    3.78
   2   0  10 2108.22   39.40
  -2   0 -10 2106.01   40.10
   2   0  11    8.18    0.59
  -2   0 -11    8.87    0.75
   2   0  12  958.80   18.78
  -2   0 -12  927.48   23.12
   2   0  13  598.50   20.97
  -2   0 -13  582.53   14.59
   2   0  14  617.70   10.89
  -2   0 -14  625.88   15.60
   2   0  15 1549.64   29.04
  -2   0 -15 1569.63   37.03
   2   0  16  456.72    8.29
  -2   0 -16  444.68    9.78
   2   0  17  418.48    9.03
  -2   0 -17  423.47    9.01
   2   0  18    3.76    0.70
  -2   0 -18    4.42    0.84
   2   0  19  342.50    7.96
  -2   0 -19  345.97    9.61
   2   0  20  135.97    3.07
  -2   0 -20  130.01    4.66
   2   0  21  133.75    3.49
  -2   0 -21  140.84    4.43
   2   0  22    2.16    1.23
  -2   0 -22    1.35    1.42
   2   0  23   73.59    2.85
   2   0  24   19.46    1.27
  -2   0 -24   21.48    2.33
   2   0  25   50.10    2.11
  -2   0 -25   51.99    2.73
   2   0  26   70.07    2.21
  -2   0 -26   69.44    3.67
   2   0  27    3.20    1.83
  -2   0 -27    0.76    2.07
   2   1 -25    4.32    1.32
  -2  -1  25   10.57    1.22
   2   1 -24    1.38    1.53
  -2  -1  24    0.33    1.16
   2   1 -23  108.68    3.45
  -2  -1  23  111.02    3.19
   2   1 -22  151.64    3.93
  -2  -1  22  147.06    3.78
   2   1 -21  363.71   14.17
  -2  -1  21  363.82    7.67
   2   1 -20  316.86    6.92
  -2  -1  20  311.86    6.96
   2   1 -19    0.19    1.28
  -2  -1  19    0.44    0.74
   2   1 -18   12.95    1.67
  -2  -1  18   13.79    1.03
   2   1 -17    0.79    1.27
  -2  -1  17    0.48    0.95
  -2  -1  16  266.30    5.63
   2   1 -15    9.56    1.25
  -2  -1  15   10.33    0.92
   2   1 -14  180.90    5.62
  -2  -1  14  176.25    5.43
   2   1 -13  145.23    3.78
  -2  -1  13  149.01    4.48
   2   1 -12 2609.95   50.28
  -2  -1  12 2654.05   43.97
   2   1 -11   42.63    1.77
  -2  -1  11   42.34    1.37
   2   1 -10 3481.52   64.88
  -2  -1  10 3440.78   54.07
   2   1  -9 3276.87   73.96
  -2  -1   9 3089.26   69.35
   2   1  -8 1484.53   49.14
  -2  -1   8 1540.72   25.14
   2   1  -6    2.60    0.82
  -2  -1   6  875.39   20.42
   2   1  -5 3456.38   77.03
  -2  -1   5 3566.17   79.24
   2   1  -4  231.00    4.88
  -2  -1   4  234.20    6.10
   2   1  -3 1145.76   18.82
  -2  -1   3 1180.52   26.71
   2   1  -2 1846.00   41.24
  -2  -1   1 3299.42  102.60
   2   1   0  121.60    2.81
  -2  -1   0  121.73    2.28
   2   1   2  117.48    2.60
  -2  -1  -2  118.35    2.45
   2   1   3  853.13   16.26
  -2  -1  -3  818.70   19.16
   2   1   4 2044.64   64.82
  -2  -1  -4 2148.43   67.11
   2   1   5  138.72    5.41
  -2  -1  -5  148.17    3.14
   2   1   6 3029.60   96.52
  -2  -1  -6 2736.74   83.68
   2   1   7   28.33    0.95
  -2  -1  -7   29.74    0.77
   2   1   8  100.06    2.35
  -2  -1  -8   96.41    2.35
   2   1   9  103.74    2.64
  -2  -1  -9  107.45    2.98
   2   1  10    7.70    0.54
  -2  -1 -10   10.06    0.60
   2   1  11   87.96    2.85
  -2  -1 -11   86.50    2.42
   2   1  12   50.09    1.55
  -2  -1 -12   50.97    1.63
   2   1  13   12.62    0.83
  -2  -1 -13   12.50    0.73
   2   1  14   27.34    2.17
  -2  -1 -14   30.41    1.57
   2   1  15    0.79    0.64
  -2  -1 -15    0.36    0.75
   2   1  16   48.31    1.93
  -2  -1 -16   46.02    1.77
   2   1  18  150.69    3.97
  -2  -1 -18  152.25    4.03
   2   1  19   13.08    1.57
  -2  -1 -19   11.49    1.35
   2   1  20   58.82    2.00
  -2  -1 -20   58.61    2.21
   2   1  21   53.44    2.66
  -2  -1 -21   65.68    4.27
   2   1  22  103.06    3.16
  -2  -1 -22  107.09    3.88
   2   1  23   87.43    2.32
  -2  -1 -23   89.96    3.06
   2   1  24    6.51    1.38
  -2  -1 -24    7.59    2.76
   2   1  25  187.45    4.56
  -2  -1 -25  190.26    7.99
   2   1  26    0.30    2.01
  -2  -1 -26    1.55    2.04
   2   1  27    5.30    2.03
  -2  -1 -27    0.39    1.50
   2   2 -24    1.35    3.69
  -2  -2  24    3.31    1.42
   2   2 -23  124.17    4.69
  -2  -2  23  119.27    4.12
   2   2 -22  301.22   11.43
  -2  -2  22  295.13    7.58
   2   2 -21   12.32    1.60
  -2  -2  21   15.59    1.58
   2   2 -20  127.38    3.57
  -2  -2  20  133.15    4.28
   2   2 -19    4.43    1.52
  -2  -2  19    3.08    1.32
  -2  -2  18   12.94    1.39
   2   2 -17    1.76    1.42
  -2  -2  17    0.15    0.95
   2   2 -16   20.52    2.43
  -2  -2  16   17.23    1.54
   2   2 -15   29.11    1.91
  -2  -2  15   28.46    1.63
   2   2 -14   57.50    3.57
  -2  -2  14   54.65    2.92
   2   2 -13 1138.49   27.57
  -2  -2  13 1100.43   37.40
   2   2 -12  347.82    9.20
  -2  -2  12  362.11    9.10
   2   2 -11  282.37    7.69
  -2  -2  11  278.25    6.30
   2   2 -10   37.01    2.42
  -2  -2  10   34.72    1.89
   2   2  -9   46.37    1.51
  -2  -2   9   42.24    1.60
   2   2  -8  891.87   21.99
  -2  -2   8  871.50   20.48
   2   2  -7   18.54    0.75
  -2  -2   7   18.45    0.82
   2   2  -6  973.24   19.71
  -2  -2   6 1008.08   19.60
   2   2  -5  176.37    3.31
  -2  -2   5  182.08    4.78
   2   2  -4  599.81   14.67
  -2  -2   4  626.74   21.34
   2   2  -3  175.37    3.71
  -2  -2   3  181.41    4.87
   2   2  -2 1524.84   28.49
  -2  -2   2 1517.43   27.96
   2   2   0 1282.33   23.46
  -2  -2   0 1281.59   20.35
   2   2   2  806.63   18.59
  -2  -2  -2  820.04   13.29
   2   2   3  160.53    3.43
  -2  -2  -3  158.10    3.37
   2   2   5  221.07    4.09
  -2  -2  -5  226.59    4.12
   2   2   6   76.56    1.84
  -2  -2  -6   74.56    2.02
   2   2   7  750.11   12.58
  -2  -2  -7  733.73   17.50
   2   2   8 3902.46   85.58
  -2  -2  -8 3828.08   70.16
   2   2   9 3263.76   51.75
  -2  -2  -9 3252.21   60.50
   2   2  10 1712.53   39.36
  -2  -2 -10 1811.39   41.35
   2   2  11   84.88    1.92
  -2  -2 -11   85.72    2.28
   2   2  12 1435.96   23.52
  -2  -2 -12 1504.07   35.07
   2   2  13  270.87    6.04
  -2  -2 -13  274.53    6.34
   2   2  14 1065.53   21.01
  -2  -2 -14 1043.23   20.77
   2   2  15  138.67    3.51
  -2  -2 -15  127.85    5.79
   2   2  16  686.03   18.14
  -2  -2 -16  673.82   24.80
   2   2  17    8.83    0.92
  -2  -2 -17   10.45    1.18
   2   2  18  635.39   11.85
  -2  -2 -18  629.61   13.57
   2   2  19  180.04    4.69
  -2  -2 -19  177.50    5.64
   2   2  20  117.64    3.28
  -2  -2 -20  118.61    4.17
   2   2  21  421.20    9.08
  -2  -2 -21  417.29   10.78
   2   2  22   66.55    2.20
  -2  -2 -22   65.52    3.15
   2   2  23  403.56    8.71
  -2  -2 -23  396.13   10.15
   2   2  24   16.48    1.56
  -2  -2 -24   17.84    2.42
   2   2  25  118.40    3.27
  -2  -2 -25  113.32    4.32
   2   2  26  108.27    2.77
  -2  -2 -26  102.60    2.87
   2   2  27    7.71    1.89
  -2  -2 -27    8.83    2.35
   2   3 -24    2.07    1.79
  -2  -3  24    0.15    1.33
   2   3 -23    2.92    2.63
  -2  -3  23    6.33    1.36
   2   3 -22    8.19    2.40
  -2  -3  22    7.01    1.10
   2   3 -21  109.44    3.23
  -2  -3  21  108.33    3.86
   2   3 -20  126.05    3.13
  -2  -3  20  128.20    3.30
   2   3 -19   97.24    3.74
  -2  -3  19   98.36    2.50
   2   3 -18    4.32    1.45
  -2  -3  18    3.42    0.84
   2   3 -17   60.56    3.29
  -2  -3  17   60.87    1.64
   2   3 -16  313.23    8.05
  -2  -3  16  312.47    6.08
   2   3 -15    3.10    0.76
  -2  -3  15    2.83    0.72
   2   3 -14  568.88   10.38
  -2  -3  14  565.16   10.59
   2   3 -13  216.96    5.70
  -2  -3  13  205.47    4.12
   2   3 -12   24.78    1.40
  -2  -3  12   23.29    1.10
   2   3 -11  119.45    3.88
  -2  -3  11  117.50    3.20
   2   3 -10   82.19    2.01
  -2  -3  10   76.33    1.93
   2   3  -9  378.03    8.37
  -2  -3   9  387.28    7.13
   2   3  -8 2511.13   40.14
  -2  -3   8 2544.65   46.95
   2   3  -7  232.60    4.43
  -2  -3   7  226.86    5.13
   2   3  -6 3437.37   63.60
  -2  -3   6 3385.94   53.50
   2   3  -5 2543.06   40.53
  -2  -3   5 2505.82   56.38
   2   3  -4  748.52   14.60
  -2  -3   4  754.84   14.47
   2   3  -2  477.83    8.10
  -2  -3   2  476.43    9.27
   2   3   0  218.99    4.45
  -2  -3   0  209.75    5.15
   2   3   2  361.94    6.07
  -2  -3  -2  374.65    6.42
   2   3   3  721.38   13.77
  -2  -3  -3  676.59   12.81
   2   3   4 1479.70   23.59
  -2  -3  -4 1493.93   28.46
   2   3   5  482.34    8.10
  -2  -3  -5  505.53    9.85
   2   3   6   71.93    1.64
  -2  -3  -6   74.40    1.59
   2   3   7 1816.59   57.20
  -2  -3  -7 1775.83   33.46
   2   3   8  244.00    4.58
  -2  -3  -8  252.32    6.96
   2   3   9 1563.66   29.47
  -2  -3  -9 1552.12   53.46
   2   3  10  759.07   15.17
  -2  -3 -10  786.06   19.07
   2   3  11    0.91    0.52
  -2  -3 -11    1.06    0.65
   2   3  12  634.94   12.59
  -2  -3 -12  652.56   15.91
   2   3  13  406.46    7.25
  -2  -3 -13  407.46   10.60
   2   3  14  308.14    6.85
  -2  -3 -14  315.32    8.81
   2   3  15   86.29    2.19
  -2  -3 -15   89.45    2.10
   2   3  16  107.49    2.90
  -2  -3 -16  111.90    2.69
   2   3  17  158.58    4.53
  -2  -3 -17  159.50    3.49
   2   3  18    2.55    0.84
  -2  -3 -18    3.03    1.23
   2   3  19   10.62    0.89
  -2  -3 -19    9.21    1.19
   2   3  20  187.11    3.84
  -2  -3 -20  190.21    4.09
   2   3  21    1.83    1.08
  -2  -3 -21    2.78    2.99
   2   3  22  123.10    2.84
  -2  -3 -22  125.53    3.53
   2   3  23   -0.32    1.33
  -2  -3 -23   -1.12    1.63
   2   3  24   39.66    1.66
  -2  -3 -24   37.81    2.18
   2   3  25   25.08    1.84
  -2  -3 -25   26.03    2.89
   2   3  26    7.57    2.20
  -2  -3 -26    8.47    1.86
   2   3  27   13.00    1.73
  -2  -3 -27   13.65    1.49
   2   4 -24    1.43    1.86
  -2  -4  24    0.23    0.88
   2   4 -23   81.24    2.97
  -2  -4  23   77.87    2.43
   2   4 -22   31.34    2.06
  -2  -4  22   29.31    1.92
   2   4 -21   36.71    3.09
  -2  -4  21   44.00    1.75
   2   4 -20   12.71    1.83
  -2  -4  20   11.03    1.46
   2   4 -19  250.73    5.70
  -2  -4  19  241.35    4.88
   2   4 -18   30.92    1.52
  -2  -4  18   31.16    1.37
   2   4 -17  295.11    6.75
  -2  -4  17  306.14    6.76
  -2  -4  16  439.99    9.51
   2   4 -15   57.74    2.06
  -2  -4  15   55.02    1.62
   2   4 -14 1604.22   39.14
  -2  -4  14 1538.20   26.10
   2   4 -13    1.52    0.76
  -2  -4  13    0.10    0.76
   2   4 -12  409.85   10.42
  -2  -4  12  411.22    9.13
   2   4 -11    7.23    0.65
  -2  -4  11    6.05    0.67
   2   4 -10  137.29    3.04
  -2  -4  10  139.33    3.99
   2   4  -9  669.90   16.10
  -2  -4   9  658.18   13.34
   2   4  -8   25.14    0.90
  -2  -4   8   26.54    0.91
   2   4  -7  169.20    4.73
  -2  -4   7  169.29    4.87
   2   4  -6  506.11    9.21
  -2  -4   6  520.13    9.20
   2   4  -5  916.50   17.50
  -2  -4   5  911.91   15.39
   2   4  -4   55.60    1.42
  -2  -4   4   55.61    1.47
   2   4  -3  361.24    9.02
  -2  -4   3  368.54    6.53
   2   4  -2  229.21    5.87
  -2  -4   2  233.15    4.28
   2   4  -1 2321.28   42.64
  -2  -4   1 2182.90   39.57
   2   4   0 2876.67   64.35
  -2  -4   0 2863.01   52.02
   2   4   1   67.50    1.57
  -2  -4  -1   66.55    2.06
   2   4   2 1410.57   31.59
  -2  -4  -2 1373.77   25.21
   2   4   3   47.36    1.15
  -2  -4  -3   48.90    1.31
   2   4   4 1404.37   22.61
  -2  -4  -4 1405.29   31.79
   2   4   5  345.04    6.89
  -2  -4  -5  340.25    6.97
   2   4   6 2079.62   32.92
  -2  -4  -6 2077.97   48.77
   2   4   7   26.59    0.99
  -2  -4  -7   29.59    0.89
   2   4   8 1237.50   28.06
  -2  -4  -8 1266.51   24.18
   2   4   9   73.86    1.89
  -2  -4  -9   74.34    1.58
   2   4  10  139.64    3.19
  -2  -4 -10  140.08    4.18
   2   4  11  349.08    7.24
  -2  -4 -11  343.62    7.46
   2   4  12   55.89    1.47
  -2  -4 -12   55.10    1.55
   2   4  13   58.01    1.69
  -2  -4 -13   59.02    2.01
   2   4  14  186.51    3.67
  -2  -4 -14  181.51    5.07
   2   4  15  153.46    3.77
  -2  -4 -15  152.04    3.99
   2   4  16   79.70    1.95
  -2  -4 -16   78.82    2.97
   2   4  17    2.78    0.74
  -2  -4 -17    3.62    1.15
   2   4  18  149.60    3.75
  -2  -4 -18  157.18    4.06
   2   4  19   42.59    1.81
  -2  -4 -19   42.37    1.86
   2   4  20   30.76    1.43
   2   4  21    9.33    1.20
  -2  -4 -21    6.69    1.34
   2   4  22   62.29    2.21
  -2  -4 -22   57.95    2.75
   2   4  23  102.73    2.65
  -2  -4 -23  111.18    4.41
   2   4  24  130.19    3.19
  -2  -4 -24  131.86    4.14
   2   4  25   60.59    2.11
  -2  -4 -25   60.75    3.59
   2   4  26   14.57    2.01
  -2  -4 -26   11.83    1.96
   2   4  27   28.20    2.42
  -2  -4 -27   26.22    3.01
   2   5 -23   24.75    2.20
  -2  -5  23   25.85    1.87
   2   5 -22    0.71    1.74
  -2  -5  22    1.56    1.57
   2   5 -21    2.16    1.65
  -2  -5  21    3.64    1.13
   2   5 -20   14.31    3.43
  -2  -5  20   16.40    1.59
   2   5 -19   11.42    1.76
  -2  -5  19   11.88    1.74
   2   5 -18    4.34    1.24
  -2  -5  18    3.91    0.84
   2   5 -17  191.99    4.79
  -2  -5  17  190.46    3.93
   2   5 -16   -0.63    1.31
  -2  -5  16    1.33    0.83
   2   5 -15    2.07    1.44
  -2  -5  15    1.91    0.89
   2   5 -14   15.38    1.72
  -2  -5  14   13.94    1.00
   2   5 -13  283.28    6.49
  -2  -5  13  282.61    6.68
   2   5 -12   25.87    1.24
  -2  -5  12   22.39    1.11
   2   5 -11  451.36   11.82
  -2  -5  11  452.35    9.45
   2   5 -10  291.57    6.22
  -2  -5  10  290.33    6.28
   2   5  -9  222.99    5.40
  -2  -5   9  219.86    6.10
   2   5  -8 1609.64   38.32
  -2  -5   8 1579.02   26.00
   2   5  -7    3.39    0.67
  -2  -5   7    4.19    0.56
   2   5  -6 2567.68   41.81
  -2  -5   6 2523.17   81.75
   2   5  -5   14.83    0.92
  -2  -5   5   14.28    0.61
   2   5  -4 2394.20   53.53
  -2  -5   4 2403.01   38.19
   2   5  -3 1071.18   20.51
  -2  -5   3 1039.06   19.85
   2   5  -2 3893.64   70.39
  -2  -5   2 4092.42  128.23
   2   5  -1 4778.79  148.79
  -2  -5   1 5027.94  158.58
   2   5   0 1912.64   35.29
  -2  -5   0 1889.47   43.54
   2   5   1 7023.89  217.87
   2   5   2  414.82    9.80
  -2  -5  -2  410.37    7.04
   2   5   4  513.32   10.11
  -2  -5  -4  498.41    9.99
   2   5   5 2408.49   43.61
  -2  -5  -5 2517.93   79.75
   2   5   6 2848.47   45.00
  -2  -5  -6 2898.74   66.25
   2   5   7 2856.21   51.99
  -2  -5  -7 2920.10   65.92
   2   5   8 1207.63   28.44
  -2  -5  -8 1212.97   23.19
   2   5   9  481.88    9.71
  -2  -5  -9  503.31    9.91
   2   5  10  173.85    3.41
  -2  -5 -10  173.05    4.79
   2   5  11  283.25    7.65
  -2  -5 -11  286.13    6.49
   2   5  12 1038.33   19.99
  -2  -5 -12 1060.87   25.12
   2   5  13  129.31    2.79
  -2  -5 -13  123.56    4.31
   2   5  14  393.04   10.30
  -2  -5 -14  386.99    8.32
   2   5  15  443.86    9.42
  -2  -5 -15  440.94   17.43
   2   5  16  331.98    7.18
  -2  -5 -16  330.00    7.71
   2   5  17    1.02    1.10
  -2  -5 -17    1.34    1.41
   2   5  18   33.77    2.38
  -2  -5 -18   30.04    1.78
   2   5  19   78.72    2.36
  -2  -5 -19   76.58    2.54
   2   5  20    4.83    1.25
  -2  -5 -20    4.87    1.69
   2   5  21    0.16    1.11
  -2  -5 -21    0.47    1.57
   2   5  22   38.26    1.63
  -2  -5 -22   39.15    1.89
   2   5  23    0.92    1.27
  -2  -5 -23   -0.12    1.53
   2   5  24    1.48    1.49
  -2  -5 -24    0.97    1.77
   2   5  25   -0.52    1.32
  -2  -5 -25    1.93    2.64
   2   5  26   11.97    1.59
  -2  -5 -26   12.69    3.28
   2   5  27   22.37    1.95
  -2  -5 -27   23.92    5.99
   2   6 -23  166.72    5.54
  -2  -6  23  186.55    5.41
   2   6 -22   35.36    3.74
  -2  -6  22   34.77    2.08
   2   6 -21  131.90    3.77
  -2  -6  21  132.83    3.12
   2   6 -20   42.02    2.25
  -2  -6  20   41.25    2.14
   2   6 -19  200.99    5.90
  -2  -6  19  197.84    4.57
   2   6 -18    2.88    2.01
  -2  -6  18    2.75    1.22
   2   6 -17   95.19    3.08
  -2  -6  17   96.98    2.43
   2   6 -16    2.03    1.70
  -2  -6  16    3.04    0.81
   2   6 -15  214.10    5.27
  -2  -6  15  205.91    4.80
   2   6 -14  114.53    2.71
  -2  -6  14  111.74    3.65
   2   6 -13  392.29   14.61
  -2  -6  13  395.05    7.06
   2   6 -12  321.43    8.04
  -2  -6  12  319.20    6.86
   2   6 -11  125.85    3.90
  -2  -6  11  122.07    2.99
   2   6 -10 1265.25   21.18
  -2  -6  10 1234.50   29.79
   2   6  -9   54.64    1.52
  -2  -6   9   49.27    1.69
   2   6  -8 2345.33   37.67
  -2  -6   8 2338.86   43.58
   2   6  -7  265.99    6.08
  -2  -6   7  255.96    5.54
   2   6  -6  723.31   14.07
  -2  -6   6  724.51   14.07
   2   6  -5  121.90    2.39
  -2  -6   5  121.72    2.86
   2   6  -4  406.61    8.45
  -2  -6   4  395.56    7.92
   2   6  -3   18.15    0.65
  -2  -6   3   17.70    0.77
   2   6  -2  287.63    6.01
  -2  -6   2  282.40    5.91
   2   6  -1   29.01    1.16
  -2  -6   1   30.55    1.08
   2   6   0 1978.73   35.67
  -2  -6   0 1953.21   36.40
   2   6   1   16.69    0.73
  -2  -6  -1   17.87    0.73
   2   6   2 4657.09  146.23
  -2  -6  -2 4539.29  144.52
   2   6   3  159.89    3.33
  -2  -6  -3  157.77    4.10
   2   6   4   59.27    1.82
  -2  -6  -4   58.66    1.44
   2   6   5 1367.99   30.27
  -2  -6  -5 1396.50   32.68
   2   6   6  171.00    3.68
  -2  -6  -6  170.23    4.99
   2   6   7  384.09    7.43
  -2  -6  -7  401.57    9.81
   2   6   8    0.95    0.46
  -2  -6  -8    2.23    0.50
   2   6   9  179.86    3.78
  -2  -6  -9  182.93    4.92
   2   6  10   14.53    0.78
  -2  -6 -10   16.79    1.22
   2   6  11  169.42    3.24
  -2  -6 -11  174.57    6.53
   2   6  12    1.06    0.80
  -2  -6 -12    1.17    0.71
   2   6  13   36.47    1.58
  -2  -6 -13   37.36    1.54
   2   6  14    2.74    0.70
  -2  -6 -14    1.54    0.82
   2   6  15  191.79    4.68
  -2  -6 -15  178.73    4.75
   2   6  16    0.56    2.12
  -2  -6 -16    0.59    0.85
   2   6  17   81.70    2.18
  -2  -6 -17   85.68    3.42
   2   6  18   37.22    2.00
  -2  -6 -18   37.21    3.89
   2   6  19   21.24    1.24
  -2  -6 -19   20.09    1.91
   2   6  20    7.40    1.59
  -2  -6 -20    9.05    1.93
   2   6  21    9.60    1.60
  -2  -6 -21    8.30    2.42
   2   6  22  133.35    4.13
  -2  -6 -22  138.70    3.70
   2   6  23   27.56    2.02
  -2  -6 -23   32.94    3.40
   2   6  24  142.96    3.66
  -2  -6 -24  138.40    5.51
   2   6  25   31.36    1.98
  -2  -6 -25   31.51    2.51
   2   6  26    8.25    1.88
  -2  -6 -26   12.55    2.64
   2   6  27   -1.05    4.40
  -2  -6 -27    1.57    4.10
  -2  -7  23   27.63    4.58
   2   7 -22    1.91    2.90
  -2  -7  22    2.19    1.93
   2   7 -21  168.45    4.69
  -2  -7  21  174.11    3.65
   2   7 -20   16.83    2.08
  -2  -7  20   16.70    1.66
   2   7 -19   88.10    5.06
  -2  -7  19   95.14    2.82
   2   7 -18    2.14    2.47
  -2  -7  18    0.76    1.01
   2   7 -17    4.74    1.45
  -2  -7  17    8.20    1.53
   2   7 -16    7.87    1.58
  -2  -7  16    8.45    1.27
   2   7 -15   47.77    1.72
  -2  -7  15   47.82    2.01
   2   7 -14  395.19    9.17
  -2  -7  14  403.12    7.78
   2   7 -13  137.32    4.84
  -2  -7  13  142.05    4.59
   2   7 -12  229.75    5.46
  -2  -7  12  234.37    6.65
   2   7 -11  225.02    6.54
  -2  -7  11  222.82    5.47
   2   7 -10   86.84    2.82
  -2  -7  10   87.44    2.38
   2   7  -9  298.54    8.31
  -2  -7   9  300.07    5.66
   2   7  -8  534.20   13.51
  -2  -7   8  522.20   10.47
   2   7  -7  114.69    2.99
  -2  -7   7  115.92    2.59
   2   7  -6   35.69    2.10
  -2  -7   6   42.03    1.13
   2   7  -5  726.16   14.02
  -2  -7   5  720.06   14.20
   2   7  -4   15.06    1.03
  -2  -7   4   16.36    0.66
   2   7  -3  318.34    5.93
  -2  -7   3  321.15    6.55
   2   7  -2  252.47    5.42
  -2  -7   2  241.82    6.38
   2   7  -1  336.54    8.40
  -2  -7   1  325.85    6.56
   2   7   0  289.27    7.46
  -2  -7   0  285.80    5.67
   2   7   1  196.37    5.24
  -2  -7  -1  185.35    4.88
   2   7   2  511.22    9.96
  -2  -7  -2  496.19    9.70
   2   7   3  114.01    2.94
  -2  -7  -3  105.99    2.42
   2   7   4  951.06   17.60
  -2  -7  -4  946.94   17.96
   2   7   5 1088.71   20.51
  -2  -7  -5 1116.61   36.86
   2   7   6 1190.95   27.12
  -2  -7  -6 1211.90   28.34
   2   7   7 2411.85   44.08
  -2  -7  -7 2388.15   53.70
   2   7   8  549.84   10.84
  -2  -7  -8  538.30   13.84
   2   7   9 2428.58   45.59
  -2  -7  -9 2527.72   57.43
   2   7  10    6.58    0.76
  -2  -7 -10    6.53    1.06
   2   7  11 2025.22   46.05
  -2  -7 -11 2067.88   47.40
   2   7  12  330.87    8.59
  -2  -7 -12  347.32    7.28
   2   7  13  324.03    7.18
  -2  -7 -13  323.08    9.03
   2   7  14  285.54    5.56
  -2  -7 -14  287.33    6.56
   2   7  15  600.22   10.55
  -2  -7 -15  582.59   15.12
   2   7  16  412.05   11.49
  -2  -7 -16  417.31   10.34
   2   7  17  249.95    5.98
  -2  -7 -17  238.08    5.77
   2   7  18  160.87    4.06
  -2  -7 -18  160.60    4.50
   2   7  19    5.32    1.37
  -2  -7 -19    2.68    3.06
   2   7  20  339.20    7.58
  -2  -7 -20  324.89    7.73
   2   7  21    0.24    1.29
  -2  -7 -21    0.40    1.99
   2   7  22  359.63    7.01
  -2  -7 -22  352.47    8.00
   2   7  23   14.80    1.60
  -2  -7 -23   17.16    2.28
   2   7  24   16.20    1.81
  -2  -7 -24   11.06    3.08
   2   7  25   30.43    2.19
  -2  -7 -25   28.84    3.27
   2   7  26    2.34    2.03
  -2  -7 -26    0.90    3.48
  -2  -7 -27   43.86    3.97
   2   8 -22    2.25    2.59
  -2  -8  22    3.08    1.98
   2   8 -21   11.79    2.76
  -2  -8  21   12.30    1.99
   2   8 -20   95.59    4.49
  -2  -8  20   92.96    2.99
   2   8 -19    0.75    2.45
  -2  -8  19    0.91    1.18
   2   8 -18   65.03    3.06
  -2  -8  18   61.33    2.15
   2   8 -17  172.03    4.61
  -2  -8  17  169.57    3.73
   2   8 -16    4.61    1.80
  -2  -8  16    6.45    1.16
   2   8 -15  370.54    7.34
  -2  -8  15  358.42    7.28
   2   8 -14    5.22    1.84
  -2  -8  14    5.04    1.07
   2   8 -13  108.46    3.56
  -2  -8  13   97.09    2.45
   2   8 -12  133.49    6.64
  -2  -8  12  124.92    3.38
   2   8 -11   68.97    2.59
  -2  -8  11   70.89    2.10
   2   8 -10  100.67    3.58
  -2  -8  10   99.68    2.40
   2   8  -9   26.95    1.40
  -2  -8   9   25.13    1.03
   2   8  -8  309.69    8.80
  -2  -8   8  310.39    5.98
   2   8  -7   50.52    1.57
  -2  -8   7   51.01    1.57
   2   8  -6  756.09   15.18
  -2  -8   6  751.00   14.94
   2   8  -5   73.59    2.52
  -2  -8   5   68.33    1.98
   2   8  -4  330.51    7.23
  -2  -8   4  329.21    8.46
   2   8  -3   23.58    1.22
  -2  -8   3   22.43    0.88
   2   8  -2  247.01    8.96
  -2  -8   2  237.70    5.40
   2   8  -1   72.41    2.91
  -2  -8   1   65.96    1.69
   2   8   0  296.62    7.71
  -2  -8   0  273.27    6.76
   2   8   1  211.98    5.51
  -2  -8  -1  199.97    7.44
   2   8   2  463.92   11.34
  -2  -8  -2  458.09   16.87
   2   8   3  465.61   11.17
  -2  -8  -3  464.73   15.88
   2   8   4  797.13   18.39
  -2  -8  -4  780.92   26.46
   2   8   5  114.33    3.07
  -2  -8  -5  114.34    3.60
   2   8   6 1170.40   22.08
   2   8   7  194.56    4.44
  -2  -8  -7  209.42    6.41
   2   8   8 1861.63   34.86
  -2  -8  -8 1880.47   43.68
   2   8   9  580.16   11.30
  -2  -8  -9  557.20   13.46
   2   8  10    5.17    0.63
  -2  -8 -10    4.89    0.64
   2   8  11  195.05    4.40
  -2  -8 -11  195.79    5.51
   2   8  12   13.22    0.82
  -2  -8 -12   14.00    1.16
   2   8  13  203.43    5.69
  -2  -8 -13  198.45    6.00
   2   8  14    2.51    0.80
  -2  -8 -14    1.94    1.38
   2   8  15   36.73    1.36
  -2  -8 -15   35.30    1.74
   2   8  16    5.59    0.90
  -2  -8 -16    5.56    1.57
   2   8  17    0.82    1.15
  -2  -8 -17   -0.43    1.91
   2   8  18    0.49    1.29
  -2  -8 -18    1.19    1.19
   2   8  19   46.27    1.98
  -2  -8 -19   41.92    3.04
   2   8  20   68.07    2.45
  -2  -8 -20   63.90    5.30
   2   8  21    1.14    1.38
  -2  -8 -21    1.55    2.06
   2   8  22   29.18    3.78
  -2  -8 -22   32.30    3.05
   2   8  23    0.83    2.20
  -2  -8 -23   -4.06    4.98
   2   8  24    5.15    2.70
  -2  -8 -24    4.71    2.57
   2   8  25    6.28    3.00
  -2  -8 -25    5.20    3.66
   2   8  26   24.77    2.17
  -2  -8 -26   29.07    7.00
   2   9 -21    2.21    6.30
  -2  -9  21   14.13    3.40
   2   9 -20   10.76    2.93
  -2  -9  20    8.56    1.57
   2   9 -19   17.98    2.16
  -2  -9  19   15.76    1.89
   2   9 -18   82.33    3.23
  -2  -9  18   78.66    3.04
   2   9 -17   75.01    3.23
  -2  -9  17   75.98    2.66
   2   9 -16    6.50    2.41
  -2  -9  16    7.24    1.36
   2   9 -15  114.22    4.01
  -2  -9  15  110.59    3.75
   2   9 -14    1.51    1.27
  -2  -9  14    2.32    0.88
   2   9 -13  216.86    6.40
  -2  -9  13  217.54    5.25
   2   9 -12   25.17    1.77
  -2  -9  12   26.06    1.34
   2   9 -11   68.98    2.03
  -2  -9  11   70.74    2.12
   2   9 -10   18.03    1.73
  -2  -9  10   15.44    0.96
   2   9  -9   99.24    5.10
  -2  -9   9   96.89    3.30
   2   9  -8   37.52    1.47
  -2  -9   8   35.52    1.27
   2   9  -7  289.89    7.91
  -2  -9   7  284.29    5.36
   2   9  -6    0.77    1.04
  -2  -9   6    0.53    0.49
   2   9  -5  261.33    7.46
  -2  -9   5  263.31    4.95
   2   9  -4  173.35    3.94
  -2  -9   4  169.82    3.86
   2   9  -3   84.38    2.50
  -2  -9   3   81.35    1.98
   2   9  -2  205.97    8.10
  -2  -9   2  195.70    4.24
  -2  -9   1  103.13    2.61
   2   9   0   29.66    2.33
  -2  -9   0   27.34    2.09
   2   9   1   12.22    1.17
  -2  -9  -1   10.70    0.92
   2   9   2   47.69    1.65
  -2  -9  -2   48.96    2.62
   2   9   3   13.28    0.92
  -2  -9  -3   16.05    1.93
   2   9   4  512.42   16.82
  -2  -9  -4  504.54   17.70
   2   9   5  252.69    5.36
  -2  -9  -5  257.21    9.53
   2   9   6    1.25    0.43
  -2  -9  -6    1.21    0.84
   2   9   7  506.83    9.94
  -2  -9  -7  498.95   12.61
   2   9   8   17.23    0.81
  -2  -9  -8   17.25    2.09
   2   9   9  182.42    4.24
  -2  -9  -9  170.33    8.26
   2   9  10   82.30    2.36
   2   9  11  195.08    4.20
  -2  -9 -11  197.22    8.96
   2   9  12    3.07    0.69
  -2  -9 -12    3.23    1.11
   2   9  13  111.57    3.55
  -2  -9 -13  115.75    4.11
   2   9  14    1.21    0.80
  -2  -9 -14    0.32    1.28
   2   9  15  574.91   12.09
  -2  -9 -15  562.58   12.08
   2   9  16   61.28    2.42
  -2  -9 -16   59.28    3.59
   2   9  17  202.49    6.47
  -2  -9 -17  198.66    5.00
   2   9  18   46.92    1.78
  -2  -9 -18   42.76    3.19
   2   9  19    4.98    1.15
  -2  -9 -19    2.50    2.82
   2   9  20   38.23    1.87
  -2  -9 -20   37.90    2.67
   2   9  21   47.73    2.91
  -2  -9 -21   44.66    3.04
   2   9  22   78.52    3.54
  -2  -9 -22   75.72    3.14
   2   9  23   15.95    3.77
  -2  -9 -23   17.24    2.82
   2   9  24   10.30    2.59
  -2  -9 -24    6.84    2.95
   2   9  25    5.65    2.13
  -2  -9 -25    9.36    3.12
   2   9  26   49.15    3.21
  -2  -9 -26   41.78    3.98
  -2 -10  21   -0.01    1.55
   2  10 -20   -1.18    4.73
  -2 -10  20    7.05    2.87
   2  10 -19    9.13    2.62
  -2 -10  19   12.04    2.11
   2  10 -18    2.27    2.31
  -2 -10  18    0.85    1.60
   2  10 -17   12.10    2.60
  -2 -10  17   10.56    1.76
   2  10 -16    3.66    2.09
  -2 -10  16    2.43    1.19
   2  10 -15    0.97    2.48
  -2 -10  15    2.51    1.36
   2  10 -14  119.69    4.62
  -2 -10  14  117.35    3.33
   2  10 -13   45.44    2.21
  -2 -10  13   45.30    1.88
   2  10 -12  527.76   18.39
  -2 -10  12  550.42    9.78
   2  10 -11  193.25    4.94
  -2 -10  11  186.06    4.39
   2  10 -10   53.05    2.02
  -2 -10  10   54.76    1.90
   2  10  -9  845.60   19.87
  -2 -10   9  835.09   16.07
   2  10  -8  530.70   13.46
  -2 -10   8  522.34   10.45
   2  10  -7  621.83   15.24
  -2 -10   7  615.24   10.71
   2  10  -6  708.48   14.68
  -2 -10   6  720.44   17.62
   2  10  -5   36.82    1.85
  -2 -10   5   35.53    1.22
   2  10  -4  854.74   21.55
  -2 -10   4  838.75   16.32
   2  10  -3   53.91    3.06
  -2 -10   3   44.15    1.51
   2  10  -2  708.79   17.61
  -2 -10   2  671.66   13.79
   2  10  -1    2.69    0.91
   2  10   0  718.62   25.76
  -2 -10   0  707.99   17.70
   2  10   1   33.23    1.46
  -2 -10  -1   33.49    1.97
   2  10   2  502.48   16.75
  -2 -10  -2  512.68   18.45
   2  10   3    2.33    0.69
  -2 -10  -3    3.50    0.73
   2  10   4  436.26   17.06
  -2 -10  -4  408.70   15.66
   2  10   5  440.70   11.57
  -2 -10  -5  439.15   16.15
   2  10   6   19.73    2.07
  -2 -10  -6   17.72    2.04
   2  10   7   32.64    1.18
  -2 -10  -7   30.50    2.32
   2  10   8   16.92    0.90
  -2 -10  -8   17.14    2.10
   2  10   9   35.20    1.40
  -2 -10  -9   34.73    2.95
   2  10  10    7.93    0.82
  -2 -10 -10    7.01    2.24
   2  10  11    1.31    0.70
  -2 -10 -11    0.55    2.07
   2  10  12   14.76    0.99
   2  10  13   25.86    1.46
  -2 -10 -13   21.40    3.39
   2  10  14   39.20    1.57
   2  10  15  171.45    4.48
  -2 -10 -15  172.72    4.57
   2  10  16   12.80    1.16
  -2 -10 -16   11.00    2.20
   2  10  17   15.07    1.42
  -2 -10 -17   21.20    4.23
   2  10  18    8.58    1.40
  -2 -10 -18    3.78    4.07
   2  10  19   35.05    2.14
  -2 -10 -19   34.03    2.80
   2  10  20   14.39    1.60
  -2 -10 -20   10.64    2.43
   2  10  21   26.06    2.24
  -2 -10 -21   28.81    5.83
   2  10  22    0.63    2.06
  -2 -10 -22   -0.90    3.45
   2  10  23   13.90    1.58
  -2 -10 -23   16.41    4.10
   2  10  24   -0.03    1.72
  -2 -10 -24   -0.46    2.25
   2  10  25   -1.11    2.74
  -2 -10 -25    1.69    2.51
   2  10  26    0.48    4.49
   2  11 -19   17.00    5.09
  -2 -11  19   19.29    3.12
   2  11 -18   23.10    2.92
  -2 -11  18   30.01    1.94
   2  11 -17    2.74    5.65
  -2 -11  17    1.76    1.88
   2  11 -16   57.90    3.50
  -2 -11  16   59.92    2.53
   2  11 -15    0.80    3.26
  -2 -11  15    3.05    1.58
   2  11 -14   38.92    3.41
  -2 -11  14   44.49    1.99
   2  11 -13   45.38    3.25
  -2 -11  13   50.27    2.00
   2  11 -12  188.86    6.16
  -2 -11  12  180.75    5.54
   2  11 -11  345.66    8.08
  -2 -11  11  335.06    7.17
   2  11 -10   70.34    4.42
  -2 -11  10   75.12    2.07
   2  11  -9  241.87    7.24
  -2 -11   9  224.07    6.38
   2  11  -8   42.01    1.91
  -2 -11   8   46.17    1.62
   2  11  -7  224.87    9.67
  -2 -11   7  220.99    7.06
   2  11  -6   49.53    3.52
  -2 -11   6   47.51    1.69
   2  11  -5  320.83   12.34
  -2 -11   5  311.74    7.25
   2  11  -4   29.21    1.85
  -2 -11   4   26.40    1.18
   2  11  -3  120.91    4.98
  -2 -11   3  111.01    3.40
   2  11  -2  200.46    5.73
  -2 -11   2  193.43    7.89
   2  11  -1  213.30    7.73
  -2 -11   1  206.94    7.87
   2  11   0  477.40   12.29
  -2 -11   0  438.12   16.05
   2  11   1  264.11    7.28
  -2 -11  -1  255.85    6.86
   2  11   2  611.05   14.92
  -2 -11  -2  592.44   20.53
   2  11   3   52.21    2.15
   2  11   4   83.65    2.96
  -2 -11  -4   83.11    4.18
   2  11   5   61.23    2.80
  -2 -11  -5   57.39    3.37
   2  11   6   -0.55    0.93
  -2 -11  -6   -1.10    1.46
   2  11   7   17.91    1.64
  -2 -11  -7   18.43    2.58
   2  11   8  259.02    6.90
   2  11   9   21.50    0.93
   2  11  10  241.35    6.69
  -2 -11 -10  241.46    7.94
   2  11  11  129.85    3.56
  -2 -11 -11  127.20    6.97
   2  11  12   17.50    1.72
  -2 -11 -12   18.99    3.90
   2  11  13   42.11    1.64
  -2 -11 -13   42.55    3.09
   2  11  14    3.64    1.20
   2  11  15   15.37    1.30
   2  11  16    2.32    1.23
  -2 -11 -16    0.66    4.12
   2  11  17   10.04    1.40
  -2 -11 -17    7.17    2.82
   2  11  18    0.92    2.10
  -2 -11 -18    0.73    5.35
   2  11  19   26.78    2.25
  -2 -11 -19   26.81    2.87
   2  11  20    0.60    2.03
  -2 -11 -20   -0.55    3.55
   2  11  21   65.15    2.46
   2  11  22   54.98    2.47
  -2 -11 -22   49.78    8.28
   2  11  23   13.62    1.68
  -2 -11 -23   16.64    4.56
   2  11  24   44.80    2.96
  -2 -11 -24   42.35    4.68
   2  12 -17   17.46    4.85
  -2 -12  17   17.35    4.85
   2  12 -16   15.51    2.34
  -2 -12  16   11.75    1.60
   2  12 -15    0.76    2.78
  -2 -12  15    2.18    1.64
   2  12 -14    1.96    3.47
  -2 -12  14    1.99    1.69
   2  12 -13    1.76    2.59
  -2 -12  13    0.12    1.73
   2  12 -12    0.57    2.87
  -2 -12  12    0.73    1.50
   2  12 -11    9.01    2.49
  -2 -12  11   10.71    1.41
   2  12 -10   43.09    3.73
  -2 -12  10   46.55    2.01
   2  12  -9    2.24    2.06
  -2 -12   9    2.45    1.02
   2  12  -8   35.79    3.01
  -2 -12   8   34.35    1.60
   2  12  -7  148.22    5.39
  -2 -12   7  148.63    4.22
   2  12  -6   71.70    3.07
  -2 -12   6   66.69    2.08
  -2 -12   5  282.34    8.01
   2  12  -4    8.53    2.50
  -2 -12   4   12.69    1.51
   2  12  -3  321.57    9.17
  -2 -12   3  319.55   11.39
   2  12  -2  291.98    7.86
   2  12  -1   63.55    2.65
  -2 -12   1   61.67    3.15
   2  12   0  143.21    7.08
  -2 -12   0  150.88    6.08
   2  12   1   28.48    1.81
  -2 -12  -1   34.49    2.24
   2  12   2   86.56    3.21
  -2 -12  -3   18.51    1.99
   2  12   4   65.01    2.69
  -2 -12  -4   65.79    2.94
   2  12   5   13.83    1.54
   2  12   6  150.48    4.64
  -2 -12  -6  149.56    6.46
   2  12   7   19.25    1.66
  -2 -12  -7   17.95    2.55
   2  12   8  727.04   17.58
  -2 -12  -8  688.92   24.48
   2  12   9   36.86    2.02
   2  12  10  267.13   10.76
  -2 -12 -10  252.57   12.02
   2  12  11  109.33    6.52
  -2 -12 -11  122.23    7.58
   2  12  12   60.67    2.49
  -2 -12 -12   59.23    5.24
   2  12  13  182.70    3.99
  -2 -12 -13  184.22    8.28
   2  12  14   54.75    2.76
  -2 -12 -14   50.30    6.52
   2  12  15   58.54    2.33
  -2 -12 -15   60.25    4.24
   2  12  16   40.25    2.08
   2  12  17    8.66    1.90
  -2 -12 -17    9.90    4.32
   2  12  18   25.81    2.58
  -2 -12 -18   28.68    3.82
   2  12  19   83.84    2.73
   2  12  20    1.92    2.21
  -2 -12 -20    3.25    6.28
   2  12  21   48.88    2.51
  -2 -12 -21   45.77    4.15
   2  12  22    0.50    2.36
  -2 -12 -22    2.07    5.67
   2  12  23    6.48    4.14
   2  13 -16   51.85    6.96
  -2 -13  16   64.55    3.25
   2  13 -15   -3.32    7.00
  -2 -13  15    4.71    3.41
   2  13 -14   30.36    5.66
  -2 -13  14   33.95    2.72
   2  13 -13   30.26    6.06
  -2 -13  13   38.08    2.71
   2  13 -12    1.46    4.62
  -2 -13  12    2.49    2.39
  -2 -13  11   19.62    1.40
   2  13 -10   -0.70    4.34
  -2 -13  10    4.76    1.65
   2  13  -9    4.38    4.09
  -2 -13   9    3.55    1.11
   2  13  -8    4.85    2.03
  -2 -13   8    3.11    1.01
   2  13  -7   -0.45    2.30
  -2 -13   7    0.76    1.38
   2  13  -6  119.38    6.29
  -2 -13   6  125.59    5.18
   2  13  -5  162.19    5.25
   2  13  -4  125.83    7.75
  -2 -13   4  157.79    6.66
   2  13  -3  560.78   14.13
  -2 -13   3  554.03   18.96
   2  13  -2   16.12    2.00
  -2 -13   2   16.44    2.16
   2  13  -1  309.40   12.92
  -2 -13   1  323.88   11.63
   2  13   0   -0.76    2.05
  -2 -13   0    0.23    1.55
   2  13   1  490.95   12.49
  -2 -13  -1  460.84   16.45
   2  13   2  107.68    3.90
  -2 -13  -2  109.23    4.05
   2  13   3  183.65    7.18
  -2 -13  -3  180.44    8.71
   2  13   4   21.58    1.87
  -2 -13  -4   18.58    2.94
   2  13   5  210.18   10.00
  -2 -13  -5  210.96    9.46
   2  13   6  226.73   10.44
   2  13   7   29.35    2.85
   2  13   8  270.23    7.90
  -2 -13  -8  275.59   11.09
   2  13   9    5.30    1.65
   2  13  10  119.02    4.33
  -2 -13 -10  112.83    6.48
  -2 -13 -11   31.81    3.28
   2  13  12   34.13    3.57
  -2 -13 -12   29.81    3.51
   2  13  13   93.33    3.99
  -2 -13 -13   78.94    6.77
   2  13  14    0.40    1.60
  -2 -13 -14   -3.70    5.64
   2  13  15   20.94    1.95
  -2 -13 -15   23.76    5.95
   2  13  16    1.14    2.21
  -2 -13 -16    0.62    5.99
   2  13  17    8.48    2.41
  -2 -13 -17    3.81    4.49
   2  13  18    9.14    1.60
  -2 -13 -18    4.31    6.45
   2  13  19    1.73    4.58
   2  13  20    6.38    1.20
  -2 -13 -20    2.29    5.00
  -2 -13 -21    3.41    4.25
   2  14 -12    2.52    7.38
  -2 -14  12   -1.94    3.27
   2  14 -11    7.09    5.74
  -2 -14  11   10.59    2.28
   2  14 -10   12.09    6.25
  -2 -14  10   10.85    3.37
   2  14  -9    3.21    3.50
  -2 -14   9   -0.65    2.95
   2  14  -8   -0.02    3.42
  -2 -14   8    3.31    2.29
   2  14  -7    7.09    5.14
  -2 -14   7    6.98    2.61
  -2 -14   6    2.39    1.85
   2  14  -5    1.99    4.31
  -2 -14   5    0.39    2.20
   2  14  -4   15.13    2.80
  -2 -14   4   15.54    2.46
  -2 -14   3    0.94    1.54
  -2 -14   2   -0.18    2.12
  -2 -14   1    1.09    2.95
   2  14   0    4.25    2.99
  -2 -14   0    7.24    3.79
   2  14   1   98.31    3.91
   2  14   2   29.35    2.28
  -2 -14  -2   35.05    2.68
   2  14   5    6.57    2.63
   2  14   6  126.81    5.64
   2  14   7    1.24    2.50
   2  14   8   45.41    2.93
   2  14   9    0.53    2.68
  -2 -14  -9    1.71    3.97
   2  14  10    0.80    2.58
  -2 -14 -10   -3.46    4.70
   2  14  11    2.59    2.75
   2  14  13    2.58    3.09
  -2 -14 -13    1.82    4.13
   2  14  14   54.34    3.02
   2  14  15    5.27    3.82
   2  14  16   47.34    2.74
  -2 -14 -16   47.53    3.50
   2  14  17   13.58    2.36
  -2 -14 -17   26.67    3.77
   2  15  -7   44.19    4.83
   2  15  -6   -1.14    5.76
  -2 -15   6    3.06    3.13
   2  15  -5   37.13    4.96
  -2 -15   5   35.16    4.43
   2  15  -4    0.06    4.95
  -2 -15   4    0.58    3.00
   2  15  -3    9.21    4.26
  -2 -15   3    9.71    3.27
   2  15  -2   16.16    4.64
   2  15  -1   15.88    4.25
  -2 -15   1   21.02    5.60
   2  15   0   32.03    3.86
   2  15   1  159.34    6.12
   2  15   2   -3.66    3.76
   2  15   3  200.95    5.93
  -2 -15  -3  191.22    7.95
   2  15   4   30.31    2.41
  -2 -15  -4   27.97    3.90
   2  15   5   56.66    3.23
   2  15   6   82.14    4.96
   2  15   8   26.35    4.04
   2  15   9    7.49    3.11
   2  15  10    1.25    2.06
   2  15  11   22.63    3.51
   3 -12  10   19.33    2.26
   3 -12  12    4.90    1.17
  -3  11  17   -0.77    2.64
  -3  11  16   24.42    2.75
  -3  11  15    3.78    1.75
  -3  11  14   17.04    2.12
  -3  11  13    4.55    1.52
  -3  11  12   24.88    1.49
  -3  11  11   12.90    1.05
   3 -11   8    0.73    1.09
   3 -11   9    2.58    0.65
   3 -11  10    9.83    0.98
   3 -11  11   57.44    1.91
   3 -11  12   68.42    2.08
   3 -11  13    4.39    1.41
  -3  11 -13    5.64    3.01
   3 -11  14  197.29    6.03
  -3  11 -14  184.52    9.24
   3 -11  15    2.66    2.86
  -3  11 -15   -0.50    5.57
   3 -11  16   93.10    3.41
  -3  11 -16   81.89    4.76
   3 -11  17   24.08    2.85
  -3  11 -17   14.01    6.45
   3 -10 -20    0.15    9.45
  -3  10  20    5.43    2.98
   3 -10 -19   22.18    4.68
  -3  10  19   21.96    2.82
   3 -10 -18    9.36    4.26
  -3  10  18   10.35    2.60
  -3  10  17    9.49    3.03
   3 -10 -16    7.02    5.65
  -3  10  16    4.14    1.67
   3 -10 -15   61.62    6.53
  -3  10  15   68.38    2.41
   3 -10 -14  136.27    5.52
  -3  10  14  128.38    3.11
  -3  10  13    0.04    1.07
  -3  10  12  173.25    4.15
  -3  10  11    0.29    0.87
  -3  10  10  153.95    3.75
  -3  10   9   95.36    3.06
  -3  10   8   38.50    2.04
   3 -10   7  180.30    3.67
   3 -10   8   90.75    2.84
   3 -10   9   82.90    2.65
   3 -10  10   29.46    1.57
  -3  10 -10   22.80    3.01
   3 -10  11  119.67    2.66
  -3  10 -11  119.99    6.58
   3 -10  12  119.84    3.20
  -3  10 -12  121.06    4.17
   3 -10  13   11.23    1.22
  -3  10 -13   15.23    3.89
   3 -10  14   41.41    1.73
  -3  10 -14   41.16    3.13
   3 -10  15   12.45    2.16
   3 -10  16   41.52    3.07
  -3  10 -16   45.62    3.58
   3 -10  17    9.54    2.28
  -3  10 -17   17.27    5.20
   3 -10  18    8.12    2.32
  -3  10 -18    7.92    3.28
   3 -10  19    0.91    1.45
  -3  10 -19   -1.59    6.01
   3 -10  20   17.45    1.93
  -3  10 -20   12.06    5.92
   3  -9 -22    3.82   10.66
  -3   9  22   -2.86    2.50
  -3   9  21  107.64    3.20
   3  -9 -20   18.46    5.53
  -3   9  20   13.59    2.28
   3  -9 -19   99.13    4.65
  -3   9  19   85.33    4.43
   3  -9 -18   12.67    4.40
  -3   9  18   16.09    1.89
   3  -9 -17   66.52    4.68
  -3   9  17   70.86    3.19
  -3   9  16  148.44    3.55
   3  -9 -15   75.62    3.87
  -3   9  15   73.78    2.65
   3  -9 -14  300.70   11.14
  -3   9  14  301.96    7.94
   3  -9 -13   49.94    5.17
  -3   9  13   48.17    2.14
  -3   9  12  124.53    3.76
   3  -9 -11    8.20    2.80
  -3   9  11    6.99    1.20
  -3   9  10  191.05    8.62
  -3   9   9  100.85    3.43
  -3   9   8  102.33    3.12
  -3   9   7  104.03    4.47
  -3   9   6   17.77    1.07
   3  -9   5  119.28    4.35
   3  -9   6   53.98    1.43
   3  -9   7  238.61    6.14
   3  -9   8  376.40    9.82
   3  -9   9    1.11    0.64
  -3   9  -9   -0.07    1.75
   3  -9  10  178.40    4.10
   3  -9  11   19.27    1.01
  -3   9 -11   20.91    2.50
   3  -9  12   17.70    1.42
  -3   9 -12   17.30    1.56
   3  -9  13   32.17    1.79
  -3   9 -13   27.15    2.35
   3  -9  14   17.34    1.54
  -3   9 -14   13.58    1.98
   3  -9  15   10.47    1.28
  -3   9 -15   10.52    1.98
   3  -9  16   14.88    1.72
  -3   9 -16   11.97    2.24
   3  -9  17   29.16    1.92
  -3   9 -17   29.79    4.66
   3  -9  18   70.86    3.15
  -3   9 -18   66.15    4.11
   3  -9  19   10.11    1.95
  -3   9 -19   12.73    5.79
   3  -9  20   80.71    2.76
   3  -9  21   27.29    2.28
  -3   9 -21   26.30    4.03
   3  -9  22   20.39    2.01
  -3   9 -22   20.80    5.91
   3  -9  23    1.15    2.52
  -3   9 -23   -0.74    2.88
   3  -8 -24    4.89    6.13
  -3   8  24   10.70    3.76
   3  -8 -23   35.69    3.71
  -3   8  23   30.42    3.50
   3  -8 -22   12.62    3.82
  -3   8  22   16.45    2.83
   3  -8 -21   12.81    5.14
  -3   8  21   14.30    1.79
   3  -8 -20    4.89    3.61
  -3   8  20    1.39    1.78
   3  -8 -19    4.10    3.83
  -3   8  19    6.88    1.69
  -3   8  18    6.79    1.86
   3  -8 -17    0.31    2.06
  -3   8  17    0.40    1.91
   3  -8 -16    3.11    2.44
  -3   8  16    2.13    1.27
   3  -8 -15    5.70    1.98
  -3   8  15    5.32    1.72
   3  -8 -14   74.94    3.07
  -3   8  14   77.91    2.44
   3  -8 -13    1.27    1.27
  -3   8  13    0.95    1.14
   3  -8 -12    1.93    1.12
  -3   8  12    2.26    0.93
   3  -8 -11   28.53    1.76
  -3   8  11   27.95    1.29
   3  -8 -10    0.94    1.81
  -3   8  10    4.66    1.02
  -3   8   9   60.78    1.65
  -3   8   8   62.37    2.32
  -3   8   7   93.61    2.99
  -3   8   6  982.20   31.38
  -3   8   5    2.47    0.59
  -3   8   4 1334.03   43.50
   3  -8   3  206.79    7.04
   3  -8   4  638.81   21.18
   3  -8   5  770.00   17.49
   3  -8   6  103.23    3.16
   3  -8   7 2000.48   45.65
   3  -8   8  117.52    2.88
  -3   8  -8  122.55    5.12
   3  -8   9 1628.98   26.34
  -3   8  -9 1593.60   35.43
   3  -8  10  167.98    4.16
   3  -8  11  435.16    9.24
  -3   8 -11  412.26   10.48
   3  -8  12  333.84    7.29
  -3   8 -12  340.83    9.27
   3  -8  13   16.23    1.05
  -3   8 -13   15.07    1.72
   3  -8  14  200.33    3.96
   3  -8  15   14.44    1.70
  -3   8 -15   12.32    2.16
   3  -8  16   29.53    1.49
  -3   8 -16   24.84    2.55
   3  -8  17   13.59    1.91
  -3   8 -17   13.62    2.17
   3  -8  18   75.24    2.16
  -3   8 -18   72.14    4.95
   3  -8  19   12.35    1.85
  -3   8 -19   15.24    2.63
   3  -8  20   17.74    2.16
  -3   8 -20   19.63    2.52
   3  -8  21   20.13    2.21
  -3   8 -21   21.12    3.28
   3  -8  22   31.53    2.08
  -3   8 -22   32.30    3.81
   3  -8  23   17.50    1.89
  -3   8 -23   14.33    3.65
  -3   7  24    3.91    1.34
   3  -7 -23    6.16    3.64
  -3   7  23   11.04    3.08
   3  -7 -22   83.26    5.46
  -3   7  22   86.44    2.83
   3  -7 -21   21.17    4.74
  -3   7  21   26.83    2.30
   3  -7 -20   56.85    4.36
  -3   7  20   55.47    2.34
   3  -7 -19  105.92    4.19
  -3   7  19  101.39    3.16
   3  -7 -18   98.76    4.53
  -3   7  18   90.82    2.62
   3  -7 -17  246.36    5.44
  -3   7  17  246.09    5.19
   3  -7 -16   93.55    2.85
  -3   7  16   89.51    3.04
   3  -7 -15   53.73    4.99
  -3   7  15   52.38    1.94
   3  -7 -14  297.12    8.85
  -3   7  14  295.62    6.09
   3  -7 -13  274.48    8.53
  -3   7  13  281.61    7.70
   3  -7 -12  113.15    5.74
  -3   7  12  104.77    4.16
   3  -7 -11  254.72   11.36
  -3   7  11  244.08    5.57
   3  -7 -10   24.12    1.35
  -3   7  10   25.44    1.24
   3  -7  -9  518.29   20.26
  -3   7   9  498.29   13.25
   3  -7  -8 1009.01   35.67
  -3   7   8 1034.17   20.42
  -3   7   7  753.16   14.95
  -3   7   6 2198.31   48.65
  -3   7   5  186.79    5.02
  -3   7   4 1195.39   38.03
  -3   7   3  120.24    4.84
  -3   7   2  346.87   11.49
   3  -7   0    7.78    0.74
   3  -7   2   13.71    0.85
   3  -7   3   14.36    0.85
   3  -7   4    6.92    0.37
  -3   7  -4   10.22    1.10
   3  -7   5   62.19    1.90
   3  -7   6    2.67    0.45
   3  -7   7   41.33    1.19
   3  -7   8   26.51    1.20
  -3   7  -8   27.97    2.05
  -3   7  -9  110.46    5.24
   3  -7  10   25.60    1.10
  -3   7 -10   21.29    1.39
   3  -7  11    0.71    0.77
  -3   7 -11    0.93    0.97
   3  -7  12    1.60    0.80
  -3   7 -12    1.22    1.19
   3  -7  13   13.36    1.20
  -3   7 -13   13.81    1.12
   3  -7  14   15.67    1.16
  -3   7 -14   19.14    2.54
   3  -7  15    0.08    0.80
  -3   7 -15    1.57    1.22
   3  -7  16  102.56    3.58
  -3   7 -16   99.70    2.76
   3  -7  17   10.71    1.03
  -3   7 -17    9.66    1.54
   3  -7  18   72.35    2.37
  -3   7 -18   65.60    3.19
   3  -7  19   10.21    1.55
  -3   7 -19    9.10    1.75
   3  -7  20   10.53    1.45
  -3   7 -20   13.27    1.93
   3  -7  21    2.71    1.82
  -3   7 -21    2.22    2.56
   3  -7  22   10.14    3.03
  -3   7 -22    5.65    3.12
   3  -7  23   24.94    1.77
  -3   7 -23   27.41    2.60
   3  -7  24   70.99    2.41
  -3   7 -24   69.76    5.27
   3  -6 -24   17.99    3.55
  -3   6  24   18.08    2.32
   3  -6 -23   43.69    3.57
  -3   6  23   36.06    2.34
   3  -6 -22   52.00    3.39
  -3   6  22   48.07    2.50
   3  -6 -21   -1.23    5.19
  -3   6  21    3.31    1.60
   3  -6 -20   73.49    3.35
  -3   6  20   73.23    2.66
   3  -6 -19    1.99    2.72
  -3   6  19    0.78    1.36
   3  -6 -18   16.30    2.81
  -3   6  18   17.17    1.73
   3  -6 -17    6.86    2.28
  -3   6  17    5.78    1.14
   3  -6 -16   13.91    2.36
  -3   6  16   14.80    1.33
   3  -6 -15    4.81    1.53
  -3   6  15    2.88    1.22
   3  -6 -14  262.77    8.50
  -3   6  14  263.57    6.46
  -3   6  13    2.28    0.75
   3  -6 -12   85.76    2.77
  -3   6  12   88.54    2.98
   3  -6 -11    4.76    1.26
  -3   6  11    3.63    0.66
   3  -6 -10   30.11    1.33
  -3   6  10   30.57    1.17
   3  -6  -9  442.90   10.89
  -3   6   9  444.78    8.93
   3  -6  -8    1.79    0.93
  -3   6   8    1.75    0.52
   3  -6  -7  354.83    7.55
  -3   6   7  355.78    7.25
   3  -6  -6    3.48    0.92
  -3   6   6    4.00    0.49
   3  -6  -5  425.23   14.61
  -3   6   5  398.51    7.79
   3  -6  -4    1.83    0.53
  -3   6   4    0.78    0.52
  -3   6   3  238.45    7.96
   3  -6  -2   56.41    2.57
  -3   6   2   61.03    2.38
  -3   6   1   16.44    0.91
   3  -6   0  119.14    4.82
   3  -6   1  760.11   25.87
   3  -6   2  195.91    6.88
   3  -6   3   53.01    2.42
   3  -6   4  785.17   18.35
  -3   6  -4  821.82   29.98
   3  -6   5    2.59    0.38
   3  -6   6  154.16    4.28
  -3   6  -6  148.40    5.86
   3  -6   7   17.83    0.75
  -3   6  -7   15.70    0.76
   3  -6   8  992.24   22.66
  -3   6  -8  957.30   31.33
   3  -6   9  502.34    9.99
  -3   6  -9  491.52   11.92
   3  -6  10 1305.45   29.71
  -3   6 -10 1331.41   26.20
   3  -6  11 1100.78   18.04
  -3   6 -11 1082.38   20.39
   3  -6  12   98.46    2.21
  -3   6 -12   92.05    2.57
   3  -6  13 1196.64   19.84
  -3   6 -13 1214.63   40.43
   3  -6  14  319.12    8.23
  -3   6 -14  322.40    8.96
   3  -6  15 1034.60   16.90
  -3   6 -15  994.93   31.98
   3  -6  16  412.26    8.34
  -3   6 -16  403.56    8.61
   3  -6  17  143.27    3.13
  -3   6 -17  137.66    7.67
   3  -6  18  188.45    5.30
  -3   6 -18  188.38    3.98
   3  -6  19    1.13    0.88
  -3   6 -19   -1.60    1.45
   3  -6  20  170.90    4.94
  -3   6 -20  168.80    4.44
   3  -6  21   11.43    1.23
  -3   6 -21    9.90    2.20
   3  -6  22   86.85    2.39
  -3   6 -22   84.03    3.88
   3  -6  23   18.91    1.93
  -3   6 -23   18.14    2.67
   3  -6  24  154.45    3.42
  -3   6 -24  140.36    4.12
  -3   6 -25    4.96    5.70
  -3   5  25   16.92    4.70
   3  -5 -24    9.52    3.74
  -3   5  24    9.29    2.12
   3  -5 -23   13.38    3.08
  -3   5  23   12.08    2.46
   3  -5 -22   80.81    3.83
  -3   5  22   86.71    2.66
   3  -5 -21   66.78    3.40
  -3   5  21   66.67    2.62
   3  -5 -20   30.26    2.17
  -3   5  20   33.62    1.78
   3  -5 -19   55.55    3.04
  -3   5  19   61.66    2.34
   3  -5 -18   71.39    3.21
  -3   5  18   67.54    2.26
   3  -5 -17   93.19    3.40
  -3   5  17   94.28    2.87
   3  -5 -16   14.80    1.59
  -3   5  16   12.26    1.02
   3  -5 -15   73.40    2.73
  -3   5  15   73.45    2.27
   3  -5 -14   10.31    1.46
  -3   5  14   10.12    1.13
   3  -5 -13  842.35   16.28
  -3   5  13  858.87   17.44
   3  -5 -12   28.52    1.59
  -3   5  12   29.10    1.86
   3  -5 -11  947.45   16.01
  -3   5  11  932.50   21.85
   3  -5 -10  157.44    4.79
  -3   5  10  148.47    4.26
   3  -5  -9  458.73    9.27
  -3   5   9  437.59    8.73
   3  -5  -8  743.27   17.59
  -3   5   8  733.17   17.06
   3  -5  -7  515.58   10.31
  -3   5   7  529.31   13.30
   3  -5  -6 1135.26   37.05
  -3   5   6 1168.85   22.19
   3  -5  -5  560.13   13.46
  -3   5   5  566.86   11.29
   3  -5  -4   14.45    1.19
  -3   5   4   13.46    0.56
  -3   5   3  772.35   25.16
   3  -5  -2  474.16   16.08
  -3   5   2  474.10   11.52
   3  -5  -1    2.50    0.53
  -3   5   1    2.89    0.42
   3  -5   0 2222.53   69.71
  -3   5   0 2247.63   71.61
   3  -5   1   76.43    2.88
  -3   5  -1   68.53    2.70
   3  -5   2 1000.16   32.67
  -3   5  -2 1033.06   32.36
   3  -5   3  533.34   12.28
   3  -5   4  364.42   12.51
  -3   5  -4  336.32    8.11
   3  -5   5  963.92   22.16
  -3   5  -5  973.66   32.56
   3  -5   6   20.76    0.70
  -3   5  -6   22.22    0.79
   3  -5   7   10.81    0.55
  -3   5  -7    9.67    0.80
   3  -5   8  144.15    3.12
  -3   5  -8  138.26    5.41
   3  -5   9   27.96    0.97
  -3   5  -9   25.85    1.71
   3  -5  10  530.44   13.57
  -3   5 -10  533.68   10.80
   3  -5  11    1.22    0.51
  -3   5 -11    1.67    1.49
   3  -5  12  113.34    2.72
  -3   5 -12  113.86    5.30
   3  -5  13   50.50    1.34
  -3   5 -13   50.39    1.94
   3  -5  14    3.61    1.32
  -3   5 -14    3.05    1.03
   3  -5  15  180.98    4.37
  -3   5 -15  177.77    3.80
   3  -5  16    2.30    0.64
  -3   5 -16    2.56    1.09
   3  -5  17    0.31    1.05
  -3   5 -17   -0.37    1.16
   3  -5  18    3.88    1.33
  -3   5 -18    5.44    1.16
   3  -5  19    6.65    0.98
  -3   5 -19    6.19    1.53
   3  -5  20    1.45    1.11
  -3   5 -20   -1.22    1.73
   3  -5  21    5.37    1.16
  -3   5 -21    4.88    3.23
   3  -5  22    0.77    1.10
  -3   5 -22    0.79    1.77
   3  -5  23    7.76    1.62
  -3   5 -23    7.29    1.88
   3  -5  24    1.93    1.48
  -3   5 -24    1.12    2.12
   3  -5  25    8.40    1.54
  -3   5 -25    5.98    3.23
   3  -4 -25   57.65    5.31
  -3   4  25   47.45    2.56
   3  -4 -24  130.14    5.06
  -3   4  24  131.33    3.68
   3  -4 -23   37.88    3.97
  -3   4  23   33.76    2.20
   3  -4 -22  124.26    3.41
  -3   4  22  126.55    4.17
   3  -4 -21   69.52    3.81
  -3   4  21   69.32    2.76
   3  -4 -20   59.13    3.54
  -3   4  20   57.23    2.02
   3  -4 -19   54.73    2.09
  -3   4  19   54.10    2.00
   3  -4 -18   22.61    2.30
  -3   4  18   23.85    1.38
   3  -4 -17    7.20    2.44
  -3   4  17    6.13    1.06
   3  -4 -16   22.45    1.60
  -3   4  16   21.68    1.53
   3  -4 -15  202.99    5.09
  -3   4  15  211.19    5.22
   3  -4 -14  411.80    9.02
  -3   4  14  421.15   11.28
   3  -4 -13  346.04   10.18
  -3   4  13  357.41    6.85
   3  -4 -12  250.95    9.37
  -3   4  12  256.63    4.96
   3  -4 -11  403.67   10.43
  -3   4  11  422.67   10.84
   3  -4 -10  121.81    3.89
  -3   4  10  116.33    2.45
   3  -4  -9  692.30   16.75
  -3   4   9  669.77   13.27
   3  -4  -8  155.63    4.28
  -3   4   8  153.03    3.34
   3  -4  -7   61.11    2.04
  -3   4   7   59.20    1.34
   3  -4  -6  349.85    8.99
  -3   4   6  337.68    6.96
   3  -4  -5   76.37    2.01
  -3   4   5   76.48    2.42
   3  -4  -4 1762.05   56.49
  -3   4   4 1768.53   56.95
   3  -4  -3  195.15    7.87
  -3   4   3  191.80    4.20
   3  -4  -2  280.19    7.11
  -3   4   2  265.70    8.64
   3  -4  -1  854.86   27.33
  -3   4   1  874.28   28.26
   3  -4   0  597.87   19.55
  -3   4   0  593.65   14.19
   3  -4   2   37.82    1.90
  -3   4  -2   44.11    1.48
   3  -4   3    5.79    0.33
  -3   4  -3    5.32    0.58
   3  -4   4    5.16    0.30
  -3   4  -4    6.95    0.80
   3  -4   5   93.08    3.71
  -3   4  -5   89.49    3.57
   3  -4   6   41.56    1.29
  -3   4  -6   42.26    2.10
   3  -4   7  146.33    5.09
  -3   4  -7  142.69    4.08
   3  -4   8   36.85    1.34
  -3   4  -8   36.75    1.43
   3  -4   9  346.07    6.99
  -3   4  -9  337.47   11.49
   3  -4  10  357.89    7.97
  -3   4 -10  344.21    6.24
   3  -4  11  235.10    4.94
  -3   4 -11  231.09    6.90
   3  -4  12    1.13    0.53
  -3   4 -12    0.22    0.70
   3  -4  13  293.37    5.76
  -3   4 -13  293.81    5.57
   3  -4  14  121.60    2.59
  -3   4 -14  121.31    5.83
   3  -4  15  600.33   10.66
  -3   4 -15  596.40   14.82
   3  -4  16    8.14    0.86
  -3   4 -16    8.62    0.92
   3  -4  17  587.55    9.98
  -3   4 -17  596.33   11.97
   3  -4  18    0.42    1.06
  -3   4 -18    0.66    1.10
   3  -4  19  189.56    7.35
  -3   4 -19  192.11    4.12
   3  -4  20   87.23    2.16
  -3   4 -20   88.46    2.99
   3  -4  21  120.89    3.13
  -3   4 -21  118.58    3.42
   3  -4  22  189.95    3.81
  -3   4 -22  188.43    4.18
   3  -4  23   84.53    2.29
  -3   4 -23   77.00    3.54
   3  -4  24   61.09    2.65
  -3   4 -24   56.86    2.36
   3  -4  25    1.47    1.50
  -3   4 -25    1.55    1.94
  -3   4 -26   32.75    5.00
  -3   3  25   -0.27    3.90
   3  -3 -24   67.40    3.37
  -3   3  24   68.19    2.39
   3  -3 -23   -0.81    2.54
  -3   3  23    0.03    1.58
   3  -3 -22   16.42    2.61
  -3   3  22   16.80    1.45
   3  -3 -21    1.17    1.53
  -3   3  21    2.52    1.33
   3  -3 -20   40.97    2.78
  -3   3  20   40.90    1.61
   3  -3 -19    9.68    1.58
  -3   3  19    6.83    1.24
   3  -3 -18  187.64    6.13
  -3   3  18  189.04    4.49
   3  -3 -17    1.62    1.08
  -3   3  17    2.19    0.73
   3  -3 -16   62.22    1.97
  -3   3  16   60.74    2.16
   3  -3 -15    5.47    1.96
  -3   3  15    3.91    0.76
   3  -3 -14  137.23    3.59
  -3   3  14  133.09    2.95
   3  -3 -13  316.52    8.93
  -3   3  13  311.40    5.88
   3  -3 -12  372.04    7.98
  -3   3  12  399.63   10.36
   3  -3 -11   70.93    2.87
  -3   3  11   74.12    2.25
   3  -3 -10  536.02   10.78
  -3   3  10  521.02   10.37
   3  -3  -9  610.49   15.18
  -3   3   9  584.83   11.96
   3  -3  -8   13.24    0.74
  -3   3   8   12.53    0.73
   3  -3  -7 3856.55   60.85
  -3   3   7 3818.79   86.18
   3  -3  -6  701.03   16.92
  -3   3   6  689.30   11.55
   3  -3  -5 3892.43  120.61
  -3   3   5 3918.61  124.56
   3  -3  -4  844.99   16.06
  -3   3   4  836.18   19.45
   3  -3  -2 3645.52  113.15
  -3   3   2 3889.53  122.50
   3  -3  -1  292.60   10.16
  -3   3   1  287.32    7.22
   3  -3   1  456.92   15.45
  -3   3  -1  459.11   11.61
   3  -3   3  129.91    2.35
  -3   3  -3  132.86    3.55
   3  -3   4 1786.71   55.92
  -3   3  -4 1756.75   33.17
   3  -3   5  724.67   23.84
  -3   3  -5  679.17   16.30
   3  -3   6 2348.84   53.18
  -3   3  -6 2380.76   52.98
   3  -3   7 2715.10   60.51
  -3   3  -7 2569.04   41.02
   3  -3   8  885.12   17.07
  -3   3  -8  885.71   15.06
   3  -3   9 1697.27   39.98
  -3   3  -9 1681.22   39.69
   3  -3  10   57.79    1.41
  -3   3 -10   50.05    2.47
   3  -3  11  840.23   16.54
  -3   3 -11  836.58   16.98
   3  -3  12  240.94    7.01
  -3   3 -12  245.85    9.41
   3  -3  13    1.71    0.48
  -3   3 -13    1.80    1.44
   3  -3  14   27.99    1.37
  -3   3 -14   29.77    1.22
   3  -3  15    3.61    0.66
  -3   3 -15    4.72    0.73
   3  -3  16  117.19    2.70
  -3   3 -16  118.14    3.23
   3  -3  17   52.39    1.51
  -3   3 -17   51.48    1.82
   3  -3  18  145.82    3.71
  -3   3 -18  152.36    6.53
   3  -3  19   21.63    1.10
  -3   3 -19   20.61    1.39
   3  -3  20    0.42    0.89
  -3   3 -20    0.68    2.17
   3  -3  21   38.76    1.48
  -3   3 -21   41.73    2.04
   3  -3  22   84.63    3.08
  -3   3 -22   84.01    2.90
   3  -3  23   16.42    1.26
  -3   3 -23   15.02    2.06
   3  -3  24    2.70    1.01
  -3   3 -24    4.16    1.42
   3  -3  25    4.34    1.38
  -3   3 -25    5.72    2.73
   3  -3  26   20.79    1.74
  -3   3 -26   19.34    2.14
   3  -2 -25   53.83    4.23
  -3   2  25   73.95    2.27
   3  -2 -24   51.48    3.41
  -3   2  24   49.36    2.02
   3  -2 -23    7.59    2.79
  -3   2  23    3.56    1.75
   3  -2 -22   21.57    1.92
  -3   2  22   19.90    1.42
   3  -2 -21   38.40    2.42
  -3   2  21   35.66    3.55
   3  -2 -20  288.26    5.48
  -3   2  20  291.55    6.34
   3  -2 -19    0.75    1.64
  -3   2  19    1.13    1.44
   3  -2 -18  145.37    3.88
  -3   2  18  141.80    3.18
   3  -2 -17    0.51    0.90
  -3   2  17    0.37    0.65
   3  -2 -16  358.89    7.95
  -3   2  16  350.47    6.54
   3  -2 -15  544.23   14.02
  -3   2  15  541.25   13.76
   3  -2 -14  697.21   13.68
  -3   2  14  692.59   16.61
   3  -2 -13  536.94    9.67
  -3   2  13  521.69   11.57
   3  -2 -12  480.45    8.86
  -3   2  12  470.73    9.81
   3  -2 -11  121.83    2.94
  -3   2  11  110.83    2.74
   3  -2 -10  667.85   16.93
  -3   2  10  658.69   13.00
   3  -2  -9 2443.05   39.02
  -3   2   9 2401.57   44.91
   3  -2  -8  174.34    4.33
  -3   2   8  177.96    4.06
   3  -2  -7 2730.93   44.58
  -3   2   7 2696.30   61.10
   3  -2  -6  379.97    6.80
  -3   2   6  378.54    6.90
   3  -2  -5 3373.38   60.95
  -3   2   5 3483.97  112.73
   3  -2  -4  134.08    2.93
  -3   2   4  139.06    5.28
   3  -2  -3  701.77   16.53
  -3   2   3  722.87   17.29
   3  -2  -2 1835.31   60.06
  -3   2   2 1955.66   45.63
   3  -2  -1    7.79    0.31
  -3   2   1    7.78    0.29
   3  -2   0  101.62    2.26
  -3   2   0   99.36    2.60
   3  -2   1 1946.63   43.05
  -3   2  -1 2049.79   64.24
   3  -2   2  779.77   18.16
  -3   2  -2  803.03   26.48
   3  -2   3  491.13    8.13
  -3   2  -3  481.00   16.88
   3  -2   4   27.74    0.81
  -3   2  -4   29.49    0.90
   3  -2   5 1140.13   21.20
  -3   2  -5 1131.30   21.29
   3  -2   6 1399.91   22.40
  -3   2  -6 1362.93   44.42
   3  -2   7   24.02    1.01
  -3   2  -7   23.94    1.07
   3  -2   8  819.86   15.56
  -3   2  -8  831.56   28.21
   3  -2   9   85.26    2.16
  -3   2  -9   89.66    2.28
   3  -2  10   66.23    2.10
  -3   2 -10   60.66    1.83
   3  -2  11  388.20    9.74
  -3   2 -11  389.34   10.08
   3  -2  12  479.72   10.31
  -3   2 -12  476.08   17.37
   3  -2  13   40.52    1.11
  -3   2 -13   42.98    1.47
   3  -2  14   24.81    0.98
  -3   2 -14   23.85    1.01
   3  -2  15  744.40   14.86
  -3   2 -15  729.69   12.78
   3  -2  16    0.46    0.71
  -3   2 -16    0.07    0.73
   3  -2  17  375.20    8.26
  -3   2 -17  366.72   10.41
   3  -2  18   50.85    1.59
  -3   2 -18   50.36    2.05
   3  -2  19   46.16    1.57
  -3   2 -19   45.98    2.85
   3  -2  20   90.85    2.75
  -3   2 -20   83.02    3.42
   3  -2  21   89.52    2.25
  -3   2 -21   89.47    3.55
   3  -2  22    0.14    0.81
  -3   2 -22    0.31    1.14
   3  -2  23  404.32   13.67
  -3   2 -23  401.78    8.18
   3  -2  24    7.18    1.21
  -3   2 -24    3.51    3.67
   3  -2  25   83.94    2.31
  -3   2 -25   84.17    2.99
   3  -2  26   15.25    1.67
  -3   2 -26   16.04    2.06
  -3   1  25   17.55    3.95
   3  -1 -24   19.52    2.37
  -3   1  24   18.12    1.80
   3  -1 -23    8.87    1.88
  -3   1  23    8.89    1.31
   3  -1 -22   35.13    2.24
  -3   1  22   35.91    1.60
   3  -1 -21  151.73    5.24
  -3   1  21  159.83    3.55
   3  -1 -20    3.15    1.71
  -3   1  20    3.28    1.47
   3  -1 -19   58.80    2.02
  -3   1  19   59.48    1.79
   3  -1 -18   69.74    2.32
  -3   1  18   71.48    1.97
   3  -1 -17    3.81    1.25
  -3   1  17    4.06    0.94
   3  -1 -16  430.97    7.79
  -3   1  16  438.99    9.25
   3  -1 -15   58.61    1.86
  -3   1  15   59.94    2.12
   3  -1 -14    6.78    0.96
  -3   1  14    5.34    0.70
   3  -1 -13  145.02    3.14
  -3   1  13  137.99    3.41
   3  -1 -12  268.99    5.18
  -3   1  12  260.89    5.62
   3  -1 -11   98.04    2.25
  -3   1  11  100.10    2.39
   3  -1 -10   19.99    0.97
  -3   1  10   20.18    0.84
   3  -1  -9    8.69    0.71
  -3   1   9    8.00    0.54
   3  -1  -8   46.88    1.45
  -3   1   8   47.70    1.26
   3  -1  -7  495.60   12.49
  -3   1   7  488.19    9.99
   3  -1  -6  612.65   11.74
  -3   1   6  596.61   12.16
   3  -1  -5    5.24    0.37
  -3   1   5    4.80    0.42
   3  -1  -4 3550.20   79.22
  -3   1   4 3565.11   79.94
   3  -1  -3 1664.33   30.63
  -3   1   3 1648.86   30.52
   3  -1  -2  669.88   11.47
  -3   1   2  662.52   10.82
   3  -1  -1  309.51    6.22
  -3   1   1  306.03    6.12
   3  -1   0    3.77    0.24
  -3   1   0    5.02    0.28
   3  -1   2  820.00   15.29
  -3   1  -2  839.35   19.74
   3  -1   4 2202.65   40.38
  -3   1  -4 2133.45   39.24
   3  -1   5  438.54   10.40
  -3   1  -5  452.03    8.59
   3  -1   6 4442.58  141.67
   3  -1   7   28.24    0.94
  -3   1  -7   28.61    1.18
   3  -1   8 4844.60  152.39
   3  -1   9   39.89    1.23
  -3   1  -9   43.72    1.60
   3  -1  10 4301.57   96.47
  -3   1 -10 4322.12   69.09
   3  -1  11    7.57    0.50
  -3   1 -11    9.66    0.77
   3  -1  12 1624.39   38.32
  -3   1 -12 1627.54   30.70
   3  -1  13  456.41    9.91
  -3   1 -13  463.47    9.56
   3  -1  14  595.15   10.49
  -3   1 -14  586.92   11.75
   3  -1  15  627.26   12.20
  -3   1 -15  632.59   12.94
   3  -1  16  345.22    7.50
  -3   1 -16  346.68    6.93
   3  -1  17  284.12    5.32
  -3   1 -17  267.79    7.50
   3  -1  18   10.04    1.18
  -3   1 -18   10.37    1.16
   3  -1  19   48.33    1.59
  -3   1 -19   51.48    2.07
   3  -1  20   19.78    1.22
  -3   1 -20   20.14    1.70
   3  -1  21   36.33    1.36
  -3   1 -21   41.41    3.13
   3  -1  22   19.50    1.44
  -3   1 -22   19.85    1.44
   3  -1  23  219.41    4.26
  -3   1 -23  224.05    5.21
   3  -1  24    9.46    1.93
  -3   1 -24    8.73    2.13
   3  -1  25   63.81    2.08
  -3   1 -25   63.86    3.24
   3  -1  26    6.46    1.43
  -3   1 -26    9.20    2.44
   3   0 -24   31.12    1.70
  -3   0  24   34.53    2.08
   3   0 -23   95.47    6.35
  -3   0  23  107.23    2.70
   3   0 -22   95.04    3.01
  -3   0  22   96.78    3.15
   3   0 -21   73.38    2.22
  -3   0  21   75.31    2.41
   3   0 -20  149.95    3.60
  -3   0  20  149.42    3.76
   3   0 -19    6.65    1.30
  -3   0  19    7.51    1.12
   3   0 -18   70.96    3.15
  -3   0  18   68.41    2.22
   3   0 -17    1.21    1.20
  -3   0  17    0.31    0.68
   3   0 -16   23.79    1.73
  -3   0  16   24.63    1.20
   3   0 -15   62.54    2.67
  -3   0  15   68.77    4.23
   3   0 -14  271.98    6.25
  -3   0  14  263.71    5.23
   3   0 -13  543.02    9.73
  -3   0  13  529.51    9.37
   3   0 -12  436.66    8.25
  -3   0  12  441.03    9.72
   3   0 -11  207.72    5.69
  -3   0  11  208.22    4.61
   3   0 -10  760.76   12.97
  -3   0  10  771.54   13.33
   3   0  -9 2634.08   42.32
  -3   0   9 2623.26   49.34
   3   0  -8  243.63    4.79
  -3   0   8  248.54    5.41
   3   0  -7 1810.80   29.95
  -3   0   7 1716.58   39.21
   3   0  -6  721.14   14.13
  -3   0   6  732.26   17.85
   3   0  -5 1268.52   24.22
  -3   0   5 1290.94   24.04
   3   0  -4 1357.18   25.75
  -3   0   4 1336.57   25.29
   3   0  -3  107.30    2.98
  -3   0   3  107.75    2.50
   3   0  -2 1018.69   19.36
  -3   0   2  996.71   18.99
   3   0  -1   48.23    1.48
  -3   0   1   52.06    1.13
   3   0   0  887.08   16.79
  -3   0   0  877.58   14.37
   3   0   2 2593.70   80.61
  -3   0  -2 2492.10   76.73
   3   0   3  807.03   13.35
  -3   0  -3  816.60   15.41
   3   0   4    4.31    0.38
  -3   0  -4    3.55    0.25
   3   0   5  114.84    2.48
  -3   0  -5  110.52    2.18
   3   0   6 1268.71   24.11
  -3   0  -6 1378.10   26.02
   3   0   7 2830.09   51.66
  -3   0  -7 2820.14   50.86
   3   0   8 1399.29   22.70
  -3   0  -8 1339.27   31.47
   3   0   9 1335.58   22.47
  -3   0  -9 1304.27   24.76
   3   0  10  851.50   14.66
  -3   0 -10  880.43   17.77
   3   0  11  220.73    6.14
  -3   0 -11  231.55    5.31
   3   0  12 2777.21   51.22
  -3   0 -12 2711.86   50.77
   3   0  13   25.31    0.97
  -3   0 -13   26.00    1.28
   3   0  14 1281.78   24.74
  -3   0 -14 1263.45   24.71
   3   0  15   22.08    0.94
  -3   0 -15   23.95    1.07
   3   0  16  135.20    2.84
  -3   0 -16  134.37    3.40
   3   0  17   50.98    1.59
  -3   0 -17   52.30    2.15
   3   0  18  143.67    3.61
  -3   0 -18  143.14    6.23
   3   0  19   12.99    1.42
  -3   0 -19   12.54    1.63
   3   0  20   32.09    1.78
  -3   0 -20   32.01    1.41
   3   0  21   24.39    1.14
  -3   0 -21   23.87    1.45
   3   0  22    1.17    0.90
  -3   0 -22    2.29    1.20
   3   0  23  110.79    2.73
  -3   0 -23  117.89    3.55
   3   0  24    8.63    1.14
  -3   0 -24    7.31    2.09
   3   0  25   50.43    1.77
  -3   0 -25   45.25    1.91
   3   0  26   40.05    2.15
  -3   0 -26   36.68    2.31
   3   0  27    4.12    1.74
  -3   0 -27    3.24    2.35
   3   1 -24    0.51    1.86
  -3  -1  24    4.13    1.28
   3   1 -23  138.28    4.28
  -3  -1  23  138.31    3.34
   3   1 -22  135.63    6.57
  -3  -1  22  136.07    4.16
   3   1 -21  132.16    3.62
  -3  -1  21  129.51    2.92
   3   1 -20   26.40    2.16
  -3  -1  20   23.54    1.49
   3   1 -19   55.19    2.00
  -3  -1  19   52.98    1.83
   3   1 -18    0.93    1.14
  -3  -1  18    0.51    1.28
   3   1 -17    1.37    1.11
  -3  -1  17    1.58    0.83
   3   1 -16  202.60    5.20
  -3  -1  16  207.88    4.96
   3   1 -15   67.59    3.56
  -3  -1  15   69.34    2.48
   3   1 -14  137.16    7.05
  -3  -1  14  133.64    4.31
   3   1 -13  608.30   16.56
   3   1 -12   10.36    1.61
  -3  -1  12   11.21    1.09
   3   1 -11  258.98   10.18
  -3  -1  11  257.43    7.16
   3   1 -10   96.81    3.03
  -3  -1  10  100.01    4.75
   3   1  -9  648.83   16.34
  -3  -1   9  658.53   22.75
   3   1  -8  111.69    3.74
  -3  -1   8  109.60    3.26
  -3  -1   7  203.22    5.41
   3   1  -6    1.37    0.62
  -3  -1   6    0.38    0.59
   3   1  -5  666.56   22.80
  -3  -1   5  699.43   16.18
   3   1  -4  351.15    9.03
  -3  -1   4  347.34   11.94
   3   1  -3  761.01   24.57
  -3  -1   3  751.11   17.74
   3   1  -2 1549.93   35.82
  -3  -1   2 1572.54   35.35
  -3  -1   1   33.38    1.01
   3   1   0 2200.71   70.26
  -3  -1   0 2153.82   68.52
   3   1   1   23.58    0.84
  -3  -1  -1   24.47    0.82
   3   1   2   21.01    0.90
  -3  -1  -2   18.08    0.68
   3   1   4 1463.56   47.09
  -3  -1  -4 1389.26   31.09
   3   1   6  387.66    9.46
  -3  -1  -6  381.95    9.22
   3   1   7 2371.40   52.73
  -3  -1  -7 2338.83   52.44
  -3  -1  -8 3581.70   79.31
   3   1   9  579.23   14.23
  -3  -1  -9  600.27   14.45
   3   1  10 3875.83   88.66
  -3  -1 -10 3846.87  122.38
   3   1  11    1.66    0.39
  -3  -1 -11    2.23    0.50
   3   1  12  470.30   12.44
  -3  -1 -12  448.66   16.40
   3   1  13  465.44   12.25
  -3  -1 -13  466.57    9.99
   3   1  14  145.25    6.02
  -3  -1 -14  141.06    3.41
  -3  -1 -15  339.00    9.31
   3   1  16 1006.15   24.44
  -3  -1 -16 1006.33   18.16
   3   1  17   14.65    1.18
  -3  -1 -17   13.51    1.23
   3   1  18  274.48    6.30
  -3  -1 -18  274.46    6.80
   3   1  19   54.94    2.50
  -3  -1 -19   53.28    1.92
   3   1  20   72.07    2.38
  -3  -1 -20   73.65    2.21
   3   1  21  340.86    9.35
  -3  -1 -21  354.22    7.47
  -3  -1 -22   31.60    3.14
   3   1  23  140.56    4.60
  -3  -1 -23  138.77    4.85
   3   1  24    8.18    1.45
  -3  -1 -24   10.57    2.02
   3   1  25   90.79    2.92
  -3  -1 -25   91.61    2.70
   3   1  26    3.05    1.82
  -3  -1 -26    3.17    1.72
   3   1  27   13.21    1.72
  -3  -1 -27    8.61    2.10
   3   2 -24    3.69    1.83
  -3  -2  24    2.08    1.43
   3   2 -23    4.80    2.19
  -3  -2  23   11.46    1.57
   3   2 -22   51.95    2.06
  -3  -2  22   52.67    1.86
   3   2 -21   70.31    3.04
  -3  -2  21   73.96    2.56
   3   2 -20    1.11    1.35
  -3  -2  20    0.84    1.15
   3   2 -19   97.35    3.48
  -3  -2  19  100.23    2.87
   3   2 -18   51.01    2.41
  -3  -2  18   47.12    1.75
   3   2 -17  164.17    3.94
  -3  -2  17  160.54    3.95
   3   2 -16  421.98    9.80
  -3  -2  16  421.49    9.17
   3   2 -15    5.06    1.32
  -3  -2  15    5.14    0.77
   3   2 -14  449.85   10.28
  -3  -2  14  452.95    8.21
   3   2 -13  112.50    2.76
  -3  -2  13  118.26    3.05
   3   2 -12  246.99    7.18
  -3  -2  12  238.59    5.47
   3   2 -11   74.54    2.03
  -3  -2  11   73.13    2.01
   3   2 -10 1370.85   26.51
  -3  -2  10 1309.75   24.61
   3   2  -9    7.68    0.78
  -3  -2   9    6.66    0.56
   3   2  -8 2130.45   48.95
  -3  -2   8 2130.96   39.22
   3   2  -7  635.33   12.93
  -3  -2   7  646.69   12.77
   3   2  -6 4799.00   88.18
  -3  -2   6 4787.72  106.57
   3   2  -5 5306.60  166.20
  -3  -2   5 5390.59  170.85
   3   2  -4 1968.24   32.88
  -3  -2   4 1972.14   32.26
   3   2  -3 2092.36   39.34
  -3  -2   3 2056.48   32.87
   3   2  -2  760.11   14.76
  -3  -2   2  748.60   17.09
   3   2   1  848.38   15.62
  -3  -2  -1  850.62   16.14
   3   2   2    3.26    0.27
  -3  -2  -2    3.43    0.27
   3   2   3    6.29    0.36
  -3  -2  -3    4.20    0.26
   3   2   4 1681.54   30.46
  -3  -2  -4 1610.18   25.47
   3   2   5  937.33   22.26
  -3  -2  -5  896.32   20.85
   3   2   6  354.19    7.05
  -3  -2  -6  376.78    6.66
   3   2   7 1407.28   27.10
  -3  -2  -7 1440.46   23.37
   3   2   8  373.70    7.58
  -3  -2  -8  386.10    8.10
   3   2   9 1186.49   27.47
  -3  -2  -9 1287.57   29.95
   3   2  10  587.17   20.30
  -3  -2 -10  544.47   13.82
   3   2  11  188.42    4.31
  -3  -2 -11  190.88    4.21
   3   2  12   24.35    0.95
  -3  -2 -12   27.45    1.09
   3   2  13   13.78    0.73
  -3  -2 -13   14.78    0.84
   3   2  14  241.30    6.47
  -3  -2 -14  236.35    8.88
   3   2  15  257.78    5.90
  -3  -2 -15  258.39    6.11
  -3  -2 -16   77.24    2.85
   3   2  17  119.43    5.20
  -3  -2 -17  124.65    6.29
   3   2  18   60.78    2.56
   3   2  19    5.08    1.29
  -3  -2 -19    5.79    2.21
   3   2  20  157.61    6.62
  -3  -2 -20  154.50    7.16
   3   2  21   53.78    4.02
  -3  -2 -21   59.57    2.69
   3   2  22   45.05    2.31
  -3  -2 -22   54.20    4.11
   3   2  23   25.66    2.37
   3   2  24    2.55    1.40
  -3  -2 -24    0.82    3.57
   3   2  25    2.65    1.67
   3   2  26   26.16    1.78
  -3  -2 -26   25.44    3.05
   3   2  27    3.51    2.30
  -3  -2 -27    5.70    2.57
  -3  -3  24   46.88    3.04
   3   3 -23   28.81    3.01
  -3  -3  23   22.24    1.68
   3   3 -22   27.18    2.41
  -3  -3  22   23.05    1.82
   3   3 -21  165.53    5.51
  -3  -3  21  160.34    3.88
   3   3 -20   51.66    2.26
  -3  -3  20   51.03    2.05
   3   3 -19  171.95    5.61
  -3  -3  19  170.88    3.72
   3   3 -18   12.86    1.51
  -3  -3  18   14.24    1.18
   3   3 -17  437.05    9.88
  -3  -3  17  446.48   16.37
   3   3 -16  622.56   11.02
  -3  -3  16  596.90   14.83
   3   3 -15  205.50    4.50
  -3  -3  15  211.67    5.92
   3   3 -14  585.28   10.65
  -3  -3  14  591.20   12.28
   3   3 -13  913.69   22.51
  -3  -3  13  868.17   20.34
   3   3 -12  924.79   22.98
  -3  -3  12  868.58   28.01
   3   3 -11   60.38    1.95
  -3  -3  11   60.05    1.84
   3   3 -10 1203.82   20.52
  -3  -3  10 1206.66   22.94
   3   3  -9    0.38    0.61
  -3  -3   9    1.07    0.42
   3   3  -8 2639.97   49.26
  -3  -3   8 2621.75   59.65
   3   3  -7   74.35    1.83
  -3  -3   7   77.42    2.57
   3   3  -6 2169.24   35.02
  -3  -3   6 2175.07   40.87
   3   3  -5    3.05    0.50
  -3  -3   5    3.03    0.39
   3   3  -4  298.60    5.58
  -3  -3   4  293.85    5.50
   3   3  -3  581.68   10.12
  -3  -3   3  577.94    9.59
   3   3  -2   43.28    1.07
  -3  -3   2   43.55    1.05
   3   3  -1  987.07   19.31
  -3  -3   1  988.46   18.42
   3   3   0   69.65    1.73
  -3  -3   0   69.18    1.40
   3   3   1   36.35    0.89
  -3  -3  -1   34.62    0.87
   3   3   2  285.61    4.97
  -3  -3  -2  288.14    5.80
   3   3   3  231.62    5.84
  -3  -3  -3  238.24    4.14
   3   3   4 1910.63   30.46
  -3  -3  -4 1879.66   34.67
   3   3   5   11.85    0.49
  -3  -3  -5   10.46    0.52
   3   3   6  591.19    9.87
  -3  -3  -6  585.61   10.20
   3   3   7  104.74    2.87
  -3  -3  -7  110.09    2.49
   3   3   8    5.76    0.39
  -3  -3  -8    7.62    1.06
   3   3   9 1353.13   25.68
  -3  -3  -9 1316.10   21.86
   3   3  10  136.11    3.31
  -3  -3 -10  136.28    2.81
   3   3  11 2473.12   46.58
  -3  -3 -11 2501.18   39.86
   3   3  12 1155.42   19.24
  -3  -3 -12 1158.74   19.85
   3   3  13    6.44    0.60
  -3  -3 -13    6.85    0.64
   3   3  14 1663.27   31.12
  -3  -3 -14 1642.94   27.40
   3   3  15  162.03    3.92
  -3  -3 -15  164.41    4.45
   3   3  16 2005.28   33.01
  -3  -3 -16 2026.08   66.06
   3   3  17  203.76    4.85
  -3  -3 -17  206.86    5.75
   3   3  18  284.68    6.38
  -3  -3 -18  291.91    7.87
   3   3  19   12.83    0.98
  -3  -3 -19   12.16    1.44
   3   3  20   16.78    1.15
  -3  -3 -20   16.36    1.48
   3   3  21   42.77    1.70
  -3  -3 -21   42.44    3.65
   3   3  22  105.41    2.71
  -3  -3 -22  102.59    2.87
   3   3  23   64.47    2.33
  -3  -3 -23   60.74    3.14
   3   3  24  291.30    5.85
  -3  -3 -24  299.19    7.66
   3   3  25   45.94    1.90
  -3  -3 -25   46.13    2.71
   3   3  26    3.39    1.28
  -3  -3 -26    5.00    1.77
   3   3  27   34.28    2.23
  -3  -3 -27   32.20    3.82
   3   4 -23   54.58    2.40
  -3  -4  23   55.72    2.01
   3   4 -22   -0.82    1.78
  -3  -4  22    0.58    1.36
   3   4 -21    0.47    1.61
  -3  -4  21    0.34    1.91
   3   4 -20   12.97    1.41
  -3  -4  20   13.22    1.23
   3   4 -19   22.26    1.53
  -3  -4  19   22.29    1.29
   3   4 -18    1.42    1.05
  -3  -4  18    1.35    0.83
   3   4 -17    4.27    1.26
  -3  -4  17    4.66    0.91
   3   4 -16   37.57    2.77
  -3  -4  16   39.33    1.44
   3   4 -15    7.35    1.26
  -3  -4  15    6.85    0.78
   3   4 -14    0.74    1.19
  -3  -4  14    0.55    1.43
   3   4 -13   39.36    1.61
  -3  -4  13   41.16    1.95
   3   4 -12    8.09    0.85
  -3  -4  12   10.61    0.89
   3   4 -11  358.80    7.01
  -3  -4  11  352.39    6.78
   3   4 -10  172.80    4.17
  -3  -4  10  173.80    3.80
   3   4  -9   29.17    1.49
  -3  -4   9   32.92    0.99
   3   4  -8  479.28    9.87
  -3  -4   8  482.12    8.58
   3   4  -7   68.35    1.83
  -3  -4   7   67.33    1.77
   3   4  -6  364.91   12.93
  -3  -4   6  357.50    6.23
   3   4  -5   45.09    1.20
  -3  -4   5   43.22    1.14
   3   4  -4 1636.10   30.98
  -3  -4   4 1634.40   26.76
   3   4  -3  204.31    3.96
  -3  -4   3  203.47    4.51
   3   4  -2 3319.00   60.89
  -3  -4   2 3356.87   75.94
   3   4  -1  171.88    3.58
  -3  -4   1  177.70    3.47
   3   4   0 1710.43   27.70
  -3  -4   0 1704.75   32.41
  -3  -4  -1 5529.11  174.13
   3   4   2  903.58   16.87
  -3  -4  -2  892.59   17.15
   3   4   3 2223.24   40.64
  -3  -4  -3 2266.33   35.78
   3   4   4    2.20    0.29
  -3  -4  -4    1.52    0.34
   3   4   5  614.04   11.45
  -3  -4  -5  589.93    9.77
   3   4   6 1240.56   20.33
  -3  -4  -6 1234.50   28.02
   3   4   7  594.92   14.11
  -3  -4  -7  584.47   14.10
   3   4   8   31.67    0.92
  -3  -4  -8   33.38    1.37
   3   4   9 1403.18   26.64
  -3  -4  -9 1456.28   28.42
   3   4  10    6.81    0.50
  -3  -4 -10    6.56    0.55
   3   4  11 1048.68   20.56
  -3  -4 -11 1085.25   20.74
   3   4  12  421.97    7.25
  -3  -4 -12  412.10   15.56
   3   4  13  919.24   18.49
  -3  -4 -13  940.75   33.16
   3   4  14  852.36   14.65
  -3  -4 -14  856.54   16.55
   3   4  15  572.82   10.43
  -3  -4 -15  588.69   12.23
   3   4  16  376.85    6.85
  -3  -4 -16  397.47    9.17
   3   4  17   38.70    1.39
  -3  -4 -17   35.84    1.57
   3   4  18  212.88    4.46
  -3  -4 -18  211.86    5.32
   3   4  19    6.94    1.03
  -3  -4 -19    6.62    2.03
   3   4  20   95.24    2.41
  -3  -4 -20   96.26    3.01
   3   4  21    1.09    1.40
  -3  -4 -21   -0.06    1.31
   3   4  22  135.08    3.69
  -3  -4 -22  126.37    3.79
   3   4  23   80.78    2.73
  -3  -4 -23   77.81    3.07
   3   4  24   19.27    1.60
  -3  -4 -24   21.12    1.85
   3   4  25   25.80    1.74
  -3  -4 -25   23.82    2.78
   3   4  26    3.56    1.80
  -3  -4 -26    3.58    2.31
   3   4  27   13.45    1.45
  -3  -4 -27   14.16    1.48
   3   5 -23  117.52    6.51
  -3  -5  23  108.16    3.52
   3   5 -22   19.14    2.27
  -3  -5  22   18.54    1.60
   3   5 -21  104.59    4.10
  -3  -5  21   98.49    3.19
   3   5 -20    9.44    1.80
  -3  -5  20    8.78    1.26
   3   5 -19   19.84    1.75
  -3  -5  19   20.03    1.26
   3   5 -18   39.56    3.17
  -3  -5  18   30.54    1.29
   3   5 -17    8.12    1.14
  -3  -5  17    7.99    0.84
   3   5 -16   11.67    1.12
  -3  -5  16   10.74    0.83
   3   5 -15  180.16    5.75
  -3  -5  15  193.12    3.87
   3   5 -14    1.18    1.01
  -3  -5  14    2.25    0.86
   3   5 -13 1375.01   26.51
  -3  -5  13 1354.95   25.65
   3   5 -12  106.33    2.70
  -3  -5  12  111.01    3.44
   3   5 -11  633.02   15.99
  -3  -5  11  642.82   11.34
   3   5 -10 1364.92   26.29
  -3  -5  10 1353.00   22.64
   3   5  -9   64.92    1.99
  -3  -5   9   61.86    1.87
   3   5  -8 1556.59   29.58
  -3  -5   8 1583.08   29.78
   3   5  -7  118.90    2.79
  -3  -5   7  114.93    2.89
   3   5  -6  235.11    6.39
  -3  -5   6  230.42    4.30
   3   5  -5  891.51   15.11
  -3  -5   5  890.34   17.58
   3   5  -4  264.30    4.92
  -3  -5   4  266.35    5.76
   3   5  -3 1036.84   24.44
  -3  -5   3 1018.46   17.32
   3   5  -2 1806.58   28.67
  -3  -5   2 1827.64   29.34
   3   5  -1  813.05   13.86
  -3  -5   1  789.66   14.99
   3   5   1   25.39    0.68
  -3  -5  -1   25.08    1.01
   3   5   2 4043.48   89.70
  -3  -5  -2 4058.87   89.07
   3   5   3 1229.20   19.95
  -3  -5  -3 1228.29   19.82
   3   5   4  949.20   15.31
  -3  -5  -4  932.87   21.82
   3   5   5 2820.10   50.95
  -3  -5  -5 2739.04   49.81
   3   5   6   20.37    0.64
  -3  -5  -6   20.91    0.83
   3   5   7  883.99   20.64
  -3  -5  -7  899.75   17.17
   3   5   8   88.93    2.39
  -3  -5  -8   94.76    2.87
   3   5   9  216.93    4.64
  -3  -5  -9  220.07    4.74
   3   5  10   25.94    0.94
  -3  -5 -10   29.46    1.40
   3   5  11   14.12    0.74
  -3  -5 -11   19.06    1.97
   3   5  12  282.63    6.09
  -3  -5 -12  296.99    7.93
   3   5  13   37.23    1.20
  -3  -5 -13   34.84    1.51
   3   5  14  113.13    2.70
  -3  -5 -14  112.85    5.39
   3   5  15  253.40    5.43
  -3  -5 -15  267.74    7.78
   3   5  16   27.21    1.11
  -3  -5 -16   27.70    1.87
   3   5  17  208.93    5.01
  -3  -5 -17  213.31    6.50
   3   5  18   78.61    2.38
  -3  -5 -18   73.68    4.75
   3   5  19  110.67    4.82
  -3  -5 -19  112.01    3.37
   3   5  20   29.68    1.35
  -3  -5 -20   29.69    2.26
   3   5  21   11.91    1.31
  -3  -5 -21    7.44    3.45
   3   5  22  335.66    8.59
  -3  -5 -22  368.67   14.79
   3   5  23   25.04    1.91
  -3  -5 -23   26.75    2.54
   3   5  24  394.63    8.37
  -3  -5 -24  367.38   15.40
   3   5  25    5.33    1.64
  -3  -5 -25    4.77    3.48
   3   5  26   16.48    1.73
  -3  -5 -26   13.85    2.35
   3   5  27    1.02    1.71
  -3  -5 -27    1.50    3.08
   3   6 -22   -0.02    2.15
  -3  -6  22    0.21    1.69
   3   6 -21   91.47    3.52
  -3  -6  21   88.88    2.56
   3   6 -20    0.83    2.83
  -3  -6  20    2.02    1.34
  -3  -6  19   30.98    1.75
   3   6 -18   37.97    2.19
  -3  -6  18   39.40    1.65
   3   6 -17    2.09    2.95
  -3  -6  17    2.59    1.05
   3   6 -16    9.31    1.25
  -3  -6  16    9.40    0.93
   3   6 -15   34.22    1.72
  -3  -6  15   37.01    1.87
   3   6 -14   43.20    2.01
  -3  -6  14   40.36    1.57
   3   6 -13   10.38    1.24
  -3  -6  13   10.40    0.98
   3   6 -12   66.49    2.55
  -3  -6  12   63.29    1.94
   3   6 -11    1.24    0.76
  -3  -6  11    0.55    0.65
   3   6 -10   -0.18    0.79
  -3  -6  10    0.36    0.52
   3   6  -9  123.20    3.31
  -3  -6   9  122.88    3.92
   3   6  -8   36.48    1.44
  -3  -6   8   39.24    1.68
   3   6  -7    1.49    0.57
  -3  -6   7    0.78    0.64
   3   6  -6  337.85    7.41
  -3  -6   6  331.86    5.83
   3   6  -5    6.23    0.54
  -3  -6   5    7.21    0.63
   3   6  -4  935.82   23.19
  -3  -6   4  952.68   18.28
   3   6  -3    0.01    0.41
  -3  -6   3    2.08    0.38
   3   6  -2   34.27    1.35
  -3  -6   2   33.30    0.97
   3   6  -1  590.97   10.15
  -3  -6   1  580.10   11.55
   3   6   0    3.73    0.41
  -3  -6   0    3.29    0.30
   3   6   1  704.44   13.64
  -3  -6  -1  705.92   13.97
   3   6   2  236.64    6.28
  -3  -6  -2  240.09    4.42
   3   6   3   68.48    1.66
  -3  -6  -3   63.22    1.42
   3   6   4   27.79    0.86
  -3  -6  -4   27.65    0.95
   3   6   5  603.76   11.66
  -3  -6  -5  593.55   11.46
   3   6   6   12.71    0.56
  -3  -6  -6   10.62    0.68
   3   6   7 1412.94   26.81
  -3  -6  -7 1488.53   46.76
   3   6   8   37.03    1.47
  -3  -6  -8   36.89    1.11
   3   6   9 1126.60   22.12
  -3  -6  -9 1154.31   21.84
   3   6  10  120.76    2.79
  -3  -6 -10  123.95    3.63
   3   6  11  164.55    3.67
  -3  -6 -11  156.92    6.28
   3   6  12   37.80    1.34
  -3  -6 -12   34.43    1.19
   3   6  13   51.41    1.58
  -3  -6 -13   50.86    2.14
   3   6  14   11.19    0.80
  -3  -6 -14    8.15    1.33
   3   6  15  347.34    7.36
  -3  -6 -15  351.16    7.67
   3   6  16  153.44    4.84
  -3  -6 -16  150.89    5.21
   3   6  17  684.55   14.01
  -3  -6 -17  693.22   13.86
   3   6  18   56.55    1.83
  -3  -6 -18   57.55    1.88
   3   6  19  172.47    4.52
  -3  -6 -19  170.60    4.61
   3   6  20  141.46    3.60
  -3  -6 -20  137.17    3.83
   3   6  21   38.49    2.29
  -3  -6 -21   37.24    2.65
   3   6  22  317.85    6.08
  -3  -6 -22  324.38    7.58
   3   6  23   69.95    2.58
  -3  -6 -23   66.44    4.17
   3   6  24   58.52    2.31
  -3  -6 -24   57.67    3.07
   3   6  25   15.78    1.91
  -3  -6 -25   11.75    3.42
   3   6  26    9.38    1.40
  -3  -6 -26   12.76    2.86
   3   6  27    1.24    0.92
   3   7 -22   21.40    5.40
  -3  -7  22   27.16    3.04
   3   7 -21   -0.68    2.17
  -3  -7  21    0.37    1.44
   3   7 -20   39.39    2.18
  -3  -7  20   38.49    2.12
   3   7 -19    0.64    2.15
  -3  -7  19    0.28    1.16
   3   7 -18   34.94    2.18
  -3  -7  18   34.48    1.56
   3   7 -17  116.43    6.14
  -3  -7  17  112.04    2.65
   3   7 -16    8.94    2.82
  -3  -7  16    7.67    1.18
   3   7 -15   82.17    3.39
  -3  -7  15   88.67    2.26
   3   7 -14    0.03    1.33
  -3  -7  14    2.44    1.07
   3   7 -13  163.35    5.11
  -3  -7  13  162.70    3.90
   3   7 -12   68.87    2.34
  -3  -7  12   71.28    1.90
   3   7 -11  212.25    4.24
  -3  -7  11  208.82    4.23
   3   7 -10  159.92    3.90
  -3  -7  10  155.20    4.09
   3   7  -9  634.15   11.26
  -3  -7   9  620.06   12.61
   3   7  -8  616.20   12.91
  -3  -7   8  618.86   10.56
   3   7  -7 1099.48   18.61
  -3  -7   7 1097.91   18.70
   3   7  -6 1051.50   17.77
  -3  -7   6 1031.85   19.68
   3   7  -5  597.39   12.16
  -3  -7   5  600.77   12.17
   3   7  -4 1374.33   26.84
  -3  -7   4 1363.29   22.30
   3   7  -3  221.74    5.79
  -3  -7   3  217.65    4.57
   3   7  -2  808.04   16.14
  -3  -7   2  786.57   13.14
   3   7  -1   21.44    1.00
  -3  -7   1   21.24    0.78
   3   7   0  171.98    3.68
  -3  -7   0  164.35    3.61
   3   7   1  415.86    8.33
  -3  -7  -1  393.58    9.94
   3   7   2  795.76   15.31
  -3  -7  -2  775.37   14.97
   3   7   3  158.53    3.40
  -3  -7  -3  162.77    3.50
   3   7   4  763.67   17.47
  -3  -7  -4  751.09   17.38
   3   7   5  264.53    6.50
  -3  -7  -5  254.95    5.49
   3   7   6 1384.67   25.86
  -3  -7  -6 1445.26   33.53
   3   7   7 1757.73   32.62
  -3  -7  -7 1852.67   59.36
   3   7   8  593.76   10.32
  -3  -7  -8  595.36   19.77
   3   7   9 1108.10   21.35
  -3  -7  -9 1108.87   21.57
   3   7  10    0.43    0.46
  -3  -7 -10    1.95    1.25
   3   7  11  305.78    6.05
  -3  -7 -11  305.15   11.70
   3   7  12   68.72    1.68
  -3  -7 -12   73.32    2.78
   3   7  13  112.68    2.61
  -3  -7 -13  115.81    3.11
   3   7  14   91.85    2.57
  -3  -7 -14   94.10    2.38
   3   7  15  190.87    5.66
  -3  -7 -15  180.80    7.66
   3   7  16   41.39    1.77
  -3  -7 -16   39.33    2.38
   3   7  17    7.78    0.90
  -3  -7 -17    7.62    1.86
   3   7  18   10.40    1.21
  -3  -7 -18    8.59    1.39
   3   7  19   11.82    1.43
  -3  -7 -19   13.15    1.65
   3   7  20   20.85    1.30
  -3  -7 -20   21.64    2.15
   3   7  21    0.66    1.55
  -3  -7 -21    0.27    1.87
   3   7  22    1.54    1.71
  -3  -7 -22    0.60    1.96
   3   7  23    1.81    1.41
  -3  -7 -23    2.66    2.04
   3   7  24   89.02    2.88
  -3  -7 -24   87.72    2.99
   3   7  25    2.51    1.49
  -3  -7 -25    2.09    2.38
   3   7  26   11.43    1.73
  -3  -7 -26   10.26    2.35
   3   7  27    0.68    2.28
   3   8 -21    1.57    3.91
  -3  -8  21    3.08    2.85
   3   8 -20  230.26   10.12
  -3  -8  20  232.95    4.70
   3   8 -19    9.73    3.09
  -3  -8  19   13.19    1.54
   3   8 -18  208.32    6.77
  -3  -8  18  217.41    4.39
   3   8 -17  130.69    3.81
  -3  -8  17  127.85    3.07
   3   8 -16   -0.19    1.50
  -3  -8  16    1.74    1.08
   3   8 -15  522.77   13.04
  -3  -8  15  509.11   10.45
   3   8 -14   -0.03    1.23
  -3  -8  14    0.48    0.89
   3   8 -13  158.75    5.39
  -3  -8  13  162.45    3.60
   3   8 -12   14.64    2.06
  -3  -8  12   16.93    0.97
   3   8 -11    5.83    1.50
  -3  -8  11    5.30    0.89
   3   8 -10   72.26    4.06
  -3  -8  10   70.48    1.85
   3   8  -9  133.21    4.29
  -3  -8   9  135.84    3.02
   3   8  -8   17.17    1.41
  -3  -8   8   17.57    0.94
   3   8  -7  323.36    9.10
  -3  -8   7  330.46    7.27
   3   8  -6  135.09    3.99
  -3  -8   6  132.82    3.26
   3   8  -5   64.09    1.90
  -3  -8   5   59.45    1.64
   3   8  -4  386.58   13.76
  -3  -8   4  389.54    8.06
   3   8  -3  109.10    2.32
  -3  -8   3  107.48    2.58
   3   8  -2  174.05    4.91
  -3  -8   2  171.06    3.37
   3   8  -1  507.90   12.04
  -3  -8   1  505.26    8.96
   3   8   0  258.94    6.50
  -3  -8   0  255.37    5.63
   3   8   1   12.98    0.69
  -3  -8  -1   14.19    0.64
   3   8   2 1443.60   27.86
  -3  -8  -2 1362.95   25.82
   3   8   3    1.73    0.48
  -3  -8  -3    2.17    0.84
   3   8   4 1797.99   32.94
  -3  -8  -4 1716.32   31.76
   3   8   5  384.85    7.62
  -3  -8  -5  375.02    6.84
   3   8   6  373.62    9.39
  -3  -8  -6  373.83    9.87
   3   8   7  661.05   12.75
  -3  -8  -7  640.32   13.22
   3   8   8   48.13    1.33
  -3  -8  -8   48.23    2.68
   3   8   9  570.58   13.34
  -3  -8  -9  559.81   11.15
   3   8  10   37.19    1.25
  -3  -8 -10   37.49    1.48
   3   8  11  447.17    9.52
  -3  -8 -11  445.79    9.88
   3   8  12   42.29    1.41
  -3  -8 -12   44.35    1.75
   3   8  13   71.72    2.19
  -3  -8 -13   72.60    2.41
   3   8  14  161.79    3.49
  -3  -8 -14  162.80    7.34
   3   8  15  373.01    8.26
  -3  -8 -15  360.13    8.68
   3   8  16  138.66    3.45
  -3  -8 -16  135.11    4.85
   3   8  17  202.74    5.14
  -3  -8 -17  198.69    4.60
   3   8  18   49.97    1.81
  -3  -8 -18   47.02    3.16
   3   8  19    3.25    1.00
  -3  -8 -19    0.84    1.66
   3   8  20   42.21    1.82
  -3  -8 -20   41.58    2.28
   3   8  21   38.38    2.72
  -3  -8 -21   36.79    2.57
   3   8  22   44.92    2.17
  -3  -8 -22   47.74    2.80
   3   8  23   27.22    2.03
  -3  -8 -23   26.33    2.49
   3   8  24    2.80    1.76
  -3  -8 -24    6.09    2.15
   3   8  25    6.86    2.16
  -3  -8 -25    3.90    3.34
   3   8  26   19.47    1.86
  -3  -8 -26   13.91    3.15
  -3  -9  21   10.68    1.69
   3   9 -20   24.01    6.16
  -3  -9  20   18.82    3.33
   3   9 -19   -1.86    2.98
  -3  -9  19    1.47    1.97
   3   9 -18   41.44    2.19
  -3  -9  18   46.23    2.36
   3   9 -17    9.82    2.02
  -3  -9  17    8.13    1.41
   3   9 -16    2.08    1.73
  -3  -9  16    2.13    1.15
   3   9 -15   -0.48    1.66
  -3  -9  15   -1.32    1.44
   3   9 -14   76.37    2.84
  -3  -9  14   70.83    2.10
   3   9 -13    0.29    1.34
  -3  -9  13   -0.27    0.87
   3   9 -12  144.24    3.30
  -3  -9  12  142.78    3.41
   3   9 -11  220.86    6.39
  -3  -9  11  216.36    4.91
   3   9 -10    0.60    0.94
  -3  -9  10    0.75    0.72
   3   9  -9  381.38   10.06
  -3  -9   9  365.55    7.60
   3   9  -8    0.16    1.25
  -3  -9   8    0.13    0.52
   3   9  -7  327.55    8.74
  -3  -9   7  324.62    7.08
   3   9  -6   52.53    1.90
  -3  -9   6   55.62    1.99
   3   9  -5  191.10    3.91
  -3  -9   5  188.30    3.65
   3   9  -4    3.23    0.72
  -3  -9   4    2.25    0.57
   3   9  -3  486.75   12.66
  -3  -9   3  486.39   12.21
   3   9  -2   77.89    2.08
  -3  -9   2   77.92    2.11
   3   9  -1  483.78   11.82
  -3  -9   1  474.68    8.36
   3   9   0  588.55   11.77
  -3  -9   0  586.82   19.56
   3   9   1  682.35   12.97
  -3  -9  -1  661.52   23.16
   3   9   2  957.41   32.56
  -3  -9  -2  938.97   21.49
   3   9   3   29.30    1.03
  -3  -9  -3   29.83    1.29
   3   9   4 1571.73   35.71
  -3  -9  -4 1566.37   28.97
   3   9   5  274.01    5.68
  -3  -9  -5  269.65    7.66
   3   9   6 1223.76   28.78
  -3  -9  -6 1209.13   28.89
   3   9   7   75.96    2.05
  -3  -9  -7   79.62    3.05
   3   9   8  945.53   18.52
  -3  -9  -8  984.28   23.90
   3   9   9  216.00    4.43
  -3  -9  -9  212.20    6.03
   3   9  10  789.50   16.37
  -3  -9 -10  769.98   20.47
   3   9  11  387.58    7.38
   3   9  12  351.30    9.08
  -3  -9 -12  348.99    9.30
   3   9  13  477.00   10.07
  -3  -9 -13  488.84   19.34
   3   9  14  133.70    6.36
  -3  -9 -14  133.63    4.05
   3   9  15  785.50   13.51
  -3  -9 -15  769.19   28.31
   3   9  16   80.02    2.24
  -3  -9 -16   77.63    2.79
   3   9  17   30.50    1.93
  -3  -9 -17   32.70    2.19
   3   9  18   50.02    2.07
  -3  -9 -18   44.69    4.81
   3   9  19    7.10    1.44
  -3  -9 -19    9.76    2.23
   3   9  20   54.94    2.23
  -3  -9 -20   52.46    3.62
   3   9  21    1.51    1.90
  -3  -9 -21    0.28    2.66
   3   9  22    2.84    1.71
  -3  -9 -22    2.72    3.08
   3   9  23    9.98    1.94
  -3  -9 -23   11.48    2.54
   3   9  24    0.97    1.85
  -3  -9 -24    1.23    2.76
   3   9  25    6.42    2.96
  -3  -9 -25    7.72    2.09
   3   9  26    8.81    2.46
   3  10 -20   54.98    9.76
  -3 -10  20   37.55    3.49
   3  10 -19    7.25    5.08
  -3 -10  19    4.16    2.89
   3  10 -18   42.49    3.96
  -3 -10  18   43.09    1.82
   3  10 -17    1.75    2.96
  -3 -10  17   -0.10    1.50
   3  10 -16   48.60    2.87
  -3 -10  16   50.76    2.09
   3  10 -15   14.91    3.89
  -3 -10  15   14.17    1.56
   3  10 -14  134.15    3.51
  -3 -10  14  128.58    3.83
   3  10 -13  183.97    4.61
  -3 -10  13  182.27    4.36
   3  10 -12  237.33    7.43
  -3 -10  12  235.14    6.19
   3  10 -11  335.01    7.83
  -3 -10  11  334.88    7.16
   3  10 -10    9.95    1.64
  -3 -10  10   12.18    1.13
   3  10  -9  311.84    6.56
  -3 -10   9  304.96    7.70
   3  10  -8   16.89    1.75
  -3 -10   8   15.14    1.04
   3  10  -7  343.07    7.51
  -3 -10   7  329.75    8.87
   3  10  -6   18.33    1.22
  -3 -10   6   20.64    1.00
   3  10  -5  153.84    4.65
  -3 -10   5  146.81    3.37
   3  10  -4   76.68    3.09
  -3 -10   4   73.29    2.29
  -3 -10   3  209.66    5.22
   3  10  -2   31.18    1.50
  -3 -10   2   27.92    1.01
   3  10  -1  545.42   19.11
  -3 -10   1  516.86   10.81
   3  10   0  312.32   11.61
  -3 -10   0  310.42    6.34
   3  10   1  201.13    5.39
   3  10   2  348.42   12.55
  -3 -10  -2  343.83    8.93
   3  10   3  128.58    3.76
  -3 -10  -3  125.47    5.83
   3  10   4   47.48    1.49
  -3 -10  -4   46.44    1.98
   3  10   5  397.60    9.61
  -3 -10  -5  392.31   14.12
   3  10   6   69.95    1.92
  -3 -10  -6   72.04    2.85
   3  10   7    6.49    0.81
  -3 -10  -7    6.72    1.26
   3  10   8   17.53    0.90
  -3 -10  -8   17.05    2.39
   3  10   9   47.88    1.56
  -3 -10  -9   56.39    4.11
   3  10  10   91.11    2.46
   3  10  11   86.24    2.82
  -3 -10 -11   85.61    2.26
   3  10  12   64.94    2.27
   3  10  13   27.06    1.52
  -3 -10 -13   25.13    1.77
   3  10  14    0.36    1.18
  -3 -10 -14    1.65    2.72
   3  10  15    8.78    1.02
  -3 -10 -15    9.40    2.29
   3  10  16   30.59    1.61
  -3 -10 -16   29.64    3.56
   3  10  17   71.70    3.09
  -3 -10 -17   78.61    4.41
   3  10  18   10.74    1.62
  -3 -10 -18   12.17    2.79
   3  10  19   71.36    2.22
  -3 -10 -19   61.47    2.96
   3  10  20    1.33    1.57
  -3 -10 -20   -0.30    2.12
   3  10  21   93.49    2.77
  -3 -10 -21   83.17    6.61
   3  10  22   29.78    2.49
  -3 -10 -22   27.48    2.55
   3  10  23   28.72    2.10
  -3 -10 -23   31.42    3.94
   3  10  24    4.94    3.04
  -3 -10 -24   16.63    5.00
   3  10  25   25.89    2.54
  -3 -10 -25   23.06    2.62
   3  10  26    7.95    3.95
  -3 -10 -26   -2.19    4.69
   3  11 -19   15.85    3.82
   3  11 -18   -5.17    6.11
   3  11 -17    2.27    3.50
  -3 -11  17    0.21    2.45
   3  11 -16    0.85    2.44
  -3 -11  16    0.03    1.76
   3  11 -15   29.22    2.66
  -3 -11  15   27.75    1.89
   3  11 -14   15.10    2.30
  -3 -11  14   14.09    1.87
   3  11 -13   10.85    2.72
  -3 -11  13    7.68    1.44
   3  11 -12   17.22    3.87
  -3 -11  12   19.94    1.43
   3  11 -11   18.67    1.74
  -3 -11  11   17.21    1.46
   3  11 -10    4.88    2.94
  -3 -11  10    4.17    1.03
   3  11  -9    1.97    1.24
  -3 -11   9    2.74    1.15
   3  11  -8    1.32    1.64
  -3 -11   8    1.44    1.10
   3  11  -7  101.28    3.82
  -3 -11   7   93.10    3.01
   3  11  -6   -0.19    1.41
  -3 -11   6    0.84    0.75
   3  11  -5   66.60    2.86
  -3 -11   5   62.96    2.34
   3  11  -4  170.19    4.96
  -3 -11   4  166.57    3.39
   3  11  -3   52.55    3.15
  -3 -11   3   49.67    1.62
   3  11  -2  236.19    6.13
  -3 -11   2  232.78    6.59
   3  11  -1    6.26    1.18
  -3 -11   1    3.15    1.16
   3  11   0    5.16    1.12
  -3 -11   0    1.86    1.10
   3  11   1   21.18    1.62
  -3 -11  -1   20.14    1.74
   3  11   2   25.16    1.39
  -3 -11  -2   21.43    1.52
   3  11   3   41.77    2.87
  -3 -11  -3   40.79    1.92
   3  11   4    5.72    1.27
  -3 -11  -4    5.78    0.97
   3  11   5   46.43    1.98
   3  11   6    4.34    0.85
  -3 -11  -6    5.24    1.59
   3  11   7  103.19    4.68
  -3 -11  -7   99.93    4.55
   3  11   8  283.42    7.13
  -3 -11  -8  278.09   10.50
   3  11   9   17.55    1.21
  -3 -11  -9   16.81    1.87
   3  11  10  337.99    7.17
  -3 -11 -10  310.10   13.22
   3  11  11    5.61    0.88
  -3 -11 -11    4.72    1.47
   3  11  12  274.89    5.51
  -3 -11 -12  259.81    7.82
   3  11  13   27.18    1.58
  -3 -11 -13   21.82    2.47
   3  11  14  568.05   11.60
  -3 -11 -14  539.75   11.90
   3  11  15   97.46    2.84
  -3 -11 -15  100.13    3.61
   3  11  16  262.52    5.86
  -3 -11 -16  249.61    8.59
   3  11  17   49.85    2.00
  -3 -11 -17   49.73    3.13
   3  11  18   81.30    3.12
  -3 -11 -18   85.71    3.79
   3  11  19  171.07    4.02
  -3 -11 -19  165.77    6.14
   3  11  20    6.68    1.79
  -3 -11 -20    5.80    3.37
   3  11  21  150.01    4.12
  -3 -11 -21  134.42    5.61
   3  11  22    6.24    2.23
  -3 -11 -22    8.21    6.78
   3  11  23   13.67    2.10
  -3 -11 -23   13.77    2.79
   3  11  24   17.62    1.96
  -3 -11 -24   22.41    2.99
   3  11  25    2.16    3.10
   3  12 -16   80.23    6.03
  -3 -12  16   74.47    3.82
   3  12 -15    9.87    5.77
  -3 -12  15    5.69    2.42
   3  12 -14   87.43    4.61
  -3 -12  14   91.96    2.70
   3  12 -13   52.39    5.61
  -3 -12  13   45.89    2.08
   3  12 -12   34.76    3.34
  -3 -12  12   37.31    2.11
   3  12 -11   14.21    2.27
  -3 -12  11   13.95    1.40
   3  12 -10   31.25    2.20
  -3 -12  10   38.22    1.72
   3  12  -9   79.14    2.93
  -3 -12   9   78.35    4.78
   3  12  -8   27.94    2.40
  -3 -12   8   27.86    1.63
  -3 -12   7   97.37    3.07
   3  12  -6  145.42    5.03
  -3 -12   6  145.17    5.75
   3  12  -5  341.38    8.72
  -3 -12   5  326.62    6.80
   3  12  -4   21.55    1.72
  -3 -12   4   19.76    1.11
   3  12  -3  278.87    7.47
  -3 -12   3  267.13    8.03
   3  12  -2   40.32    2.92
  -3 -12   2   36.96    2.61
   3  12  -1  230.53    9.19
  -3 -12   1  226.47    6.93
   3  12   0   32.03    1.80
  -3 -12   0   31.90    2.36
   3  12   1  177.96    5.37
  -3 -12  -1  171.41    6.70
   3  12   2   13.51    1.49
  -3 -12  -2   13.02    1.37
   3  12   3    8.93    1.68
  -3 -12  -3   10.54    1.42
   3  12   4    7.99    1.66
  -3 -12  -4    7.94    1.44
   3  12   5   56.24    2.29
  -3 -12  -5   58.01    3.78
   3  12   6   11.44    1.43
  -3 -12  -6    8.88    2.72
   3  12   7   45.47    2.20
  -3 -12  -7   54.20    4.24
   3  12   8   52.62    2.26
   3  12   9   12.86    1.96
  -3 -12  -9   12.59    1.98
   3  12  10    1.31    0.86
   3  12  11   -0.05    1.04
  -3 -12 -11   -0.40    2.11
   3  12  12    1.29    0.90
  -3 -12 -12   -0.03    2.48
   3  12  13   10.83    1.11
   3  12  14   -0.56    1.26
  -3 -12 -14    0.45    4.52
   3  12  15   10.59    1.71
  -3 -12 -15   15.79    4.39
   3  12  16   28.51    2.22
  -3 -12 -16   30.40    3.14
   3  12  17   21.07    1.80
  -3 -12 -17   22.96    5.50
   3  12  18   20.19    1.92
  -3 -12 -18   20.13    3.40
   3  12  19    2.08    1.50
  -3 -12 -19    2.60    7.23
   3  12  20    3.26    2.09
   3  12  21    0.77    2.33
  -3 -12 -21    0.37    3.50
   3  12  22    5.23    3.39
   3  12  23   14.19    4.01
  -3 -12 -23    0.62    4.64
   3  13 -15    0.28    7.51
  -3 -13  15   -0.32    3.85
   3  13 -14   28.68    6.37
  -3 -13  14   18.12    3.55
   3  13 -13   11.26    3.71
  -3 -13  13    8.07    3.30
   3  13 -12    0.96    4.87
  -3 -13  12    0.61    1.82
   3  13 -11    1.00    2.37
  -3 -13  11   -1.98    1.95
   3  13 -10   -0.64    2.21
  -3 -13  10    0.12    1.45
   3  13  -9    8.51    2.68
  -3 -13   9    8.69    1.24
   3  13  -8    0.98    2.36
  -3 -13   8    0.72    1.10
   3  13  -7    0.78    2.20
  -3 -13   7    0.50    1.11
   3  13  -6   28.71    3.60
  -3 -13   6   29.29    1.38
   3  13  -5   49.65    4.16
  -3 -13   5   43.82    2.94
   3  13  -4   12.86    2.83
  -3 -13   4   16.14    2.14
   3  13  -3    1.76    2.04
  -3 -13   3    1.36    1.34
   3  13  -2   30.29    1.94
  -3 -13   2   33.21    2.50
  -3 -13   1   17.74    1.63
   3  13   0    0.20    2.01
  -3 -13   0    0.37    1.50
   3  13   1   77.37    4.50
  -3 -13  -1   80.61    3.25
   3  13   2   47.85    2.45
  -3 -13  -2   50.08    3.27
   3  13   3   50.07    2.66
  -3 -13  -3   50.02    2.42
   3  13   4  257.73   11.00
  -3 -13  -4  247.38   12.36
   3  13   5   56.14    2.62
   3  13   6   12.03    1.65
   3  13   7   -0.71    1.68
  -3 -13  -7   -1.72    3.00
   3  13   8   30.15    2.17
  -3 -13  -8   28.98    2.64
   3  13   9    1.59    1.76
  -3 -13  -9    1.44    3.71
   3  13  10   19.71    2.13
  -3 -13 -10   19.82    3.33
   3  13  11   21.79    2.54
  -3 -13 -11   21.68    3.38
   3  13  12   93.86    3.78
   3  13  13    0.90    1.42
   3  13  14  165.79    4.27
  -3 -13 -14  176.35    6.33
   3  13  15   20.41    1.91
  -3 -13 -15   12.78    5.71
   3  13  16   40.17    2.39
   3  13  17    5.75    3.91
  -3 -13 -17    4.31    5.87
   3  13  18    7.87    1.62
  -3 -13 -18    1.36    3.96
   3  13  19   24.18    2.79
  -3 -13 -19   20.93    3.56
   3  13  20   10.43    3.66
  -3 -13 -20   14.32    2.91
   3  13  21    8.49    2.46
  -3 -13 -21   26.42    4.70
   3  14 -13   30.56    4.20
  -3 -14  13   36.93    3.59
   3  14 -12   64.41    3.25
  -3 -14  12   65.08    4.22
   3  14 -11   -2.53    6.07
  -3 -14  11    4.52    3.19
   3  14 -10  132.32    6.90
  -3 -14  10  143.15    4.36
   3  14  -9   42.31    3.99
  -3 -14   9   41.85    3.38
   3  14  -8   74.17    3.93
  -3 -14   8   77.69    4.64
   3  14  -7   31.73    4.48
  -3 -14   7   30.11    2.70
   3  14  -6  121.81    4.59
  -3 -14   6  114.02    5.80
   3  14  -5    8.13    3.90
  -3 -14   5    4.91    1.96
  -3 -14   4  263.95   10.81
   3  14  -3   80.84    6.44
  -3 -14   3   90.16    4.81
   3  14  -2  218.58    7.12
   3  14  -1  204.79    9.01
  -3 -14   1  218.70    8.28
   3  14   0  160.37    5.25
  -3 -14   0  163.81    7.48
   3  14   1  563.43   19.16
  -3 -14  -1  580.62   14.09
   3  14   2   25.48    2.82
  -3 -14  -2   26.80    2.85
   3  14   3  277.24   11.04
  -3 -14  -3  286.66    8.34
   3  14   4  192.74    5.89
   3  14   5   80.89    4.47
  -3 -14  -5   65.54    5.66
   3  14   6  275.53    9.98
  -3 -14  -6  266.11   10.63
   3  14   7   23.53    2.47
  -3 -14  -7   22.20    4.53
   3  14   8  239.59    9.38
  -3 -14  -8  241.31   11.79
   3  14   9    1.44    2.31
  -3 -14  -9    2.61    4.16
   3  14  10   42.87    2.84
  -3 -14 -10   44.54    4.11
   3  14  11    0.08    2.42
  -3 -14 -11    3.35    4.13
   3  14  12   64.71    3.32
  -3 -14 -12   70.86    4.66
   3  14  13    0.62    2.81
  -3 -14 -13    1.01    4.12
   3  14  14   22.48    2.65
   3  14  15    2.47    3.42
  -3 -14 -15    0.91    7.14
   3  14  16   -0.76    1.75
  -3 -14 -16    2.55    7.56
   3  14  17    1.06    4.21
  -3 -14 -17   -1.32    6.64
   3  14  18    0.31    2.62
  -3 -14 -18   -9.40    7.63
   3  14  19    0.30    1.90
  -3 -14 -19   -0.73    2.30
   3  15  -9    8.20    6.90
  -3 -15   9    7.82    6.73
   3  15  -8   25.31    4.42
  -3 -15   8   40.11    3.50
   3  15  -7   28.45    6.05
  -3 -15   7   18.61    3.13
   3  15  -6   20.23    4.07
  -3 -15   6   22.78    3.79
   3  15  -5   21.30    3.14
  -3 -15   5   26.78    3.05
   3  15  -4   13.40    3.04
   3  15  -3    1.27    4.24
  -3 -15   3    3.29    2.49
   3  15  -2   11.28    3.87
  -3 -15   2   30.19    3.04
  -3 -15   1   13.80    3.61
   3  15   0   26.70    5.07
  -3 -15   0   28.27    3.56
  -3 -15  -1   51.49    3.89
   3  15   2    0.03    2.58
  -3 -15  -2    0.45    4.77
   3  15   3    2.30    4.12
   3  15   4   -3.41    3.18
  -3 -15  -4    0.71    3.26
   3  15   5    2.23    4.00
  -3 -15  -5   -2.82    4.00
   3  15   6   18.54    3.70
   3  15   7   28.36    2.87
   3  15   8    1.73    3.42
  -3 -15  -8   -1.00    2.74
   3  15   9   -0.72    3.64
   3  15  10   -2.20    3.09
   3  15  11    2.05    3.60
   3  15  12    7.23    3.03
   3  15  13    1.17    2.52
  -3 -15 -13    3.18    3.10
   3  15  14    6.78    2.46
   3  16   3    1.54    2.50
  -4  11  14   24.91    5.27
  -4  11  13   93.26    3.97
  -4  11  12  195.79    6.94
  -4  11  11   31.07    2.95
   4 -11   9   62.42    2.36
   4 -11  10   26.56    1.55
   4 -11  11    1.88    1.40
   4 -11  12   17.62    3.19
   4 -11  13   33.33    1.82
   4 -11  14   25.09    1.66
  -4  11 -14   24.97    6.03
   4 -11  15   22.04    3.02
  -4  11 -15   24.37    5.31
  -4  10  18    0.97    3.67
   4 -10 -17   27.70    4.01
  -4  10  17   25.99    2.33
  -4  10  16    0.13    2.18
  -4  10  15  194.75    4.16
   4 -10 -14   38.12    6.44
  -4  10  14   34.43    2.08
  -4  10  13  191.92    4.72
  -4  10  12   38.43    1.63
  -4  10  11  218.24    4.98
  -4  10  10   90.38    4.99
  -4  10   9   36.64    2.18
  -4  10   8   94.51    4.69
   4 -10   7    3.22    0.64
   4 -10   8   31.43    1.52
   4 -10   9    9.66    0.76
   4 -10  10    8.45    1.29
  -4  10 -10   12.09    3.49
   4 -10  11   38.76    2.00
   4 -10  12   13.32    1.38
  -4  10 -12    9.69    3.18
   4 -10  13   33.35    1.74
  -4  10 -13   35.05    4.30
   4 -10  14   50.72    2.70
   4 -10  15   98.32    3.22
  -4  10 -15   98.58    4.67
   4 -10  16   65.30    2.42
  -4  10 -16   62.83    4.33
   4 -10  17   62.60    2.77
  -4  10 -17   63.18    7.12
   4 -10  18  110.54    8.67
  -4  10 -18  127.59    6.51
   4 -10  19    0.51    2.86
  -4  10 -19    7.46    6.91
   4  -9 -21   -0.46    4.26
  -4   9  21    0.08    2.70
   4  -9 -20   -0.51    2.86
  -4   9  20    1.43    2.27
   4  -9 -19   15.94    8.85
  -4   9  19   19.48    2.40
   4  -9 -18   15.41    4.83
  -4   9  18    1.37    2.02
   4  -9 -17   -0.21    6.53
  -4   9  17    4.88    2.06
  -4   9  16    0.40    2.09
   4  -9 -15   19.37    2.69
  -4   9  15   18.14    1.63
   4  -9 -14   13.99    4.34
  -4   9  14   10.32    1.51
   4  -9 -13    1.51    3.82
  -4   9  13    1.41    1.23
  -4   9  12    7.17    1.21
   4  -9 -11    8.80    3.17
  -4   9  11    4.93    0.99
   4  -9 -10   63.10    4.27
  -4   9  10   63.57    2.94
  -4   9   9  166.16    4.45
  -4   9   8  160.56    7.48
  -4   9   7    3.55    1.18
  -4   9   6  306.92   11.66
  -4   9   5    1.45    0.82
   4  -9   5  319.92   11.20
   4  -9   6   78.23    3.30
   4  -9   7  699.17   23.81
   4  -9   8   11.64    1.22
   4  -9   9  446.85    8.91
  -4   9  -9  459.48   16.60
   4  -9  10   62.22    2.23
   4  -9  11  104.07    3.23
  -4   9 -11   91.98    5.02
   4  -9  12  106.45    3.30
  -4   9 -12  107.79    3.46
   4  -9  13    4.15    1.24
  -4   9 -13    3.27    1.74
   4  -9  14   17.71    1.73
  -4   9 -14   19.52    2.65
   4  -9  15   14.43    1.94
  -4   9 -15   23.37    4.53
   4  -9  16   53.93    2.09
  -4   9 -16   55.69    3.56
   4  -9  17   25.83    1.84
  -4   9 -17   25.08    3.36
   4  -9  18   80.04    2.48
   4  -9  19    1.44    1.81
  -4   9 -19    0.52    5.99
   4  -9  20   53.09    3.74
  -4   9 -20   58.34    4.08
   4  -9  21   12.51    2.36
  -4   9 -21    8.57    4.60
   4  -9  22   31.65    3.89
  -4   9 -22   29.65    5.47
   4  -8 -22    4.96   10.31
  -4   8  22    8.58    2.20
   4  -8 -21   58.29    3.66
  -4   8  21   60.44    2.98
   4  -8 -20    9.02    4.35
  -4   8  20   11.26    2.22
   4  -8 -19  221.49   11.38
  -4   8  19  206.12    4.75
   4  -8 -18    1.89    3.55
  -4   8  18    0.98    1.80
   4  -8 -17   57.93    6.92
  -4   8  17   49.13    2.34
  -4   8  16   12.48    2.10
   4  -8 -15  171.14    4.74
  -4   8  15  165.05    4.24
   4  -8 -14  200.95    7.29
  -4   8  14  186.36    5.78
   4  -8 -13   62.16    3.51
  -4   8  13   58.80    1.89
   4  -8 -12   31.94    3.55
  -4   8  12   31.47    2.07
   4  -8 -11   90.41    5.57
  -4   8  11   96.29    2.72
   4  -8 -10   45.34    3.20
  -4   8  10   37.27    1.90
  -4   8   9   71.15    3.01
  -4   8   8   17.29    0.95
  -4   8   6  112.85    4.72
  -4   8   5  312.19   11.17
  -4   8   4  174.46    6.39
  -4   8   3   19.03    1.13
  -4   8   2   95.25    4.16
  -4   8   1    5.87    0.62
   4  -8   0  319.29   11.87
   4  -8   2 1026.97   32.46
   4  -8   3   50.45    2.10
   4  -8   4  674.47   22.51
  -4   8  -4  687.84   23.27
   4  -8   5    8.83    0.83
   4  -8   6  374.39   13.76
   4  -8   7  394.19   13.22
   4  -8   8   52.35    1.86
  -4   8  -8   53.72    2.95
   4  -8   9  100.25    3.07
   4  -8  10   31.08    1.49
  -4   8 -10   32.88    3.00
   4  -8  11   -0.89    0.82
  -4   8 -11    0.02    2.21
   4  -8  12    4.67    0.84
  -4   8 -12    5.28    2.14
   4  -8  13   -0.08    0.78
  -4   8 -13    0.45    1.66
   4  -8  14    0.97    1.04
  -4   8 -14    3.41    1.82
   4  -8  15   73.06    1.95
   4  -8  16    5.45    1.07
  -4   8 -16    6.05    2.08
   4  -8  17    4.50    1.70
  -4   8 -17    4.33    2.27
   4  -8  18    3.71    1.20
   4  -8  19   65.57    2.60
  -4   8 -19   62.59    3.97
   4  -8  20   -0.62    1.41
  -4   8 -20   -1.65    2.73
   4  -8  21   31.40    2.44
  -4   8 -21   24.70    3.61
   4  -8  22   42.99    2.74
  -4   8 -22   51.38    5.35
   4  -8  23   32.67    2.57
  -4   8 -23   34.86    2.62
  -4   8 -24   38.90    7.23
  -4   7  24    0.48    2.50
   4  -7 -23   15.76    4.91
  -4   7  23    5.88    2.54
   4  -7 -22   25.70    9.01
  -4   7  22   34.43    2.11
   4  -7 -21   23.83    4.64
  -4   7  21   26.41    2.42
   4  -7 -20   21.73    3.96
  -4   7  20   21.75    1.95
   4  -7 -19   22.00    2.99
  -4   7  19   18.97    2.06
   4  -7 -18   10.37    3.64
  -4   7  18   11.56    2.27
   4  -7 -17   86.69    3.33
  -4   7  17   85.33    2.79
  -4   7  16    8.66    1.47
  -4   7  15   16.80    1.47
   4  -7 -14    7.99    1.72
  -4   7  14    7.82    1.50
   4  -7 -13   12.43    2.68
  -4   7  13   10.28    1.14
   4  -7 -12   22.73    3.03
  -4   7  12   21.58    1.37
   4  -7 -11    5.29    1.44
  -4   7  11    5.25    0.90
  -4   7  10    3.01    0.95
   4  -7  -9   34.28    1.95
  -4   7   9   34.29    1.61
  -4   7   8    4.10    0.61
  -4   7   7    2.97    0.40
   4  -7  -6   65.02    3.51
  -4   7   6   64.81    3.43
   4  -7  -5   55.23    2.98
  -4   7   5   50.52    2.60
  -4   7   4  289.75   10.37
   4  -7  -3  382.70   13.37
  -4   7   3  366.01   12.66
   4  -7  -2  541.76   18.71
  -4   7   2  529.80   17.74
   4  -7  -1  258.33    8.90
   4  -7   0  396.17   12.80
  -4   7  -1  549.12   18.62
   4  -7   2  302.84   10.03
  -4   7  -2  320.13   11.92
   4  -7   3  221.16    7.67
   4  -7   4    0.52    0.53
  -4   7  -4   -0.36    0.79
   4  -7   5  197.72    7.26
  -4   7  -5  200.82    7.84
   4  -7   6   22.54    1.45
  -4   7  -6   16.96    1.59
   4  -7   7  194.55    5.13
  -4   7  -7  198.77    9.44
   4  -7   8  277.62    7.27
  -4   7  -8  285.37   10.09
   4  -7   9  351.98    9.07
  -4   7  -9  357.17   14.26
   4  -7  10  122.17    3.86
   4  -7  11  588.02   14.46
   4  -7  12    0.85    0.74
  -4   7 -12    0.52    1.13
   4  -7  13  551.61   13.33
  -4   7 -13  524.49   13.37
   4  -7  14   48.14    1.86
  -4   7 -14   46.15    2.03
   4  -7  15  111.77    3.01
  -4   7 -15  103.39    3.79
   4  -7  16   74.82    3.46
  -4   7 -16   70.04    2.73
   4  -7  17    2.51    1.30
  -4   7 -17    2.19    1.74
   4  -7  18   52.34    1.88
  -4   7 -18   50.81    2.13
   4  -7  19   17.03    1.22
  -4   7 -19   16.71    2.29
   4  -7  20   20.33    1.56
  -4   7 -20   24.83    2.36
   4  -7  21    2.04    1.53
  -4   7 -21    0.76    2.33
   4  -7  22    9.26    1.77
  -4   7 -22   10.38    2.56
   4  -7  23    7.89    2.36
  -4   7 -23   15.53    6.28
   4  -7  24  127.01    2.98
  -4   7 -24  136.60    3.99
   4  -6 -23   -0.70    2.62
  -4   6  23    4.44    4.04
   4  -6 -22    8.06    3.49
  -4   6  22   12.05    1.78
   4  -6 -21   18.26    2.97
  -4   6  21   20.36    2.20
   4  -6 -20   53.09    3.22
  -4   6  20   53.19    2.79
   4  -6 -19   16.35    3.19
  -4   6  19   14.08    2.11
   4  -6 -18   78.97    3.48
  -4   6  18   78.31    3.08
   4  -6 -17    4.67    4.08
  -4   6  17    4.37    1.42
   4  -6 -16   66.89    3.67
  -4   6  16   62.83    3.11
   4  -6 -15  472.61   10.64
  -4   6  15  453.19    9.59
   4  -6 -14    4.06    1.39
  -4   6  14    5.99    1.14
   4  -6 -13  765.04   16.18
  -4   6  13  744.75   15.99
   4  -6 -12    7.36    1.59
  -4   6  12    5.39    1.06
   4  -6 -11  754.65   26.05
  -4   6  11  739.82   12.99
   4  -6 -10  168.27    5.35
  -4   6  10  170.14    5.20
   4  -6  -9  244.17    9.17
  -4   6   9  245.51    4.74
  -4   6   8  265.73    6.27
  -4   6   7  214.91    5.02
   4  -6  -6  271.78   11.39
  -4   6   6  264.29    5.98
  -4   6   5  492.92   13.24
   4  -6  -4  103.29    4.84
  -4   6   4   98.50    4.08
   4  -6  -3  623.10   20.84
  -4   6   3  606.42   19.35
   4  -6  -2  578.98   19.74
  -4   6   2  547.19   18.60
   4  -6  -1    4.35    0.73
  -4   6   1    2.99    0.60
   4  -6   0 1152.86   37.33
  -4   6   0 1137.30   35.90
   4  -6   1   30.05    1.49
  -4   6  -1   31.69    1.63
   4  -6   2 2091.92   64.60
   4  -6   3   50.11    2.21
   4  -6   4  432.93   15.05
  -4   6  -4  403.20   14.65
   4  -6   5   59.42    1.53
  -4   6  -5   60.96    2.72
   4  -6   6   10.29    0.64
  -4   6  -6    8.35    1.11
   4  -6   7  176.76    5.01
  -4   6  -7  171.55    7.42
   4  -6   8  778.07   19.07
  -4   6  -8  745.73   25.53
   4  -6   9    8.67    0.76
  -4   6  -9    9.17    1.40
   4  -6  10  567.77   10.96
  -4   6 -10  561.36   14.20
   4  -6  11   16.16    0.84
  -4   6 -11   17.55    2.03
   4  -6  12   42.77    1.34
  -4   6 -12   41.46    1.64
   4  -6  13  322.69   11.17
  -4   6 -13  329.71    8.85
   4  -6  14    5.55    0.90
  -4   6 -14    4.95    1.27
   4  -6  15  127.10    3.90
  -4   6 -15  129.89    3.54
   4  -6  16   11.16    0.99
  -4   6 -16   11.41    1.48
   4  -6  17    1.20    0.88
  -4   6 -17   -0.80    1.88
   4  -6  18    0.59    1.05
  -4   6 -18    1.26    1.56
   4  -6  19   29.80    1.53
  -4   6 -19   27.10    2.35
   4  -6  20    0.28    1.00
  -4   6 -20   -1.14    1.69
   4  -6  21   11.39    1.72
  -4   6 -21    7.84    2.14
   4  -6  22    0.99    1.21
  -4   6 -22   -0.06    1.96
   4  -6  23   10.00    1.52
  -4   6 -23   13.35    3.65
   4  -6  24   -0.63    1.72
  -4   6 -24   -3.62    5.83
   4  -6  25   39.91    3.38
  -4   6 -25   36.49    4.48
   4  -5 -24   26.19    7.07
  -4   5  24   15.38    2.92
   4  -5 -23    0.24    3.37
  -4   5  23    1.24    2.72
   4  -5 -22  110.78    4.14
  -4   5  22  110.22    3.20
   4  -5 -21   17.05    3.08
  -4   5  21   17.55    1.69
   4  -5 -20   67.41    4.09
  -4   5  20   65.65    2.78
   4  -5 -19   35.71    3.33
  -4   5  19   38.22    2.43
   4  -5 -18  196.79    8.98
  -4   5  18  201.48    5.14
   4  -5 -17    3.63    2.29
  -4   5  17    3.82    1.11
   4  -5 -16  113.65    3.02
  -4   5  16  111.80    3.89
   4  -5 -15  106.82    4.39
  -4   5  15  110.24    2.69
   4  -5 -14  742.45   15.52
  -4   5  14  710.50   14.28
   4  -5 -13  499.76   10.76
  -4   5  13  492.49   18.49
   4  -5 -12  299.90    6.75
  -4   5  12  298.60    6.42
  -4   5  11  651.92   11.65
   4  -5 -10  109.70    3.58
  -4   5  10  109.50    3.61
   4  -5  -9 1030.66   17.52
  -4   5   9 1014.85   19.23
   4  -5  -8  648.40   22.43
  -4   5   8  638.11   10.88
   4  -5  -7  361.35    9.36
  -4   5   7  346.14    8.57
   4  -5  -6  168.44    3.83
  -4   5   6  164.77    3.25
   4  -5  -5    3.69    0.75
  -4   5   5    3.97    0.41
   4  -5  -4  145.81    4.34
  -4   5   4  139.14    3.69
  -4   5   3   88.23    2.75
   4  -5  -2   61.64    1.94
  -4   5   2   61.68    1.88
   4  -5  -1   12.33    0.71
  -4   5   1   11.05    0.80
   4  -5   0   17.05    0.91
  -4   5   0   16.16    0.72
   4  -5   1  141.88    5.16
  -4   5  -1  148.34    5.35
   4  -5   2  160.18    6.11
  -4   5  -2  164.31    4.44
   4  -5   3  510.65   16.99
   4  -5   4  805.64   26.14
  -4   5  -4  863.02   28.30
   4  -5   5  153.96    5.68
  -4   5  -5  164.20    7.09
   4  -5   6  988.83   18.57
  -4   5  -6  971.87   18.61
   4  -5   7  134.27    4.03
   4  -5   8  478.71    8.29
  -4   5  -8  471.74   11.83
   4  -5   9  356.90    8.80
  -4   5  -9  355.60    7.83
   4  -5  10  335.35    8.56
  -4   5 -10  330.00    7.20
   4  -5  11  484.84    9.79
  -4   5 -11  477.71   12.80
   4  -5  12   30.66    1.23
  -4   5 -12   31.67    1.66
   4  -5  13  513.54   10.32
  -4   5 -13  506.27   10.43
   4  -5  14   61.96    1.60
  -4   5 -14   60.10    2.02
   4  -5  15  818.30   20.22
  -4   5 -15  792.66   18.99
   4  -5  16    3.99    1.11
  -4   5 -16    6.33    1.54
   4  -5  17  480.22   11.82
  -4   5 -17  504.30   10.54
   4  -5  18   41.97    1.49
  -4   5 -18   38.37    2.35
   4  -5  19  276.05    5.96
  -4   5 -19  267.93    5.51
   4  -5  20  121.02    3.38
  -4   5 -20  131.59    3.38
   4  -5  21   10.84    1.37
  -4   5 -21    9.81    1.67
   4  -5  22    8.62    1.86
  -4   5 -22   10.49    1.58
   4  -5  23   10.34    1.64
  -4   5 -23   11.46    1.93
   4  -5  24   15.22    1.64
  -4   5 -24   15.20    2.51
   4  -5  25    3.35    1.44
  -4   5 -25   -0.12    1.90
   4  -4 -24   60.41    3.97
  -4   4  24   55.68    4.08
   4  -4 -23   -1.14    3.20
  -4   4  23   -0.22    1.05
   4  -4 -22    0.71    3.23
  -4   4  22    4.33    1.89
   4  -4 -21    0.80    1.88
  -4   4  21    0.22    1.16
   4  -4 -20   13.78    1.86
  -4   4  20   11.74    1.43
   4  -4 -19   21.68    2.86
  -4   4  19   19.87    2.03
   4  -4 -18   46.71    4.03
  -4   4  18   46.39    2.28
   4  -4 -17   21.69    1.77
  -4   4  17   21.91    1.21
   4  -4 -16   11.58    1.34
  -4   4  16    9.32    1.02
   4  -4 -15  132.53    4.65
  -4   4  15  130.45    3.03
   4  -4 -14   20.44    2.04
  -4   4  14   20.27    1.56
   4  -4 -13   79.72    3.26
  -4   4  13   79.78    2.03
   4  -4 -12   80.39    3.08
  -4   4  12   80.87    2.22
   4  -4 -11   73.99    4.08
  -4   4  11   71.70    2.20
   4  -4 -10  383.94    8.10
  -4   4  10  372.45    7.76
   4  -4  -9  167.02    7.21
  -4   4   9  163.07    3.85
   4  -4  -8   16.28    1.00
  -4   4   8   16.58    0.76
   4  -4  -7  433.99    7.64
  -4   4   7  417.74   10.20
   4  -4  -6  354.54    7.69
  -4   4   6  342.62    8.62
   4  -4  -5 1349.89   31.51
  -4   4   5 1314.16   24.65
   4  -4  -4  153.70    2.97
  -4   4   4  146.76    3.23
   4  -4  -3   77.99    2.42
  -4   4   3   76.54    2.21
   4  -4  -2   63.27    1.96
  -4   4   2   58.86    1.48
   4  -4  -1    1.54    0.55
  -4   4   1    2.66    0.47
   4  -4   0 1482.60   33.65
  -4   4   0 1471.85   33.69
   4  -4   1 1044.72   34.71
  -4   4  -1 1042.23   32.98
   4  -4   2 1567.80   48.67
  -4   4  -2 1431.96   33.65
   4  -4   3 2028.55   65.56
  -4   4  -3 1977.55   45.61
  -4   4  -4 3672.74  115.28
   4  -4   5  150.95    3.90
  -4   4  -5  143.97    5.41
   4  -4   6 3697.25  116.44
  -4   4  -6 3695.76  116.95
   4  -4   7   64.89    2.08
  -4   4  -7   64.60    2.08
   4  -4   8 2616.25   48.73
  -4   4  -8 2560.83   56.72
   4  -4   9  188.43    5.04
  -4   4  -9  185.48    4.43
   4  -4  10  881.77   21.41
  -4   4 -10  898.66   22.32
   4  -4  11    1.29    0.56
  -4   4 -11    1.04    0.67
   4  -4  12   41.14    1.40
  -4   4 -12   43.76    1.56
   4  -4  13   20.05    1.07
  -4   4 -13   22.18    1.00
   4  -4  14    1.28    0.59
  -4   4 -14    2.51    1.13
   4  -4  15  249.39    5.52
  -4   4 -15  241.59    5.77
   4  -4  16  243.67    6.66
  -4   4 -16  236.27    5.29
   4  -4  17  332.79    8.49
  -4   4 -17  338.36    7.56
   4  -4  18   15.41    1.14
  -4   4 -18   13.70    2.36
   4  -4  19  131.98    2.96
  -4   4 -19  125.97    3.45
   4  -4  20   72.55    2.05
  -4   4 -20   70.94    2.28
   4  -4  21  284.79    5.99
  -4   4 -21  279.15    6.18
   4  -4  22   76.56    2.21
  -4   4 -22   72.95    3.60
   4  -4  23  110.02    3.20
  -4   4 -23  111.14    4.11
   4  -4  24    4.56    1.19
  -4   4 -24    7.28    1.85
   4  -4  25    5.91    1.36
  -4   4 -25    6.29    2.01
   4  -4  26    3.47    2.54
  -4   4 -26    1.91    2.82
  -4   3  24   11.82    3.17
   4  -3 -23   36.66    2.69
  -4   3  23   39.84    1.96
   4  -3 -22   62.35    2.69
  -4   3  22   58.29    2.28
  -4   3  21    0.78    1.37
   4  -3 -20  156.10    4.27
  -4   3  20  156.26    3.55
   4  -3 -19   22.02    2.02
  -4   3  19   24.98    1.44
   4  -3 -18  106.05    4.29
  -4   3  18  102.90    2.72
   4  -3 -17   51.00    2.54
  -4   3  17   51.69    1.72
   4  -3 -16   83.99    2.90
  -4   3  16   83.17    2.12
   4  -3 -15   72.70    3.07
  -4   3  15   69.28    1.98
   4  -3 -14  447.12   10.07
  -4   3  14  444.47   11.76
   4  -3 -13   15.00    1.42
  -4   3  13   13.33    0.87
   4  -3 -12 1143.07   20.36
  -4   3  12 1149.21   22.45
   4  -3 -11    4.97    1.22
  -4   3  11    7.54    0.65
   4  -3 -10 2023.75   46.49
  -4   3  10 1997.05   38.34
   4  -3  -9  505.53   10.54
  -4   3   9  502.17   10.22
   4  -3  -8  863.93   28.08
  -4   3   8  829.90   16.25
   4  -3  -7 1520.79   27.90
  -4   3   7 1513.52   24.82
   4  -3  -6  303.09    5.47
  -4   3   6  292.74    7.17
   4  -3  -5 1883.96   35.42
  -4   3   5 1888.62   30.56
   4  -3  -4   12.24    0.71
  -4   3   4   11.96    0.50
   4  -3  -3    8.97    0.49
  -4   3   3    8.34    0.44
   4  -3  -2  311.54    6.47
  -4   3   2  306.22    7.41
   4  -3  -1   64.44    1.36
  -4   3   1   65.47    1.55
   4  -3   0  177.97    6.18
  -4   3   0  176.78    3.67
   4  -3   1  644.38   15.66
  -4   3  -1  636.30   15.33
   4  -3   2    4.73    0.29
  -4   3  -2    3.96    0.61
   4  -3   3  781.81   14.76
  -4   3  -3  745.64   17.23
   4  -3   4  191.80    4.86
  -4   3  -4  185.25    4.95
   4  -3   5  125.95    2.45
  -4   3  -5  123.36    3.23
   4  -3   6 1518.03   34.42
  -4   3  -6 1483.85   46.92
   4  -3   7   18.09    0.72
  -4   3  -7   19.95    0.99
   4  -3   8  582.83   13.60
  -4   3  -8  583.52   11.43
   4  -3   9    0.68    0.61
  -4   3  -9    0.68    0.48
   4  -3  10  119.31    3.25
  -4   3 -10  119.20    3.04
   4  -3  11  244.55    6.53
  -4   3 -11  254.83    5.44
   4  -3  12  477.83    8.41
  -4   3 -12  465.84   12.07
   4  -3  13  181.67    7.69
  -4   3 -13  186.08    3.71
   4  -3  14   25.99    1.05
  -4   3 -14   29.22    1.63
   4  -3  15  482.13   12.30
  -4   3 -15  470.56   10.15
   4  -3  16  129.92    3.40
  -4   3 -16  124.58    3.54
   4  -3  17  137.73    3.94
  -4   3 -17  135.65    4.24
   4  -3  18   29.11    1.81
  -4   3 -18   28.55    1.39
   4  -3  19   71.21    2.19
  -4   3 -19   72.17    2.95
   4  -3  20   34.33    1.47
  -4   3 -20   38.73    2.35
   4  -3  21   69.15    2.28
  -4   3 -21   69.94    2.62
   4  -3  22  144.52    3.22
  -4   3 -22  144.65    3.96
   4  -3  23  202.43    5.99
  -4   3 -23  205.34    6.13
   4  -3  24    0.87    1.28
  -4   3 -24    2.08    1.59
   4  -3  25   73.20    2.80
  -4   3 -25   78.20    2.96
   4  -3  26   45.82    1.74
  -4   3 -26   51.86    2.82
  -4   2  24   54.50    3.12
   4  -2 -23    5.79    2.05
  -4   2  23    9.21    1.79
   4  -2 -22   17.51    2.78
  -4   2  22   13.71    1.75
   4  -2 -21   44.93    2.92
  -4   2  21   42.39    1.77
   4  -2 -20    9.32    2.46
  -4   2  20   13.20    1.45
   4  -2 -19    0.12    1.62
  -4   2  19   -0.17    0.89
   4  -2 -18    0.17    1.37
  -4   2  18    0.53    0.87
   4  -2 -17   53.79    2.09
  -4   2  17   55.93    1.86
   4  -2 -16   12.96    2.92
  -4   2  16   18.52    1.10
   4  -2 -15   71.53    2.11
  -4   2  15   75.83    2.97
   4  -2 -14  123.71    3.22
  -4   2  14  121.14    3.35
   4  -2 -13  171.21    4.11
  -4   2  13  170.13    3.50
   4  -2 -12  283.76    8.19
  -4   2  12  280.32    5.30
   4  -2 -11  118.16    3.96
  -4   2  11  122.49    2.70
   4  -2 -10  133.68    3.91
  -4   2  10  128.29    3.16
   4  -2  -9  682.92   13.87
  -4   2   9  694.18   13.58
   4  -2  -8  804.36   13.68
  -4   2   8  789.05   26.49
   4  -2  -7 1041.38   17.16
  -4   2   7 1044.33   24.67
   4  -2  -6 1097.98   17.93
  -4   2   6 1088.16   20.48
   4  -2  -5  776.79   18.41
  -4   2   5  760.55   17.64
   4  -2  -4  335.65    6.73
  -4   2   4  330.94    6.60
   4  -2  -3  118.01    3.30
  -4   2   3  113.55    2.99
   4  -2  -2 1188.68   26.59
  -4   2   2 1224.86   22.93
   4  -2  -1  125.69    2.77
  -4   2   1  122.10    3.19
   4  -2   0 1306.18   23.96
  -4   2   0 1261.01   20.25
   4  -2   1  144.84    2.84
  -4   2  -1  139.03    2.97
   4  -2   2 1358.84   25.36
  -4   2  -2 1321.33   29.97
   4  -2   3   44.46    1.46
  -4   2  -3   46.77    2.27
   4  -2   4  332.02    8.30
  -4   2  -4  324.01    6.53
   4  -2   5   54.49    1.32
  -4   2  -5   55.85    1.37
   4  -2   6   58.53    1.51
  -4   2  -6   56.97    1.86
   4  -2   7   17.46    0.65
  -4   2  -7   16.51    0.64
   4  -2   8 1220.72   40.23
  -4   2  -8 1260.30   24.00
   4  -2   9  292.45    5.95
  -4   2  -9  292.40    6.17
   4  -2  10 1518.74   25.30
  -4   2 -10 1516.11   35.58
   4  -2  11  258.64    7.05
  -4   2 -11  264.70    5.06
   4  -2  12  636.18   12.20
  -4   2 -12  605.88   12.46
   4  -2  13  271.90    5.92
  -4   2 -13  269.91   10.15
   4  -2  14   86.26    2.03
  -4   2 -14   86.61    2.66
   4  -2  15   20.73    1.00
  -4   2 -15   17.46    1.54
   4  -2  16  550.08   11.17
  -4   2 -16  533.45   11.60
   4  -2  17   82.73    2.44
  -4   2 -17   88.93    2.70
   4  -2  18  152.10    3.73
  -4   2 -18  151.84    4.04
   4  -2  19    1.71    1.02
  -4   2 -19    1.70    1.55
   4  -2  20   99.45    2.28
  -4   2 -20  104.52    2.95
   4  -2  21  390.58   14.35
  -4   2 -21  390.45    8.27
   4  -2  22   16.23    1.25
  -4   2 -22   14.63    1.52
   4  -2  23  669.89   16.04
  -4   2 -23  683.54   14.39
   4  -2  24    5.72    1.04
  -4   2 -24    5.43    1.45
   4  -2  25   44.86    1.88
  -4   2 -25   44.58    2.18
   4  -2  26   10.21    1.45
  -4   2 -26   15.26    3.87
   4  -1 -24    1.29    2.70
  -4   1  24    1.37    1.82
   4  -1 -23   67.20    2.59
  -4   1  23   59.96    2.18
   4  -1 -22   47.71    2.42
  -4   1  22   47.13    2.09
   4  -1 -21    3.96    1.56
  -4   1  21    2.17    1.08
  -4   1  20  154.33    3.54
   4  -1 -19   21.75    1.50
  -4   1  19   19.58    1.36
   4  -1 -18   81.26    2.32
  -4   1  18   80.57    2.08
   4  -1 -17  160.07    6.91
  -4   1  17  155.53    3.31
   4  -1 -16   79.19    2.31
  -4   1  16   76.90    2.09
   4  -1 -15   23.10    1.87
  -4   1  15   26.03    1.24
   4  -1 -14  910.66   17.83
  -4   1  14  919.02   17.71
   4  -1 -13    4.96    0.81
  -4   1  13    5.35    0.76
   4  -1 -12 1872.68   30.12
  -4   1  12 1868.26   42.98
   4  -1 -11   11.15    0.98
  -4   1  11   11.67    0.77
   4  -1 -10 1075.78   25.59
  -4   1  10 1077.77   18.19
   4  -1  -9  221.23    6.02
  -4   1   9  217.32    4.78
   4  -1  -8  223.84    4.69
  -4   1   8  227.00    5.02
   4  -1  -7  955.52   18.34
  -4   1   7  950.71   16.27
   4  -1  -6 1137.23   21.85
  -4   1   6 1137.16   18.91
   4  -1  -5  929.64   15.58
  -4   1   5  921.98   15.24
   4  -1  -4 1290.47   24.08
  -4   1   4 1334.55   21.92
   4  -1  -3 1773.02   33.39
  -4   1   3 1782.66   28.55
   4  -1  -2  421.70    7.23
  -4   1   2  427.27    8.30
   4  -1   0   98.72    1.99
  -4   1   0   95.69    2.17
   4  -1   1 4775.25  150.20
  -4   1  -1 4742.93  146.47
   4  -1   2  494.04    9.96
  -4   1  -2  496.05   11.80
   4  -1   3  623.86   12.07
  -4   1  -3  645.83   15.19
   4  -1   4    2.45    0.24
  -4   1  -4    2.97    0.27
   4  -1   5  852.96   13.91
  -4   1  -5  872.74   16.59
   4  -1   6   14.81    0.61
  -4   1  -6   14.80    0.55
   4  -1   7  119.55    2.92
  -4   1  -7  128.04    3.09
   4  -1   8    8.63    0.65
  -4   1  -8    5.53    0.44
   4  -1   9  856.91   14.46
  -4   1  -9  905.16   21.58
   4  -1  10  192.23    4.46
  -4   1 -10  203.07    5.77
   4  -1  11    6.99    0.60
  -4   1 -11    6.18    0.65
   4  -1  12    0.63    0.46
  -4   1 -12    1.04    0.61
   4  -1  13   29.50    1.24
  -4   1 -13   30.49    1.25
   4  -1  14  144.42    3.75
  -4   1 -14  136.04    3.34
   4  -1  15   42.21    2.42
  -4   1 -15   40.68    2.79
   4  -1  16   31.96    1.13
   4  -1  17   19.91    1.59
  -4   1 -17   19.45    1.94
   4  -1  18  228.92    4.89
  -4   1 -18  224.10    5.82
   4  -1  19  105.07    2.71
  -4   1 -19  103.87    3.15
   4  -1  20    9.23    0.92
  -4   1 -20    8.24    1.26
   4  -1  21    3.92    0.98
  -4   1 -21    3.38    1.45
   4  -1  22    5.57    1.23
  -4   1 -22    6.86    1.84
   4  -1  23  182.25    5.16
  -4   1 -23  156.49    6.81
   4  -1  24   -0.02    1.46
  -4   1 -24    1.19    1.43
   4  -1  25   51.11    1.82
  -4   1 -25   46.61    3.03
   4  -1  26    1.74    1.08
  -4   1 -26    0.54    2.40
   4  -1  27    2.64    2.06
   4   0 -24   47.69    5.28
  -4   0  24   56.90    1.92
   4   0 -23   56.56    3.71
  -4   0  23   55.81    2.39
   4   0 -22   56.24    2.16
  -4   0  22   58.73    1.96
   4   0 -21   91.99    3.68
  -4   0  21   94.30    2.77
   4   0 -20   14.30    1.63
  -4   0  20   16.17    1.41
   4   0 -19   43.54    1.77
  -4   0  19   42.49    1.53
   4   0 -18   37.96    1.59
  -4   0  18   39.32    1.40
   4   0 -17  149.26    5.14
  -4   0  17  143.86    3.34
   4   0 -16  554.41   14.49
  -4   0  16  547.49   10.90
   4   0 -15  255.37    5.09
  -4   0  15  261.13    5.16
   4   0 -14  501.77   18.20
  -4   0  14  483.34    9.79
   4   0 -13    2.87    0.96
  -4   0  13    2.82    0.61
   4   0 -12  381.91    8.76
  -4   0  12  388.80   10.05
   4   0 -11  469.19   11.93
  -4   0  11  481.15    8.73
   4   0 -10    0.44    0.64
  -4   0  10    0.09    0.47
   4   0  -9  327.90   11.91
  -4   0   9  330.07    6.91
   4   0  -8  556.13   10.02
  -4   0   8  560.00   11.12
   4   0  -7    4.52    0.49
  -4   0   7    6.27    0.49
   4   0  -6   13.88    0.61
  -4   0   6   14.79    0.71
   4   0  -5 1336.17   30.92
  -4   0   5 1343.02   25.20
   4   0  -4   26.28    0.99
  -4   0   4   26.80    0.91
   4   0  -3  679.78   11.84
  -4   0   3  675.60   12.99
   4   0  -2   14.36    0.51
  -4   0   2   14.06    0.59
   4   0  -1  662.94   10.97
  -4   0   1  650.91   11.24
   4   0   0 1975.70   31.66
  -4   0   0 1996.89   31.69
   4   0   1  114.22    2.16
  -4   0  -1  114.53    2.52
   4   0   2    0.57    0.25
  -4   0  -2    1.63    0.23
   4   0   3 1233.38   27.70
  -4   0  -3 1271.34   20.67
   4   0   4  975.65   22.70
  -4   0  -4  971.05   16.24
   4   0   5 1161.38   19.27
  -4   0  -5 1170.51   22.38
   4   0   6 1976.57   36.34
  -4   0  -6 2028.93   45.13
   4   0   7  521.28   10.18
  -4   0  -7  517.87   10.61
   4   0   8 6000.29  189.24
   4   0   9  516.55   12.74
  -4   0  -9  498.18   12.22
   4   0  10 2652.23   42.13
  -4   0 -10 2741.79   43.70
   4   0  11   26.04    0.87
  -4   0 -11   25.97    0.89
  -4   0 -12  286.69    6.34
   4   0  13  660.37   11.46
  -4   0 -13  662.15   13.96
   4   0  14  177.67    4.32
  -4   0 -14  178.22    5.27
   4   0  15   11.17    0.72
  -4   0 -15   11.85    1.11
   4   0  16  594.33   11.04
  -4   0 -16  602.28   12.76
   4   0  17    8.70    0.79
  -4   0 -17    9.50    1.15
   4   0  18  169.35    3.94
  -4   0 -18  164.20    4.08
   4   0  19  131.45    2.84
  -4   0 -19  125.69    4.22
   4   0  20   78.75    2.30
  -4   0 -20   75.83    3.17
   4   0  21  185.25    4.37
  -4   0 -21  183.20    5.95
   4   0  22   19.18    2.33
  -4   0 -22   16.56    1.44
   4   0  23  257.51    5.60
  -4   0 -23  259.98    5.03
   4   0  24   17.00    1.10
  -4   0 -24   16.45    1.61
   4   0  25   17.98    1.48
  -4   0 -25   18.49    1.67
   4   0  26   20.64    1.76
  -4   0 -26   22.13    3.56
   4   0  27   33.37    1.86
  -4   0 -27   31.86    2.26
   4   1 -23    0.24    2.75
  -4  -1  23    0.20    1.98
   4   1 -22   -0.05    1.13
  -4  -1  22    1.53    0.98
   4   1 -21    4.96    2.30
  -4  -1  21    2.68    1.37
   4   1 -20   60.08    2.33
  -4  -1  20   63.50    2.24
   4   1 -19   54.27    2.28
  -4  -1  19   50.29    2.37
   4   1 -18    4.97    1.70
  -4  -1  18    5.58    1.08
  -4  -1  17   22.18    1.31
   4   1 -16   27.75    1.84
  -4  -1  16   25.08    1.97
   4   1 -15  120.36    4.09
  -4  -1  15  124.00    3.18
   4   1 -14   49.51    1.65
  -4  -1  14   52.20    1.76
   4   1 -13   50.86    1.60
  -4  -1  13   54.04    1.70
   4   1 -12   78.33    2.46
  -4  -1  12   82.08    2.21
   4   1 -11  546.68   11.37
  -4  -1  11  547.40   11.16
   4   1 -10  138.17    2.79
  -4  -1  10  139.25    4.10
   4   1  -9  968.32   18.61
  -4  -1   9  946.90   18.37
   4   1  -8 2244.67   35.68
  -4  -1   8 2266.43   42.28
   4   1  -7  122.31    2.97
  -4  -1   7  121.79    3.69
   4   1  -6 4760.51   87.26
   4   1  -5    2.58    0.41
  -4  -1   5    4.33    0.37
   4   1  -4 3874.84   86.57
  -4  -1   4 3873.36  122.30
   4   1  -3  887.00   14.68
  -4  -1   3  901.39   30.13
   4   1  -2 1418.91   23.16
  -4  -1   2 1413.54   26.06
   4   1  -1 2496.00   55.80
  -4  -1   1 2593.73   58.60
   4   1   0 1112.15   18.03
  -4  -1   0 1134.49   21.22
   4   1   1 3180.72   56.92
   4   1   2  309.60    5.47
  -4  -1  -2  299.35    6.12
   4   1   4  176.18    3.85
  -4  -1  -4  171.80    3.81
   4   1   6 1319.21   24.86
  -4  -1  -6 1291.75   24.15
   4   1   7 2580.59   79.94
   4   1   8 3264.24  104.99
  -4  -1  -8 3292.43   74.79
   4   1   9 3776.15   82.99
  -4  -1  -9 3758.96   84.27
   4   1  10  773.93   19.09
  -4  -1 -10  730.06   14.03
   4   1  11   51.84    1.43
  -4  -1 -11   58.19    2.12
   4   1  12   64.79    1.90
  -4  -1 -12   62.99    1.86
   4   1  13   32.23    1.17
  -4  -1 -13   31.69    1.47
   4   1  14  511.16   10.75
  -4  -1 -14  533.14   13.37
   4   1  15   17.23    0.84
  -4  -1 -15   16.32    1.73
   4   1  16  518.12   13.51
  -4  -1 -16  527.54   14.38
   4   1  17    0.54    0.58
  -4  -1 -17    0.73    0.80
   4   1  18   12.08    0.99
  -4  -1 -18   10.68    1.16
   4   1  19   99.24    2.89
  -4  -1 -19   99.97    2.95
   4   1  20    3.87    0.93
  -4  -1 -20    3.47    1.41
   4   1  21  303.36    6.94
  -4  -1 -21  301.95    8.40
   4   1  22    7.45    1.33
  -4  -1 -22    7.08    1.30
   4   1  23   26.10    4.06
  -4  -1 -23   33.80    2.56
   4   1  24    1.31    1.56
  -4  -1 -24    2.41    1.92
   4   1  25   73.73    3.00
  -4  -1 -25   70.34    3.39
   4   1  26    4.48    1.79
  -4  -1 -26    4.23    2.63
   4   1  27   -1.09    3.69
  -4  -1 -27   -1.50    4.10
   4   2 -23   21.41    1.85
  -4  -2  23   22.57    1.50
   4   2 -22   21.22    2.72
  -4  -2  22   24.07    1.81
   4   2 -21   64.59    3.07
  -4  -2  21   65.94    2.28
   4   2 -20   36.06    2.24
  -4  -2  20   39.03    1.60
   4   2 -19  328.37    7.78
  -4  -2  19  324.22    6.10
   4   2 -18    1.26    1.23
  -4  -2  18    2.22    0.84
   4   2 -17  340.94    7.96
  -4  -2  17  346.62    6.39
   4   2 -16  171.33    4.53
  -4  -2  16  172.81    3.53
   4   2 -15  164.08    7.26
  -4  -2  15  167.07    3.70
   4   2 -14  423.97    8.24
  -4  -2  14  411.07    7.47
   4   2 -13  344.88    7.61
  -4  -2  13  338.42    6.47
   4   2 -12  354.04    6.94
  -4  -2  12  343.87    6.06
   4   2 -11  127.02    3.33
  -4  -2  11  121.85    2.73
   4   2 -10  460.60   10.27
  -4  -2  10  443.62    7.85
   4   2  -9   20.11    0.85
  -4  -2   9   21.05    0.92
   4   2  -8 1716.32   33.17
  -4  -2   8 1699.30   31.75
   4   2  -7   32.61    1.09
  -4  -2   7   31.98    1.08
   4   2  -6 1213.54   23.45
  -4  -2   6 1194.45   22.62
   4   2  -5   25.51    0.86
  -4  -2   5   25.12    0.78
   4   2  -4    9.57    0.48
  -4  -2   4    7.65    0.42
   4   2  -3   10.91    0.53
  -4  -2   3   11.70    0.59
   4   2  -2  459.09    8.13
  -4  -2   2  443.68    8.57
   4   2  -1    2.26    0.30
  -4  -2   1    2.71    0.31
   4   2   0 1454.30   27.27
  -4  -2   0 1440.80   26.52
   4   2   1  973.88   18.67
  -4  -2  -1  973.07   16.25
   4   2   2 1376.91   25.51
  -4  -2  -2 1379.25   25.10
   4   2   3  452.06    9.33
  -4  -2  -3  460.95    7.95
   4   2   4 2251.09   40.93
  -4  -2  -4 2260.12   40.90
   4   2   5    2.28    0.35
  -4  -2  -5    2.15    0.29
   4   2   6    9.08    0.46
  -4  -2  -6    8.65    0.46
   4   2   7  629.46   14.73
  -4  -2  -7  620.39   14.92
   4   2   8   83.87    1.77
  -4  -2  -8   88.84    1.85
   4   2   9  875.64   14.93
  -4  -2  -9  856.10   16.31
   4   2  10   33.36    1.51
  -4  -2 -10   34.72    1.56
   4   2  11  154.35    3.60
  -4  -2 -11  151.03    4.29
   4   2  12  136.98    5.39
  -4  -2 -12  135.16    5.14
   4   2  13  330.16    6.28
  -4  -2 -13  328.29    6.66
   4   2  14  395.31    9.73
   4   2  15    1.18    0.62
  -4  -2 -15    2.85    1.52
   4   2  16  743.94   13.20
  -4  -2 -16  744.34   15.50
   4   2  17    4.67    0.80
  -4  -2 -17    4.63    0.75
   4   2  18   77.61    2.28
  -4  -2 -18   74.71    3.11
   4   2  19   27.93    1.31
  -4  -2 -19   28.96    1.57
   4   2  20   91.54    2.69
  -4  -2 -20   87.13    3.24
   4   2  21   -0.41    1.10
  -4  -2 -21    1.55    1.04
   4   2  22  255.69    4.92
  -4  -2 -22  256.46    4.99
   4   2  23    9.09    1.07
  -4  -2 -23    9.09    1.76
   4   2  24  109.82    2.95
  -4  -2 -24  113.81    4.29
   4   2  25    1.38    1.26
  -4  -2 -25    0.60    1.80
   4   2  26   26.22    2.34
  -4  -2 -26   25.44    2.21
   4   2  27   48.34    1.85
  -4  -2 -27   44.91    3.27
   4   3 -23   15.03    2.01
  -4  -3  23   14.08    1.57
   4   3 -22   23.11    1.78
  -4  -3  22   27.09    1.83
   4   3 -21    3.49    1.48
  -4  -3  21    4.73    1.07
   4   3 -20   79.52    3.26
  -4  -3  20   84.62    2.11
   4   3 -19   18.01    1.35
  -4  -3  19   16.71    1.13
   4   3 -18    2.06    1.03
  -4  -3  18    1.25    0.86
   4   3 -17   11.74    1.14
  -4  -3  17   11.88    1.00
   4   3 -16    2.55    0.91
  -4  -3  16    3.80    1.01
   4   3 -15   41.34    2.40
  -4  -3  15   39.34    1.56
   4   3 -14  285.95    6.03
  -4  -3  14  285.12    6.32
   4   3 -13   89.80    2.36
  -4  -3  13   89.98    2.12
   4   3 -12  372.46    8.02
  -4  -3  12  377.61    6.82
   4   3 -11    1.44    0.66
  -4  -3  11    1.93    0.52
   4   3 -10  268.53    5.68
  -4  -3  10  257.55    5.72
   4   3  -9  131.19    4.01
  -4  -3   9  133.88    2.96
   4   3  -8   34.45    1.24
  -4  -3   8   32.21    1.00
   4   3  -7  152.24    3.44
  -4  -3   7  147.56    3.58
   4   3  -6   31.27    1.21
  -4  -3   6   29.60    0.90
   4   3  -5    2.21    0.49
  -4  -3   5    1.84    0.40
   4   3  -4  113.09    2.69
  -4  -3   4  121.13    2.87
   4   3  -3 1098.45   21.32
  -4  -3   3 1116.28   21.46
   4   3  -2  273.16    5.81
  -4  -3   2  280.64    5.64
   4   3  -1  581.82   14.37
  -4  -3   1  584.88   10.49
   4   3   0  445.89   10.34
  -4  -3   0  455.94    7.81
   4   3   1 2391.28   43.97
  -4  -3  -1 2365.31   44.61
   4   3   2 2864.91   63.83
  -4  -3  -2 2872.27   90.39
  -4  -3  -3 4251.19   93.86
   4   3   4   52.40    1.57
  -4  -3  -4   48.16    1.25
  -4  -3  -5 3349.30   59.73
   4   3   6   32.38    0.91
  -4  -3  -6   35.09    1.33
   4   3   7  935.83   17.62
  -4  -3  -7  939.77   31.33
  -4  -3  -8 1454.00   34.06
   4   3   9 3658.72   82.48
  -4  -3  -9 3663.09  115.00
   4   3  10  510.51   18.17
  -4  -3 -10  502.87   11.84
   4   3  11 2069.02   70.68
  -4  -3 -11 2117.01   48.03
   4   3  12  378.70    9.48
  -4  -3 -12  385.35   13.05
   4   3  13 1805.02   40.79
  -4  -3 -13 1886.89   42.62
   4   3  14  378.92   10.23
  -4  -3 -14  390.92   15.37
   4   3  15  497.96   12.19
  -4  -3 -15  514.12   18.79
   4   3  16 1225.86   29.47
   4   3  17   31.54    1.35
   4   3  18  153.54    3.74
  -4  -3 -18  154.30    7.04
   4   3  19   32.06    1.82
  -4  -3 -19   33.85    2.10
   4   3  20  285.64    7.97
  -4  -3 -20  288.14    7.32
   4   3  21  125.64    2.85
  -4  -3 -21  126.89    4.21
   4   3  22  255.36    5.91
  -4  -3 -22  274.67    7.55
   4   3  23    1.00    1.33
  -4  -3 -23    2.45    1.36
   4   3  24  336.04    6.24
  -4  -3 -24  354.46    9.68
   4   3  25    4.51    1.18
  -4  -3 -25    6.05    1.89
   4   3  26    0.77    2.39
  -4  -3 -26   -0.26    2.62
   4   3  27   14.28    2.06
  -4  -3 -27    8.62    2.85
   4   4 -22    3.93    1.91
  -4  -4  22    2.77    1.66
   4   4 -21   29.98    1.87
  -4  -4  21   31.63    2.51
   4   4 -20    9.85    1.42
  -4  -4  20    3.78    1.07
   4   4 -19   33.82    1.86
  -4  -4  19   36.60    2.14
   4   4 -18   73.91    2.30
  -4  -4  18   69.07    2.78
   4   4 -17  124.48    3.62
  -4  -4  17  129.10    3.50
   4   4 -16    1.30    0.98
  -4  -4  16    0.03    0.75
   4   4 -15 1002.67   24.21
  -4  -4  15  989.98   32.27
   4   4 -14   38.57    1.46
  -4  -4  14   39.93    2.04
   4   4 -13 1466.47   29.20
  -4  -4  13 1649.77   55.17
   4   4 -12  587.07   14.49
  -4  -4  12  582.25   15.23
   4   4 -11  950.60   18.76
  -4  -4  11  952.26   23.18
   4   4 -10 2011.85   39.10
  -4  -4  10 2050.58   47.09
   4   4  -9   23.10    1.17
  -4  -4   9   25.23    0.96
   4   4  -8  625.91   11.10
  -4  -4   8  643.91   11.56
   4   4  -7  207.63    4.75
  -4  -4   7  205.30    3.98
   4   4  -6  218.55    4.03
  -4  -4   6  216.14    4.83
   4   4  -5   17.35    0.82
  -4  -4   5   20.22    0.74
   4   4  -4    1.36    0.48
  -4  -4   4    4.70    0.61
   4   4  -3   13.63    0.60
  -4  -4   3   13.55    0.62
   4   4  -2  131.90    3.14
  -4  -4   2  129.38    2.77
   4   4  -1  168.09    3.85
  -4  -4   1  169.11    4.43
   4   4   0  806.86   15.41
  -4  -4   0  797.66   13.41
   4   4   1  169.46    4.35
  -4  -4  -1  170.06    3.65
   4   4   2 1060.94   17.26
  -4  -4  -2 1064.35   17.46
   4   4   3  421.36    8.34
  -4  -4  -3  409.15    7.10
   4   4   4   90.46    1.84
  -4  -4  -4   91.66    1.90
   4   4   5  351.82    7.25
  -4  -4  -5  350.30    6.26
   4   4   6  218.90    5.55
  -4  -4  -6  214.99    4.49
   4   4   7   95.90    2.25
  -4  -4  -7   96.82    2.10
   4   4   8 1616.48   25.71
  -4  -4  -8 1617.95   36.81
   4   4   9   38.55    1.24
  -4  -4  -9   43.77    1.57
   4   4  10  734.75   12.21
  -4  -4 -10  766.68   13.30
   4   4  11   22.56    0.74
  -4  -4 -11   21.81    1.15
   4   4  12    1.55    0.47
  -4  -4 -12    1.64    0.63
   4   4  13  724.15   14.10
  -4  -4 -13  734.37   12.77
   4   4  14    0.98    0.52
  -4  -4 -14    1.51    0.65
   4   4  15    1.84    0.62
  -4  -4 -15    1.57    0.83
   4   4  16  356.20    7.33
  -4  -4 -16  356.30    7.64
   4   4  17   84.15    2.44
  -4  -4 -17   87.41    3.11
   4   4  18    9.92    0.97
  -4  -4 -18    8.67    1.38
   4   4  19    0.02    0.72
  -4  -4 -19    0.26    1.00
   4   4  20   11.53    1.20
  -4  -4 -20   11.40    1.52
   4   4  21   38.13    1.58
  -4  -4 -21   35.23    1.69
   4   4  22   57.84    2.28
  -4  -4 -22   55.35    3.04
   4   4  23    3.69    1.16
  -4  -4 -23    3.50    1.68
   4   4  24    9.66    1.29
  -4  -4 -24    6.77    1.75
   4   4  25   54.16    1.92
  -4  -4 -25   54.29    2.53
   4   4  26    8.19    1.57
  -4  -4 -26   10.76    2.32
   4   4  27    0.60    1.45
   4   5 -22   34.76    1.91
  -4  -5  22   35.84    1.65
   4   5 -21   37.17    2.07
  -4  -5  21   36.62    1.89
   4   5 -20    2.66    1.41
  -4  -5  20    2.60    1.27
   4   5 -19    0.62    1.24
  -4  -5  19   -0.30    0.94
   4   5 -18    0.07    1.19
  -4  -5  18    1.07    0.81
   4   5 -17    8.63    1.25
  -4  -5  17    9.82    1.15
   4   5 -16    0.18    1.16
  -4  -5  16   -0.40    0.89
   4   5 -15   49.31    3.26
  -4  -5  15   40.27    1.81
   4   5 -14   47.97    1.61
  -4  -5  14   47.63    1.70
   4   5 -13   90.35    2.30
  -4  -5  13   89.68    3.19
   4   5 -12    4.02    1.33
  -4  -5  12    3.74    0.72
   4   5 -11    4.56    0.98
  -4  -5  11    3.43    0.78
   4   5 -10   58.16    1.54
  -4  -5  10   60.72    1.76
   4   5  -9    5.55    0.95
  -4  -5   9    4.87    0.65
   4   5  -8   50.30    1.39
  -4  -5   8   51.99    1.43
   4   5  -7  425.09    7.79
  -4  -5   7  408.68    8.31
   4   5  -6  621.41   11.92
  -4  -5   6  640.38   12.97
   4   5  -5   95.17    2.20
  -4  -5   5   99.13    2.16
   4   5  -4   11.82    0.67
  -4  -5   4   13.20    0.66
   4   5  -3   10.30    0.68
  -4  -5   3   10.29    0.60
   4   5  -2   24.19    0.78
  -4  -5   2   23.88    1.04
   4   5  -1  285.71    5.84
  -4  -5   1  293.20    6.12
   4   5   0  181.77    4.08
  -4  -5   0  192.67    3.86
   4   5   1  413.24    7.15
  -4  -5  -1  419.75   15.14
   4   5   2 2424.57   43.69
  -4  -5  -2 2412.76   44.54
   4   5   3  288.71    5.10
  -4  -5  -3  278.14    7.14
   4   5   4 1332.16   24.94
  -4  -5  -4 1341.00   22.18
   4   5   5 1182.02   19.08
  -4  -5  -5 1139.32   18.77
   4   5   6  309.84    7.63
  -4  -5  -6  308.98    6.34
   4   5   7 1669.64   26.23
  -4  -5  -7 1696.88   39.68
   4   5   8   21.49    0.88
  -4  -5  -8   22.71    0.84
   4   5   9 2205.84   40.19
  -4  -5  -9 2117.96   68.86
   4   5  10    9.40    0.65
  -4  -5 -10   11.43    0.70
   4   5  11  550.10   10.72
  -4  -5 -11  565.42   11.42
   4   5  12   20.76    0.81
  -4  -5 -12   18.32    1.04
   4   5  13  505.93   10.06
  -4  -5 -13  543.30   11.61
   4   5  14    2.13    0.52
  -4  -5 -14    3.11    0.85
   4   5  15  836.46   20.17
  -4  -5 -15  815.84   20.73
   4   5  16  126.92    2.83
  -4  -5 -16  132.04    3.45
   4   5  17  706.48   14.03
  -4  -5 -17  711.15   12.96
   4   5  18   86.75    2.26
  -4  -5 -18   84.64    3.33
   4   5  19  323.46    8.60
  -4  -5 -19  320.93    7.23
   4   5  20  185.36    3.89
  -4  -5 -20  180.66    4.05
   4   5  21   18.79    1.16
  -4  -5 -21   20.35    1.61
   4   5  22  315.07    5.92
  -4  -5 -22  324.70    9.11
   4   5  23    2.23    1.18
  -4  -5 -23    3.87    2.29
   4   5  24  182.09    3.98
  -4  -5 -24  187.48    4.28
   4   5  25   -0.21    1.79
  -4  -5 -25    1.56    2.16
   4   5  26    3.16    1.56
  -4  -5 -26    4.77    2.03
   4   5  27    3.74    1.45
  -4  -5 -27    1.47    1.91
   4   6 -22   13.13    4.79
  -4  -6  22   15.84    2.47
   4   6 -21    9.96    4.98
  -4  -6  21   12.36    1.51
   4   6 -20   20.47    1.85
  -4  -6  20   22.50    1.56
   4   6 -19   22.79    1.84
  -4  -6  19   23.66    1.48
   4   6 -18   47.38    2.08
  -4  -6  18   43.56    1.96
   4   6 -17   45.04    2.72
  -4  -6  17   40.99    1.67
   4   6 -16  111.37    2.74
  -4  -6  16  113.99    2.69
   4   6 -15   25.03    1.87
  -4  -6  15   26.42    1.21
   4   6 -14   77.70    3.03
  -4  -6  14   79.53    3.07
   4   6 -13  158.63    4.03
  -4  -6  13  159.60    4.92
   4   6 -12  296.87    6.87
  -4  -6  12  284.64    6.72
   4   6 -11  949.55   15.89
  -4  -6  11  950.28   18.44
   4   6 -10  226.45    5.48
  -4  -6  10  225.86    4.58
   4   6  -9 1969.99   45.58
  -4  -6   9 1925.67   42.76
   4   6  -8  127.83    2.82
  -4  -6   8  132.38    3.21
   4   6  -7 1294.28   24.94
  -4  -6   7 1284.28   21.38
   4   6  -6 1176.99   19.63
  -4  -6   6 1159.98   21.81
   4   6  -5 1339.21   21.96
  -4  -6   5 1355.78   25.68
   4   6  -4 2915.36   46.41
  -4  -6   4 2960.09   54.92
   4   6  -3    2.50    0.46
  -4  -6   3    1.26    0.40
   4   6  -2 1321.33   24.68
  -4  -6   2 1304.87   24.93
   4   6  -1  161.24    3.26
  -4  -6   1  158.35    3.76
   4   6   0 2335.12   51.67
  -4  -6   0 2305.34   43.29
   4   6   1   26.36    0.95
  -4  -6  -1   27.25    0.99
   4   6   2 2921.57   46.27
  -4  -6  -2 2892.60   45.61
   4   6   3  115.93    3.34
  -4  -6  -3  120.33    2.47
   4   6   4 1300.55   21.48
  -4  -6  -4 1247.82   28.67
   4   6   5  339.25    6.90
  -4  -6  -5  336.25    6.07
   4   6   6 1742.32   32.05
  -4  -6  -6 1686.31   37.75
   4   6   7 1644.32   26.68
  -4  -6  -7 1629.43   30.70
   4   6   8  198.15    4.29
  -4  -6  -8  189.05    5.33
   4   6   9  407.82    8.10
  -4  -6  -9  396.90    8.36
   4   6  10  152.20    3.19
  -4  -6 -10  156.76    4.01
   4   6  11    9.72    0.72
  -4  -6 -11    9.36    0.91
   4   6  12  233.73    5.26
  -4  -6 -12  223.68    5.34
   4   6  13    3.60    0.65
  -4  -6 -13    3.25    1.18
   4   6  14   22.37    0.98
  -4  -6 -14   23.63    1.25
   4   6  15   22.56    1.38
  -4  -6 -15   23.15    1.35
   4   6  16   93.71    2.75
  -4  -6 -16   94.21    2.89
   4   6  17   17.21    0.98
  -4  -6 -17   17.05    1.49
   4   6  18    0.54    0.77
  -4  -6 -18    1.49    1.67
   4   6  19    0.89    0.79
  -4  -6 -19    0.82    1.12
   4   6  20    1.79    0.95
  -4  -6 -20    2.14    1.14
   4   6  21    9.21    1.16
  -4  -6 -21   11.17    2.09
   4   6  22    1.09    1.37
  -4  -6 -22    3.01    1.44
   4   6  23   17.60    1.52
  -4  -6 -23   18.53    2.19
   4   6  24  106.23    2.90
  -4  -6 -24  100.22    4.52
   4   6  25    2.53    1.58
  -4  -6 -25    1.84    3.30
   4   6  26   15.87    1.77
  -4  -6 -26   11.70    3.11
   4   6  27    0.93    3.81
  -4  -6 -27    1.18    3.46
   4   7 -21   -0.12    3.50
  -4  -7  21    0.20    2.06
   4   7 -20  210.09    9.06
  -4  -7  20  195.57    4.63
   4   7 -19    1.57    2.95
  -4  -7  19    1.93    1.55
   4   7 -18   87.80    2.67
  -4  -7  18   87.93    3.24
   4   7 -17  201.55    4.85
  -4  -7  17  196.54    3.83
   4   7 -16   33.28    1.75
  -4  -7  16   31.45    1.53
   4   7 -15  194.96    4.39
  -4  -7  15  202.25    4.01
   4   7 -14   62.96    2.34
  -4  -7  14   64.00    2.27
   4   7 -13    5.00    1.21
  -4  -7  13    3.86    0.76
   4   7 -12   22.27    1.40
  -4  -7  12   20.72    1.09
   4   7 -11   15.63    1.08
  -4  -7  11   15.02    1.06
   4   7 -10  183.35    5.82
  -4  -7  10  176.37    3.70
   4   7  -9  279.51    5.40
  -4  -7   9  285.73    5.32
   4   7  -8  298.34    5.73
  -4  -7   8  292.73    7.34
   4   7  -7 1008.73   23.43
  -4  -7   7  991.96   22.77
   4   7  -6    0.52    0.68
  -4  -7   6    0.73    0.52
   4   7  -5 1587.46   30.21
  -4  -7   5 1559.87   28.80
   4   7  -4  510.80    9.11
  -4  -7   4  516.91    8.99
   4   7  -3   90.48    2.33
  -4  -7   3   89.75    2.24
   4   7  -2  374.39    6.54
  -4  -7   2  381.43    8.21
   4   7  -1  343.88   12.09
  -4  -7   1  338.22    6.18
   4   7   0  457.07    9.28
  -4  -7   0  448.99    9.04
   4   7   1   16.80    0.79
  -4  -7  -1   18.23    0.80
   4   7   2   58.61    1.91
  -4  -7  -2   55.26    1.70
   4   7   3   38.87    1.07
  -4  -7  -3   39.83    1.06
   4   7   4    0.52    0.39
  -4  -7  -4    0.61    0.39
   4   7   5   30.96    1.00
  -4  -7  -5   30.46    0.97
   4   7   6   22.32    0.72
  -4  -7  -6   19.80    1.04
   4   7   7   71.46    1.59
  -4  -7  -7   72.90    1.64
   4   7   8  306.85    7.58
  -4  -7  -8  319.29    7.88
   4   7   9  179.94    3.66
  -4  -7  -9  184.83    8.44
   4   7  10  710.78   13.78
  -4  -7 -10  724.88   17.36
   4   7  11   39.73    1.34
  -4  -7 -11   40.89    1.63
   4   7  12  338.43    7.37
  -4  -7 -12  334.95    7.70
   4   7  13  333.36    6.41
  -4  -7 -13  327.34    6.44
   4   7  14   36.30    1.32
  -4  -7 -14   37.20    1.67
   4   7  15  491.19   10.00
  -4  -7 -15  512.72    9.44
   4   7  16    5.85    0.83
  -4  -7 -16    4.80    1.41
   4   7  17  304.60    6.77
  -4  -7 -17  303.49    6.92
   4   7  18   10.72    1.19
  -4  -7 -18   10.96    2.19
   4   7  19  145.69    3.38
  -4  -7 -19  142.64    4.02
   4   7  20   19.22    1.36
  -4  -7 -20   22.86    2.03
   4   7  21  213.00    5.02
  -4  -7 -21  194.46    6.71
   4   7  22  111.41    2.88
  -4  -7 -22  102.92    3.68
   4   7  23  132.19    3.37
  -4  -7 -23  131.77    5.86
   4   7  24  168.18    4.54
  -4  -7 -24  163.95    5.40
   4   7  25    2.82    1.62
  -4  -7 -25    1.34    2.51
   4   7  26   45.94    2.58
  -4  -7 -26   41.90    2.91
   4   7  27    0.02    2.81
  -4  -7 -27    1.69    2.36
  -4  -8  21   10.96    3.38
   4   8 -20   52.85    4.40
  -4  -8  20   54.08    3.19
   4   8 -19    3.84    2.44
  -4  -8  19    2.58    1.47
   4   8 -18    6.09    1.84
  -4  -8  18    8.59    1.35
   4   8 -17   30.05    2.09
  -4  -8  17   27.06    1.82
   4   8 -16   12.51    2.10
  -4  -8  16   11.05    1.33
   4   8 -15   30.71    2.92
  -4  -8  15   26.08    1.47
   4   8 -14   76.34    3.59
  -4  -8  14   77.42    2.68
   4   8 -13   25.62    1.50
  -4  -8  13   26.22    1.58
   4   8 -12   68.06    2.18
  -4  -8  12   66.46    2.34
   4   8 -11  225.67    6.26
  -4  -8  11  222.33    4.33
   4   8 -10  102.66    3.44
  -4  -8  10  102.60    2.97
   4   8  -9  199.27    5.38
  -4  -8   9  201.24    4.67
   4   8  -8   15.55    1.28
  -4  -8   8   15.17    0.92
   4   8  -7  132.50    3.33
  -4  -8   7  131.42    3.36
   4   8  -6  121.41    3.07
  -4  -8   6  115.50    3.48
   4   8  -5 1068.78   25.64
  -4  -8   5 1084.29   18.63
   4   8  -4   20.12    0.95
  -4  -8   4   19.93    0.85
   4   8  -3  623.37   11.14
  -4  -8   3  630.37   12.75
   4   8  -2  209.88    5.90
  -4  -8   2  210.09    4.12
   4   8  -1  518.88   10.56
  -4  -8   1  513.71   10.55
   4   8   0  877.52   20.90
  -4  -8   0  874.51   17.13
   4   8   1  114.97    2.33
  -4  -8  -1  116.32    2.67
   4   8   2 1038.20   25.03
  -4  -8  -2 1019.75   19.12
   4   8   3  135.52    4.32
  -4  -8  -3  132.01    3.17
   4   8   4  923.04   17.87
  -4  -8  -4  900.77   20.76
   4   8   5   14.05    0.69
  -4  -8  -5   15.79    0.79
   4   8   6  987.41   22.84
  -4  -8  -6  951.70   23.12
   4   8   7    2.67    0.53
  -4  -8  -7    2.85    0.68
   4   8   8 1394.53   26.10
  -4  -8  -8 1385.75   33.16
   4   8   9   40.80    1.50
  -4  -8  -9   34.99    1.77
   4   8  10 1389.18   22.93
  -4  -8 -10 1429.57   48.84
   4   8  11   33.93    1.39
  -4  -8 -11   33.63    2.70
   4   8  12  652.07   13.30
  -4  -8 -12  658.01   13.75
   4   8  13  227.60    4.51
  -4  -8 -13  227.69    5.34
   4   8  14   34.31    1.37
  -4  -8 -14   35.46    1.37
   4   8  15  110.59    2.52
  -4  -8 -15  107.25    3.15
   4   8  16    5.99    1.06
  -4  -8 -16    5.53    1.11
   4   8  17  100.29    2.46
  -4  -8 -17   98.41    2.67
   4   8  18   11.96    1.04
  -4  -8 -18   12.34    2.05
   4   8  19    1.21    0.92
  -4  -8 -19    0.10    1.96
   4   8  20   14.47    1.41
  -4  -8 -20   15.90    1.80
   4   8  21   43.80    1.88
   4   8  22   36.84    2.05
  -4  -8 -22   42.13    2.58
   4   8  23   31.49    3.64
  -4  -8 -23   28.01    2.85
   4   8  24   -0.66    1.30
  -4  -8 -24   -1.14    1.83
   4   8  25    5.28    1.53
  -4  -8 -25    5.05    3.02
   4   8  26   10.69    1.64
  -4  -8 -26    3.71    3.05
   4   9 -20   16.84    4.12
  -4  -9  20   14.13    2.81
   4   9 -19   11.04    2.42
  -4  -9  19   10.29    1.76
   4   9 -18   88.53    4.01
  -4  -9  18   84.55    2.85
   4   9 -17    2.37    2.58
  -4  -9  17    5.14    1.44
   4   9 -16  124.23    5.07
  -4  -9  16  119.35    3.16
   4   9 -15   59.29    2.40
  -4  -9  15   58.93    2.37
   4   9 -14  148.13    4.05
  -4  -9  14  150.83    4.62
   4   9 -13  271.71    6.47
  -4  -9  13  275.74    5.01
   4   9 -12   27.54    1.64
  -4  -9  12   25.22    1.16
   4   9 -11  302.37    8.33
  -4  -9  11  297.56    5.68
   4   9 -10  125.65    3.38
  -4  -9  10  120.58    2.83
   4   9  -9   38.42    1.51
  -4  -9   9   34.28    1.75
   4   9  -8    7.45    0.97
  -4  -9   8    7.08    0.84
   4   9  -7   31.26    1.82
  -4  -9   7   28.65    1.16
   4   9  -6  113.57    4.05
  -4  -9   6  112.11    2.49
   4   9  -5   15.45    1.04
  -4  -9   5   15.87    0.96
   4   9  -4  359.38    8.03
  -4  -9   4  359.04    6.80
   4   9  -3  367.63   10.11
  -4  -9   3  355.91    7.72
   4   9  -2  173.86    3.91
  -4  -9   2  165.90    3.71
   4   9  -1 1214.83   27.95
  -4  -9   1 1193.30   22.53
   4   9   0    2.60    0.66
  -4  -9   0    3.07    0.54
   4   9   1  760.72   17.78
  -4  -9  -1  753.96   15.21
   4   9   2    6.75    0.65
  -4  -9  -2    7.16    0.60
   4   9   3   80.87    2.19
  -4  -9  -3   81.15    2.20
   4   9   4    2.66    0.48
  -4  -9  -4    2.32    0.52
   4   9   5    0.61    0.51
  -4  -9  -5    2.09    0.57
   4   9   6   22.85    0.90
  -4  -9  -6   22.92    0.97
   4   9   7  158.29    3.88
  -4  -9  -7  166.10    7.67
   4   9   8    2.67    0.58
  -4  -9  -8    4.54    0.82
   4   9   9  365.21    9.53
  -4  -9  -9  360.10    9.44
   4   9  10  123.01    3.75
  -4  -9 -10  127.14    3.94
   4   9  11    2.30    0.60
  -4  -9 -11    0.82    0.92
   4   9  12  490.40   10.84
  -4  -9 -12  493.03   11.14
   4   9  13   42.06    1.62
  -4  -9 -13   42.16    1.95
   4   9  14  289.01    6.63
  -4  -9 -14  280.56    8.09
   4   9  15   39.44    1.59
  -4  -9 -15   39.69    1.88
   4   9  16   17.54    1.12
  -4  -9 -16   17.37    2.09
   4   9  17   18.00    1.38
  -4  -9 -17   17.91    1.65
   4   9  18   43.29    1.76
  -4  -9 -18   42.24    2.34
   4   9  19   40.86    1.98
  -4  -9 -19   38.09    2.23
   4   9  20   11.36    1.56
  -4  -9 -20    8.76    2.17
   4   9  21   97.04    2.58
  -4  -9 -21   93.50    3.54
   4   9  22    9.00    1.93
  -4  -9 -22    8.43    5.22
   4   9  23   69.99    3.01
  -4  -9 -23   62.62    2.95
   4   9  24    0.63    2.12
  -4  -9 -24   -1.04    3.40
   4   9  25   17.45    1.63
  -4  -9 -25   15.15    2.91
   4   9  26    4.32    2.56
   4  10 -19    1.64    2.97
  -4 -10  19    1.05    1.45
   4  10 -18    0.94    1.19
  -4 -10  18   -0.25    1.47
   4  10 -17    0.34    0.98
  -4 -10  17    0.10    0.73
   4  10 -16    0.24    2.04
  -4 -10  16    0.88    1.57
   4  10 -15   10.93    2.04
  -4 -10  15   10.38    1.25
   4  10 -14   31.26    2.63
  -4 -10  14   32.76    1.67
   4  10 -13   21.09    1.71
  -4 -10  13   19.12    1.37
   4  10 -12    2.37    1.24
  -4 -10  12    1.91    0.94
   4  10 -11   79.02    3.57
  -4 -10  11   83.32    2.26
   4  10 -10   92.68    4.33
  -4 -10  10   89.74    2.35
   4  10  -9   10.70    1.47
  -4 -10   9    9.96    1.00
   4  10  -8  229.37    5.29
  -4 -10   8  231.00    5.51
   4  10  -7    8.66    1.52
  -4 -10   7   11.75    1.06
   4  10  -6  187.41    4.00
  -4 -10   6  179.05    4.97
   4  10  -5  484.29   10.27
  -4 -10   5  481.70    9.89
   4  10  -4   44.38    1.58
  -4 -10   4   44.33    1.41
   4  10  -3  242.01    5.18
  -4 -10   3  239.28    4.53
   4  10  -2   26.62    1.52
  -4 -10   2   26.16    1.17
   4  10  -1  119.87    3.67
  -4 -10   1  117.17    2.73
   4  10   0  190.35    5.38
  -4 -10   0  190.42    4.16
   4  10   1  171.00    4.12
  -4 -10  -1  173.88    3.82
   4  10   2  255.46    7.12
  -4 -10  -2  243.99    5.36
   4  10   3  376.13   12.84
  -4 -10  -3  361.43    9.13
   4  10   4  564.39   11.16
  -4 -10  -4  544.73   14.00
   4  10   5  160.34    4.10
  -4 -10  -5  153.50    6.07
   4  10   6 1185.61   22.49
  -4 -10  -6 1159.98   37.20
   4  10   7    5.12    0.84
  -4 -10  -7    6.43    1.30
   4  10   8  685.70   23.04
  -4 -10  -8  698.48   14.22
   4  10   9   19.38    1.22
  -4 -10  -9   23.45    2.40
   4  10  10  261.38    6.10
  -4 -10 -10  250.59    6.19
   4  10  11   16.97    0.86
  -4 -10 -11   15.71    1.67
   4  10  12   63.32    2.04
  -4 -10 -12   64.21    2.93
   4  10  13   15.61    0.95
  -4 -10 -13   16.68    1.68
   4  10  14  208.76    5.90
  -4 -10 -14  206.08    9.76
   4  10  15    8.31    1.15
  -4 -10 -15    5.57    2.20
   4  10  16  111.12    3.26
  -4 -10 -16  113.00    4.89
   4  10  17   94.47    3.11
  -4 -10 -17   90.96    3.25
   4  10  18   13.44    1.56
  -4 -10 -18   11.04    1.86
   4  10  19  113.65    3.54
  -4 -10 -19   94.25    6.41
   4  10  20    1.51    1.65
  -4 -10 -20    2.26    3.33
   4  10  21   54.77    2.46
  -4 -10 -21   52.78    3.96
   4  10  22   24.28    2.23
  -4 -10 -22   22.24    3.78
   4  10  23    7.33    2.07
  -4 -10 -23    8.34    3.01
   4  10  24   -0.05    1.82
  -4 -10 -24    0.40    2.00
   4  10  25   20.89    1.77
  -4 -10 -25   15.95    5.24
   4  10  26    7.99    2.58
  -4 -10 -26    0.36    2.93
   4  11 -19   60.61   12.12
  -4 -11  19   42.98    4.48
  -4 -11  18   44.71    4.89
   4  11 -17    2.61    5.12
  -4 -11  17   -1.01    4.74
   4  11 -16  128.42    4.99
  -4 -11  16  143.88    3.77
   4  11 -15   29.71    2.32
  -4 -11  15   33.50    2.17
   4  11 -14  102.78    4.06
  -4 -11  14   96.41    2.58
   4  11 -13    0.45    3.09
  -4 -11  13    2.24    1.43
   4  11 -12  123.15    6.65
  -4 -11  12  129.43    3.67
   4  11 -11   65.47    2.46
  -4 -11  11   63.12    2.26
   4  11 -10  105.15    3.44
  -4 -11  10  102.34    3.05
   4  11  -9   30.19    2.65
  -4 -11   9   28.43    1.52
   4  11  -8  240.80    5.93
  -4 -11   8  240.03    6.64
   4  11  -7  177.28    5.35
  -4 -11   7  171.90    4.16
   4  11  -6   36.12    1.67
  -4 -11   6   34.82    1.53
   4  11  -5  152.23    4.44
  -4 -11   5  150.64    3.47
   4  11  -4    5.91    1.37
  -4 -11   4    5.48    0.79
   4  11  -3   80.12    4.19
  -4 -11   3   76.61    2.21
   4  11  -2    5.61    0.97
  -4 -11   2    6.50    0.81
   4  11  -1  208.93    5.81
  -4 -11   1  212.18    4.85
   4  11   0    2.75    0.83
  -4 -11   0    2.91    0.61
   4  11   1  209.20    7.54
  -4 -11  -1  200.91    7.18
   4  11   2   30.67    1.61
  -4 -11  -2   27.31    1.42
   4  11   3  493.47   12.74
  -4 -11  -3  487.46    9.98
   4  11   4  174.55    4.40
  -4 -11  -4  170.82    5.00
   4  11   5  218.57    4.95
  -4 -11  -5  216.49    6.99
   4  11   6  159.69    3.70
  -4 -11  -6  154.55    4.19
   4  11   7   17.52    1.09
   4  11   8  118.52    3.09
  -4 -11  -8  109.93    6.79
   4  11   9   22.64    1.48
  -4 -11  -9   20.14    2.00
   4  11  10    0.49    0.81
  -4 -11 -10   -1.45    1.82
   4  11  11    0.25    0.78
  -4 -11 -11    1.25    2.18
   4  11  12    6.58    0.99
  -4 -11 -12    6.28    1.47
   4  11  13    0.29    0.96
  -4 -11 -13    1.10    1.90
   4  11  14   86.17    2.65
  -4 -11 -14   80.41    3.90
   4  11  15    2.14    1.41
  -4 -11 -15    0.12    1.92
   4  11  16    0.17    1.67
  -4 -11 -16    2.07    2.55
   4  11  17   10.17    1.52
  -4 -11 -17   11.02    2.79
   4  11  18    1.58    1.83
  -4 -11 -18    3.72    5.65
   4  11  19   19.66    1.77
  -4 -11 -19   19.48    3.11
   4  11  20    0.17    1.59
  -4 -11 -20   -3.37    4.03
   4  11  21    0.40    1.81
  -4 -11 -21    1.01    4.25
   4  11  22    3.05    1.63
  -4 -11 -22    1.24    3.02
   4  11  23   24.39    2.18
   4  11  24    0.23    2.23
  -4 -11 -24    1.24    4.08
   4  11  25    0.99    1.67
   4  12 -16    0.82    2.69
  -4 -12  16    3.63    2.77
   4  12 -15    0.88    6.38
  -4 -12  15   -0.86    1.83
   4  12 -14   22.09    3.88
  -4 -12  14   20.68    1.82
   4  12 -13    4.15    3.28
  -4 -12  13    2.65    1.97
   4  12 -12   39.34    2.14
  -4 -12  12   41.18    2.20
   4  12 -11   22.24    2.96
  -4 -12  11   20.32    1.74
   4  12 -10   80.25    5.25
  -4 -12  10   69.99    3.04
   4  12  -9   15.67    3.03
  -4 -12   9   11.89    1.33
   4  12  -8  315.61    8.82
  -4 -12   8  300.13    6.34
   4  12  -7  180.28    4.39
  -4 -12   7  191.59    4.70
   4  12  -6  125.59    6.61
  -4 -12   6  117.15    3.14
   4  12  -5  160.30    5.47
  -4 -12   5  152.37    3.59
   4  12  -4   36.19    3.06
  -4 -12   4   37.34    1.30
   4  12  -3  114.77    6.42
  -4 -12   3  109.82    3.46
   4  12  -2  178.52    7.04
  -4 -12   2  180.78    4.13
   4  12  -1    3.74    2.30
  -4 -12   1    1.41    0.98
   4  12   0  124.09    3.86
  -4 -12   0  128.16    5.57
   4  12   1  293.59   11.64
  -4 -12  -1  283.38    8.22
   4  12   2   12.15    1.79
  -4 -12  -2   13.02    1.88
   4  12   3  248.45    6.57
  -4 -12  -3  237.03    6.73
   4  12   4    2.44    0.98
  -4 -12  -4    2.44    1.33
   4  12   5  115.21    3.96
  -4 -12  -5  112.40    3.67
   4  12   6   15.74    1.75
  -4 -12  -6   14.87    1.85
   4  12   7   77.62    2.60
  -4 -12  -7   71.38    4.63
   4  12   8   13.70    1.41
  -4 -12  -8   13.85    3.35
   4  12   9  291.44    8.29
  -4 -12  -9  284.86    8.40
   4  12  10  155.34    4.23
  -4 -12 -10  144.36    6.87
   4  12  11   74.46    2.78
  -4 -12 -11   71.86    2.86
   4  12  12  383.16    8.23
  -4 -12 -12  369.88   11.29
   4  12  13   17.62    1.58
   4  12  14  640.58   13.46
  -4 -12 -14  625.79   16.10
   4  12  15   27.46    1.74
  -4 -12 -15   33.36    2.92
   4  12  16  179.46    4.45
  -4 -12 -16  174.32    6.67
   4  12  17  108.36    3.58
  -4 -12 -17  111.62    3.75
   4  12  18   42.58    2.22
  -4 -12 -18   37.95    6.37
   4  12  19   38.81    2.03
  -4 -12 -19   45.17    4.57
   4  12  20   20.01    2.12
  -4 -12 -20   20.09    3.05
   4  12  21   13.24    2.46
  -4 -12 -21   16.58    4.55
   4  12  22    1.50    2.49
  -4 -12 -22   -0.11    4.03
   4  12  23   21.67    2.43
  -4 -12 -23   11.23    2.91
   4  13 -14   19.03    4.33
  -4 -13  14   22.39    3.39
   4  13 -13   30.71    3.16
  -4 -13  13   37.88    2.54
   4  13 -12  106.64    3.58
  -4 -13  12  110.21    3.79
   4  13 -11    1.98    3.54
  -4 -13  11    6.68    2.39
   4  13 -10   74.18    4.15
  -4 -13  10   68.98    5.05
   4  13  -9   44.52    3.92
  -4 -13   9   40.19    2.05
   4  13  -8   32.37    4.33
  -4 -13   8   30.44    1.88
   4  13  -7    1.18    2.43
  -4 -13   7    0.36    1.30
   4  13  -6    0.83    1.71
  -4 -13   6    1.59    1.07
   4  13  -5    8.31    2.10
  -4 -13   5    8.65    1.31
   4  13  -4   50.38    2.82
  -4 -13   4   49.42    1.87
   4  13  -3    8.89    2.49
  -4 -13   3    8.71    1.05
   4  13  -2  178.80    8.56
  -4 -13   2  190.67    5.46
   4  13  -1   94.84    3.68
  -4 -13   1   95.95    4.38
   4  13   0   64.56    2.79
  -4 -13  -1  317.80    9.13
   4  13   2   14.96    1.89
   4  13   3  235.39    8.94
  -4 -13  -3  233.64    6.50
   4  13   4   23.56    2.07
  -4 -13  -4   21.29    3.65
   4  13   5   69.78    2.75
  -4 -13  -5   72.30    4.05
   4  13   6   -1.79    1.69
  -4 -13  -6    1.14    1.79
   4  13   7  184.01    5.40
   4  13   8    0.62    1.32
  -4 -13  -8    2.76    2.00
   4  13   9  268.73   11.80
  -4 -13  -9  273.15   13.08
   4  13  10   15.41    1.80
  -4 -13 -10   16.88    2.85
  -4 -13 -11  158.64    5.75
   4  13  12  146.13    5.28
  -4 -13 -12  136.71    7.11
   4  13  13    7.77    1.72
  -4 -13 -13    7.26    3.00
   4  13  14  152.69    5.02
  -4 -13 -14  164.01    8.29
   4  13  15   15.35    1.75
  -4 -13 -15   16.41    3.89
   4  13  16   16.36    1.92
  -4 -13 -16   16.29    5.77
   4  13  17    4.52    1.54
  -4 -13 -17    6.72    4.23
   4  13  18    2.33    2.96
  -4 -13 -18   -0.30    4.19
   4  13  19    5.04    1.84
  -4 -13 -19    4.57    4.01
   4  13  20   12.80    2.61
  -4 -13 -20    3.28    4.11
   4  13  21    2.54    3.38
  -4 -13 -21    2.16    3.15
   4  13  22   11.47    2.37
   4  14 -12   16.34    6.20
  -4 -14  12   16.50    4.21
   4  14 -11    9.93    4.32
  -4 -14  11    6.88    2.98
   4  14 -10   45.92    3.81
  -4 -14  10   48.44    3.78
   4  14  -9    0.52    3.71
  -4 -14   9    2.28    2.86
   4  14  -8   17.45    3.26
  -4 -14   8   18.79    2.03
   4  14  -7    0.69    3.86
  -4 -14   7    0.34    1.45
   4  14  -6   84.05    3.91
  -4 -14   6   92.03    5.64
   4  14  -5    2.39    3.77
  -4 -14   5    1.31    1.60
   4  14  -4  144.20    7.08
  -4 -14   4  147.05    5.12
   4  14  -3   21.43    2.21
  -4 -14   3   26.33    2.80
   4  14  -2  106.42    3.75
  -4 -14   2  116.27    4.96
   4  14  -1  107.97    4.01
  -4 -14   1  109.58    4.75
   4  14   0   50.48    2.96
  -4 -14   0   54.07    3.47
   4  14   1   53.57    2.59
  -4 -14  -1   54.64    3.03
  -4 -14  -2    2.59    1.60
   4  14   3    7.04    2.06
  -4 -14  -3    4.99    4.19
   4  14   4   -0.50    2.46
  -4 -14  -4    0.11    2.50
   4  14   5   10.96    1.75
  -4 -14  -6    2.64    2.28
   4  14   7   -0.03    1.99
  -4 -14  -7    2.07    4.03
   4  14   8   -0.25    2.15
   4  14   9   -1.38    2.65
  -4 -14  -9   -1.75    3.41
   4  14  10    2.76    2.98
  -4 -14 -10    0.94    3.44
   4  14  11    0.14    2.25
  -4 -14 -11   -2.50    4.94
   4  14  12   37.06    4.34
  -4 -14 -12   36.79    6.62
   4  14  13   22.94    2.79
   4  14  14   -1.57    1.54
  -4 -14 -14    0.67    4.28
   4  14  15    9.28    1.42
  -4 -14 -15    9.60    3.64
   4  14  16   23.38    3.41
  -4 -14 -16   21.64    7.42
   4  14  17    5.14    4.51
  -4 -14 -17    2.20    2.75
   4  14  18   29.78    2.85
  -4 -14 -18   27.52    7.83
   4  14  19   -1.37    4.30
   4  14  20   20.43    1.95
  -4 -15  10    5.16    2.91
   4  15  -9   26.61    4.42
  -4 -15   9   38.63    3.58
   4  15  -8   67.00    4.45
  -4 -15   8   71.90    4.00
   4  15  -7    2.44    3.17
  -4 -15   7    2.05    2.77
   4  15  -6   91.27    4.54
  -4 -15   6  102.56    4.62
   4  15  -5    7.98    3.46
  -4 -15   5    6.84    3.56
   4  15  -4   54.62    3.77
  -4 -15   3   52.13    3.49
   4  15  -2    0.17    4.02
  -4 -15   2    0.32    2.67
   4  15  -1   42.01    4.56
  -4 -15   1   49.55    4.20
   4  15   0    0.93    3.59
  -4 -15   0   -0.88    2.65
   4  15   1    4.74    3.27
  -4 -15  -1    1.92    2.59
   4  15   2    1.59    2.38
  -4 -15  -2   -0.68    4.78
   4  15   3   14.94    2.65
  -4 -15  -3   13.82    4.97
   4  15   4   18.29    3.48
  -4 -15  -4   16.67    3.02
   4  15   5   31.20    3.77
   4  15   6    6.07    2.63
   4  15   7  111.50    5.49
  -4 -15  -7   99.56    6.72
   4  15   8   15.24    2.97
  -4 -15  -8   15.16    4.62
   4  15   9   25.91    3.82
   4  15  10    2.68    3.49
   4  15  11   36.06    3.58
   4  15  12    0.30    3.46
  -4 -15 -12    0.00    5.54
   4  15  13   31.81    4.08
  -4 -15 -13   40.27    6.94
  -4 -15 -14   13.14    3.21
   4  15  15   21.45    3.93
  -4 -15 -15   12.94    4.24
  -4 -15 -16    0.52    2.28
   4  15  17   10.84    5.17
   4  16  -2   29.31    3.95
  -4 -16   2   35.56    4.05
   4  16  -1   10.87    3.96
  -4 -16   1   18.64    3.76
   4  16   0   12.36    3.13
  -4 -16   0   22.97    3.89
   4  16   1   10.46    4.38
  -4 -16  -1    5.72    2.96
   4  16   2   28.40    3.77
  -4 -16  -2   26.32    3.45
  -4 -16  -3    0.05    3.38
   4  16   5   16.43    4.90
   4  16   6   -2.65    5.33
   4  16   7   65.31    3.48
  -4 -16  -7   69.57    5.24
   4  16   8    8.51    3.51
  -4 -16  -8    8.94    4.07
   4  16   9   -3.24    4.90
  -4 -16  -9    6.96    5.71
   4  16  10   17.10    4.08
  -5  11  11   18.53    3.12
  -5  11  10   17.94    3.60
   5 -11  10    2.18    1.96
   5 -11  11    7.70    1.91
   5 -11  12    4.75    3.79
   5 -11  13   26.82    2.78
   5 -10 -16   -2.26    4.33
  -5  10  16    1.40    2.55
   5 -10 -15    0.47    4.31
  -5  10  15   -1.95    4.96
  -5  10  14    0.50    2.16
   5 -10 -13    5.75    4.84
  -5  10  13    2.69    1.99
  -5  10  12   10.59    2.62
  -5  10  11   30.18    3.13
  -5  10  10   40.35    3.50
  -5  10   9   25.49    2.94
  -5  10   8  181.29    8.42
  -5  10   7    8.39    1.56
   5 -10   6   52.12    2.53
   5 -10   7   13.32    1.45
   5 -10   8   38.26    2.16
   5 -10   9   81.80    2.88
   5 -10  10   29.81    2.50
   5 -10  11  119.68    2.81
   5 -10  12    7.37    1.03
   5 -10  13   35.37    1.62
  -5  10 -13   42.16    5.34
   5 -10  14    8.30    1.88
   5 -10  15  113.48    3.61
  -5  10 -15  135.23    7.75
   5 -10  16   92.91    3.54
  -5  10 -16  116.20    7.17
   5 -10  17   54.11    3.78
  -5  10 -17   68.77    6.19
  -5   9  19   69.48    6.53
   5  -9 -18    3.59    6.28
  -5   9  18    7.71    5.02
   5  -9 -17   44.17    5.35
  -5   9  17   39.40    3.98
   5  -9 -16    1.69    4.28
  -5   9  16    4.43    1.90
   5  -9 -15   76.01    6.29
  -5   9  15   89.42    3.32
   5  -9 -14    0.43    5.68
  -5   9  14   -0.14    1.83
  -5   9  13  177.79    4.67
   5  -9 -12    2.22    2.75
  -5   9  12    2.34    1.43
  -5   9  11  242.74    6.47
  -5   9  10    2.34    2.15
  -5   9   9  198.54    7.74
  -5   9   8  371.00    9.47
  -5   9   7   15.06    1.82
  -5   9   6  337.49    8.30
  -5   9   5   67.07    3.95
  -5   9   2   69.38    3.61
   5  -9   4    6.22    0.95
   5  -9   5  146.73    5.98
   5  -9   6    7.01    1.21
   5  -9   7   26.10    1.88
   5  -9   8    7.18    1.30
  -5   9  -8    9.56    2.36
   5  -9   9    7.61    1.48
   5  -9  10   58.41    1.91
  -5   9 -10   69.15    3.11
   5  -9  11   86.36    2.77
   5  -9  12   -0.31    1.05
   5  -9  13   22.08    1.44
  -5   9 -13   26.34    2.44
   5  -9  14   67.09    2.64
  -5   9 -14   56.37    4.90
   5  -9  15    1.13    1.30
  -5   9 -15    1.11    3.66
   5  -9  16    5.48    1.56
  -5   9 -16    7.41    2.89
   5  -9  17    1.62    1.45
  -5   9 -17    0.57    3.23
   5  -9  18    0.80    2.23
   5  -9  19    3.23    2.63
  -5   9 -19    2.17    4.85
   5  -9  20    3.26    2.24
   5  -9  21   40.85    4.70
  -5   8  21   16.64    7.10
   5  -8 -20   10.64    2.47
  -5   8  20   10.26    2.72
   5  -8 -19    7.13    2.53
  -5   8  19    8.59    2.68
   5  -8 -18    1.06    3.09
  -5   8  18    1.39    2.71
   5  -8 -17   20.72    3.38
  -5   8  17   22.45    2.56
   5  -8 -16    0.66    3.73
  -5   8  16    2.37    1.82
   5  -8 -15   62.56    4.22
  -5   8  15   67.57    3.26
   5  -8 -14    5.46    4.29
  -5   8  14    5.90    1.48
   5  -8 -13   12.75    5.06
  -5   8  13   12.13    1.40
   5  -8 -12   31.46    4.13
  -5   8  12   29.61    1.43
   5  -8 -11   60.10    3.48
  -5   8  11   56.25    2.49
   5  -8 -10    4.85    2.75
  -5   8  10    5.77    0.87
   5  -8  -9    0.67    2.44
  -5   8   9    1.53    0.73
  -5   8   8    2.60    1.15
  -5   8   7    4.26    1.63
  -5   8   6   55.28    3.21
  -5   8   5   89.65    4.15
  -5   8   4  334.58   13.26
  -5   8   3  127.01    5.03
   5  -8  -2  936.77   32.27
  -5   8   2  939.17   30.47
   5  -8  -1   33.34    1.93
  -5   8   0  272.96   10.16
   5  -8   1  189.92    7.13
  -5   8  -1  184.43    6.75
   5  -8   2    8.33    1.08
   5  -8   3  230.86    8.58
   5  -8   4    3.16    0.97
   5  -8   5    4.76    0.90
   5  -8   6   23.94    1.56
   5  -8   7    0.22    0.98
  -5   8  -7    0.22    1.50
   5  -8   8  109.92    4.16
  -5   8  -8  111.04    5.16
   5  -8   9  378.90   13.06
   5  -8  10  119.26    2.62
   5  -8  11  714.14   17.39
   5  -8  12    4.16    1.06
   5  -8  13  272.66    6.74
  -5   8 -13  268.46   10.96
   5  -8  14   26.78    1.39
  -5   8 -14   26.19    2.44
   5  -8  15   51.44    1.74
  -5   8 -15   45.52    2.36
   5  -8  16    6.85    1.41
   5  -8  17  103.05    4.96
  -5   8 -17  119.99    4.95
   5  -8  18    3.03    1.32
  -5   8 -18    2.11    4.01
   5  -8  19   79.90    2.71
  -5   8 -19   89.63    4.42
   5  -8  20    1.00    1.78
   5  -8  21   71.54    3.89
  -5   8 -21   64.75    4.24
   5  -8  22  121.37    3.33
  -5   8 -22  105.49    8.38
   5  -8  23    5.72    2.93
  -5   8 -23    4.54    4.98
   5  -7 -22   -2.11    4.32
  -5   7  22    0.26    3.24
   5  -7 -21    3.59    4.98
  -5   7  21    0.77    2.09
   5  -7 -20    9.52    3.98
  -5   7  20    7.84    3.12
   5  -7 -19   -2.33    4.73
  -5   7  19   -0.24    2.19
   5  -7 -18   29.09    2.87
  -5   7  18   24.76    2.45
   5  -7 -17   28.87    3.02
  -5   7  17   25.46    1.96
   5  -7 -16   95.99    7.14
  -5   7  16  102.06    4.39
   5  -7 -15    4.04    2.73
  -5   7  15    4.02    1.39
   5  -7 -14   56.10    5.08
  -5   7  14   60.09    2.12
   5  -7 -13  103.45    4.25
  -5   7  13  105.67    3.16
   5  -7 -12   56.19    3.20
  -5   7  12   57.93    2.18
  -5   7  11   42.54    2.73
   5  -7 -10  155.16    6.88
  -5   7  10  147.74    4.23
   5  -7  -9  104.69    4.07
  -5   7   9  106.73    3.48
  -5   7   8    5.28    0.68
  -5   7   7  188.30    4.14
  -5   7   6   12.88    1.27
   5  -7  -5 1747.74   58.24
  -5   7   5 1687.12   53.75
   5  -7  -4  169.40    7.24
  -5   7   4  161.82    6.24
  -5   7   3 1401.28   43.85
  -5   7   2  906.94   31.14
   5  -7  -1  632.42   21.49
  -5   7   1  617.00   22.36
   5  -7   0 2010.63   64.17
  -5   7   0 1893.58   59.89
   5  -7   1  359.22   12.08
   5  -7   2 2318.42   73.78
  -5   7  -2 2363.41   73.61
   5  -7   3   61.19    2.63
  -5   7  -3   67.29    2.96
   5  -7   4  619.83   20.17
  -5   7  -4  604.83   21.40
   5  -7   5   72.85    3.40
  -5   7  -5   66.52    3.45
   5  -7   6  342.85   12.04
  -5   7  -6  362.71    9.69
   5  -7   7  455.68    7.74
   5  -7   8  228.64    5.96
  -5   7  -8  234.21   10.23
   5  -7   9  306.03    6.41
  -5   7  -9  315.57    8.85
   5  -7  10   32.60    1.67
  -5   7 -10   30.50    2.61
   5  -7  11  205.75    4.71
  -5   7 -11  207.23    5.94
   5  -7  12  244.61    6.36
   5  -7  13  149.06    3.86
   5  -7  14   58.48    1.79
  -5   7 -14   57.82    2.07
   5  -7  15   23.13    1.22
  -5   7 -15   23.58    2.38
   5  -7  16    0.65    1.12
  -5   7 -16    1.64    2.54
   5  -7  17    2.43    1.60
  -5   7 -17    1.33    1.88
   5  -7  18    2.13    1.90
  -5   7 -18    0.62    2.46
   5  -7  19   -0.13    1.46
  -5   7 -19   -0.84    2.40
   5  -7  20    0.57    1.24
  -5   7 -20    2.31    2.60
   5  -7  21    0.21    1.36
  -5   7 -21   -1.31    2.80
   5  -7  22    2.18    1.62
  -5   7 -22   -0.93    4.22
   5  -7  23   22.91    1.52
  -5   7 -23   31.15    3.02
   5  -7  24    6.35    3.16
  -5   7 -24    4.74    4.82
   5  -6 -23   17.50    7.59
  -5   6  22   35.46    1.86
   5  -6 -21   10.54    3.59
  -5   6  21    4.04    5.28
   5  -6 -20   39.75    3.79
  -5   6  20   46.98    2.54
   5  -6 -19   10.05    3.20
  -5   6  19    9.44    2.04
   5  -6 -18   73.12    4.67
  -5   6  18   71.19    2.56
  -5   6  17    7.58    1.40
   5  -6 -16  183.54    5.18
  -5   6  16  193.28    6.27
   5  -6 -15  112.32    3.90
  -5   6  15  109.52    3.37
   5  -6 -14  152.81    4.84
  -5   6  14  149.49    5.10
   5  -6 -13   87.94    3.21
  -5   6  13   78.97    2.87
   5  -6 -12  269.28    6.51
  -5   6  12  271.45    5.18
   5  -6 -11  165.06    4.46
  -5   6  11  164.13    4.27
   5  -6 -10    4.63    2.02
  -5   6  10    0.63    1.33
   5  -6  -9   39.22    2.12
  -5   6   9   41.64    1.94
   5  -6  -8    0.82    0.94
  -5   6   8    0.48    0.73
   5  -6  -7  168.42    6.82
  -5   6   7  162.09    3.72
   5  -6  -6   89.13    4.08
  -5   6   6   84.35    3.36
   5  -6  -5  135.34    5.73
  -5   6   5  134.50    5.58
  -5   6   4   85.81    2.78
   5  -6  -3   23.82    1.69
  -5   6   3   20.25    1.50
  -5   6   2    1.91    0.65
   5  -6  -1  102.63    4.33
  -5   6   1   93.62    3.60
  -5   6   0    0.82    0.64
   5  -6   1  222.95    7.78
  -5   6  -1  227.57    8.56
   5  -6   2    1.17    0.69
   5  -6   3    0.47    0.66
  -5   6  -3    1.02    0.68
   5  -6   4   87.36    3.71
  -5   6  -4   82.66    3.83
   5  -6   5  121.67    4.45
   5  -6   6    1.26    0.32
  -5   6  -6    0.18    1.02
   5  -6   7   52.19    1.41
   5  -6   8    2.22    0.43
  -5   6  -8    0.98    1.13
   5  -6   9  125.19    3.19
  -5   6  -9  121.78    5.34
   5  -6  10    7.15    0.62
  -5   6 -10    6.19    1.07
   5  -6  11  121.24    2.59
  -5   6 -11  119.35    3.51
   5  -6  12   86.54    2.90
  -5   6 -12   88.11    3.13
   5  -6  13    9.89    0.88
  -5   6 -13   11.27    1.56
   5  -6  14  181.32    4.99
  -5   6 -14  175.84    5.31
   5  -6  15   42.37    2.10
  -5   6 -15   43.07    1.86
   5  -6  16   38.06    1.44
  -5   6 -16   37.04    2.24
   5  -6  17  321.50    6.93
  -5   6 -17  322.56    8.93
   5  -6  18   22.62    1.30
  -5   6 -18   20.54    2.18
   5  -6  19  216.99    4.71
  -5   6 -19  213.95    5.23
   5  -6  20    2.56    1.10
  -5   6 -20    1.46    4.05
   5  -6  21   21.50    2.08
  -5   6 -21   19.93    2.09
   5  -6  22   25.86    2.14
  -5   6 -22   29.17    3.30
   5  -6  23   12.76    1.18
  -5   6 -23   10.07    3.11
   5  -6  24   40.08    1.91
  -5   6 -24   37.01    3.33
   5  -6  25   18.04    2.49
  -5   6 -25   13.73    4.28
   5  -5 -23   16.19    4.22
  -5   5  23    4.67    3.25
   5  -5 -22    2.62    3.60
  -5   5  22    2.17    2.12
   5  -5 -21   -1.60    3.40
  -5   5  21   -1.17    1.86
   5  -5 -20   32.44    4.17
  -5   5  20   30.59    2.15
   5  -5 -19   13.87    3.31
  -5   5  19   14.00    2.13
   5  -5 -18   -0.07    3.51
  -5   5  18    0.42    1.37
   5  -5 -17    1.83    2.35
  -5   5  17    2.20    1.12
   5  -5 -16    2.24    3.12
  -5   5  16    0.34    1.11
   5  -5 -15   15.73    1.83
  -5   5  15   15.41    1.37
   5  -5 -14   15.84    1.43
  -5   5  14   13.23    1.68
   5  -5 -13    2.22    1.06
  -5   5  13    2.68    1.06
   5  -5 -12   23.42    1.82
  -5   5  12   28.77    1.42
   5  -5 -11   72.39    2.88
  -5   5  11   71.04    2.68
   5  -5 -10  112.78    2.59
  -5   5  10  110.50    3.10
   5  -5  -9  256.97   10.15
  -5   5   9  247.00    5.62
   5  -5  -8   13.14    1.72
  -5   5   8   11.81    1.24
   5  -5  -7  318.82   12.25
  -5   5   7  296.49    7.46
   5  -5  -6  156.90    4.36
  -5   5   6  152.07    3.05
   5  -5  -5  291.50    6.55
  -5   5   5  278.49    7.11
   5  -5  -4    1.76    0.71
  -5   5   4    1.70    0.78
   5  -5  -3  107.59    4.52
  -5   5   3  108.06    3.26
   5  -5  -2   73.82    3.11
  -5   5   2   66.83    2.20
   5  -5  -1  141.43    3.99
  -5   5   1  137.20    3.90
   5  -5   0   60.47    2.45
  -5   5   0   60.17    2.48
   5  -5   1 1901.70   58.48
  -5   5  -1 1810.63   42.29
   5  -5   2  423.03   10.57
  -5   5  -2  399.76   10.87
   5  -5   3 2998.15   93.13
  -5   5  -3 2943.29   91.52
   5  -5   4 1580.22   51.71
  -5   5  -4 1491.21   34.06
   5  -5   5  453.98    9.35
   5  -5   6 1711.43   31.83
  -5   5  -6 1699.76   40.75
   5  -5   7   62.84    1.69
  -5   5  -7   60.29    1.74
   5  -5   8 1594.53   36.03
  -5   5  -8 1565.72   52.06
   5  -5   9   76.66    2.40
  -5   5  -9   65.45    3.10
   5  -5  10  214.56    4.68
  -5   5 -10  211.55    5.98
   5  -5  11    3.91    0.64
  -5   5 -11    4.50    0.86
   5  -5  12   14.30    1.04
  -5   5 -12   15.93    1.38
   5  -5  13   28.97    1.43
  -5   5 -13   31.66    2.45
   5  -5  14  299.06    6.32
  -5   5 -14  302.09    8.37
   5  -5  15  309.65    6.59
  -5   5 -15  308.77    8.89
   5  -5  16  189.08    3.80
  -5   5 -16  184.33    5.67
   5  -5  17  210.73    4.27
  -5   5 -17  204.33    4.87
   5  -5  18    1.54    1.04
  -5   5 -18    0.78    1.25
   5  -5  19  222.10    4.86
  -5   5 -19  229.27    5.70
   5  -5  20   62.84    2.99
  -5   5 -20   62.37    2.30
   5  -5  21   26.99    1.83
  -5   5 -21   21.05    2.70
   5  -5  22    0.46    1.12
  -5   5 -22    2.32    2.00
   5  -5  23    8.10    1.33
  -5   5 -23    8.20    2.24
   5  -5  24    2.06    1.28
  -5   5 -24    4.56    3.47
   5  -5  25    4.46    2.29
  -5   5 -25    3.17    2.25
   5  -4 -23   54.83    5.33
   5  -4 -22   92.09    6.45
  -5   4  22   95.57    3.10
   5  -4 -21   31.61    2.28
  -5   4  21   26.45    2.05
   5  -4 -20  239.09    7.31
  -5   4  20  225.46    5.29
   5  -4 -19   42.05    2.87
  -5   4  19   42.74    2.20
   5  -4 -18  209.88    5.39
  -5   4  18  201.07    5.11
   5  -4 -17    2.71    1.44
  -5   4  17    2.76    1.19
   5  -4 -16  178.77    4.75
  -5   4  16  169.24    5.68
   5  -4 -15  177.40    4.05
  -5   4  15  178.67    4.65
  -5   4  14  114.86    2.83
   5  -4 -13   51.60    2.12
  -5   4  13   47.67    2.45
   5  -4 -12  751.17   13.34
  -5   4  12  734.01   15.17
   5  -4 -11  293.35    5.73
  -5   4  11  296.68    6.54
   5  -4 -10   79.79    2.86
  -5   4  10   75.54    2.16
   5  -4  -9  782.89   15.49
  -5   4   9  761.21   15.16
   5  -4  -8    2.67    0.73
  -5   4   8    3.90    0.70
   5  -4  -7 2157.25   70.14
  -5   4   7 2149.28   41.06
   5  -4  -6   34.84    1.09
  -5   4   6   33.22    1.02
   5  -4  -5  328.67    6.81
  -5   4   5  323.24    6.73
   5  -4  -4   87.49    3.78
  -5   4   4   90.03    2.92
   5  -4  -3   50.20    2.14
  -5   4   3   48.98    1.82
   5  -4  -2    0.45    0.61
  -5   4   2    1.05    0.26
   5  -4  -1   69.85    1.71
  -5   4   1   69.19    1.68
   5  -4   0  285.36   10.13
  -5   4   0  305.44   10.15
   5  -4   1  114.63    3.25
  -5   4  -1  110.65    3.22
   5  -4   2  433.59   14.31
  -5   4  -2  439.15   11.25
   5  -4   3  214.76    4.43
  -5   4  -3  202.40    7.33
   5  -4   4  370.06    8.93
  -5   4  -4  400.04   10.40
   5  -4   5    1.34    0.33
  -5   4  -5    0.92    1.05
   5  -4   6    0.56    0.33
  -5   4  -6    0.36    0.62
   5  -4   7  187.50    4.01
  -5   4  -7  192.51    5.25
   5  -4   8   39.45    1.50
  -5   4  -8   43.23    1.63
   5  -4   9  539.84    9.31
  -5   4  -9  542.59   12.90
   5  -4  10   22.00    0.89
  -5   4 -10   23.15    1.23
   5  -4  11  494.72    9.82
  -5   4 -11  510.38   17.75
   5  -4  12  131.82    3.15
  -5   4 -12  128.59    2.82
   5  -4  13  153.33    3.85
  -5   4 -13  155.83    3.72
   5  -4  14  173.44    3.92
  -5   4 -14  176.23    5.11
   5  -4  15   53.92    1.66
  -5   4 -15   48.81    1.87
   5  -4  16   24.33    1.15
  -5   4 -16   23.25    1.16
   5  -4  17   10.90    1.03
  -5   4 -17    8.15    1.17
   5  -4  18   33.86    1.51
  -5   4 -18   36.83    1.85
   5  -4  19   19.97    1.43
  -5   4 -19   23.69    2.34
   5  -4  20   88.13    2.51
  -5   4 -20   80.77    3.54
   5  -4  21   14.34    1.47
  -5   4 -21   12.05    1.55
   5  -4  22   22.69    1.61
  -5   4 -22   24.24    2.78
   5  -4  23   21.00    1.71
  -5   4 -23   22.89    3.04
   5  -4  24    0.65    1.40
  -5   4 -24   -2.63    2.98
   5  -4  25   29.49    2.05
  -5   4 -25   22.66    2.00
   5  -4  26   11.31    2.65
  -5   4 -26    9.69    5.03
   5  -3 -23   45.68    3.85
  -5   3  23   41.69    4.62
   5  -3 -22   17.01    3.48
  -5   3  22   19.15    1.91
   5  -3 -21   29.74    2.36
  -5   3  21   22.68    2.03
   5  -3 -20    5.88    1.98
  -5   3  20    5.62    1.69
   5  -3 -19   41.68    2.86
  -5   3  19   46.01    1.82
   5  -3 -18   67.39    2.37
  -5   3  18   67.96    3.45
   5  -3 -17   87.07    4.02
  -5   3  17   94.41    2.57
   5  -3 -16    3.59    1.40
  -5   3  16    1.99    1.24
   5  -3 -15    8.25    1.75
  -5   3  15    8.83    1.33
   5  -3 -14    5.46    2.08
  -5   3  14    6.80    0.95
   5  -3 -13    0.57    0.94
  -5   3  13    1.71    1.01
   5  -3 -12   35.59    3.01
  -5   3  12   33.06    1.42
   5  -3 -11   11.90    0.97
  -5   3  11   10.83    0.83
   5  -3 -10   57.98    1.64
  -5   3  10   55.18    2.04
   5  -3  -9   16.18    0.88
  -5   3   9   16.51    0.89
   5  -3  -8   54.50    2.20
  -5   3   8   55.74    1.60
   5  -3  -7  147.20    3.61
  -5   3   7  150.04    3.05
   5  -3  -6   10.89    0.84
  -5   3   6    9.85    0.60
   5  -3  -5  535.98   14.00
  -5   3   5  519.61   10.56
   5  -3  -4   40.66    1.29
  -5   3   4   42.17    1.21
   5  -3  -3  503.63   10.12
  -5   3   3  505.09   12.40
   5  -3  -2   39.23    1.19
  -5   3   2   36.87    1.18
   5  -3  -1  420.49   10.62
  -5   3   1  402.30   13.59
   5  -3   0   10.90    0.48
  -5   3   0   10.29    0.76
   5  -3   1 1605.76   52.18
  -5   3  -1 1518.83   28.15
   5  -3   2   97.01    2.18
  -5   3  -2  101.31    3.16
   5  -3   3 1509.14   34.12
  -5   3  -3 1608.41   51.25
   5  -3   4   76.70    1.90
  -5   3  -4   67.89    2.25
   5  -3   5 1518.07   29.25
  -5   3  -5 1519.52   47.66
   5  -3   6  733.71   13.97
  -5   3  -6  705.53   13.90
   5  -3   7  851.48   16.10
  -5   3  -7  853.42   16.04
   5  -3   8 1160.44   21.67
  -5   3  -8 1187.86   28.05
   5  -3   9  429.44    8.68
  -5   3  -9  434.80    8.75
   5  -3  10 1896.90   42.65
  -5   3 -10 1907.56   35.53
   5  -3  11    0.79    0.55
  -5   3 -11    0.39    0.85
   5  -3  12  982.01   22.39
  -5   3 -12  975.67   18.95
   5  -3  13   57.22    2.72
  -5   3 -13   56.03    1.53
   5  -3  14  209.16    4.54
  -5   3 -14  207.60    7.62
   5  -3  15  449.08    9.39
  -5   3 -15  449.49   11.63
   5  -3  16  217.73    5.99
  -5   3 -16  216.16    4.54
   5  -3  17  198.50    4.59
  -5   3 -17  191.59    5.07
   5  -3  18  153.14    3.95
  -5   3 -18  152.23    5.06
   5  -3  19   15.15    1.10
  -5   3 -19   14.79    2.32
   5  -3  20   18.16    1.27
  -5   3 -20   17.84    2.15
   5  -3  21  229.61    5.37
  -5   3 -21  235.69    6.60
   5  -3  22   55.50    1.98
  -5   3 -22   50.32    2.37
   5  -3  23  277.77    5.44
  -5   3 -23  293.95    8.39
   5  -3  24    7.35    1.10
  -5   3 -24    7.25    2.36
   5  -3  25   19.15    1.72
  -5   3 -25   15.79    2.11
   5  -3  26    8.61    1.93
  -5   3 -26    7.77    3.83
   5  -2 -23    1.78    2.48
  -5   2  23    2.49    2.60
   5  -2 -22    5.24    2.47
  -5   2  22    6.19    1.61
   5  -2 -21    2.55    1.78
  -5   2  21    1.16    1.43
   5  -2 -20    7.87    2.05
  -5   2  20    8.08    1.57
   5  -2 -19  118.93    4.40
  -5   2  19  121.85    3.32
   5  -2 -18    4.34    1.43
  -5   2  18    3.71    1.24
   5  -2 -17  212.88    9.73
  -5   2  17  212.50    4.93
   5  -2 -16  188.14    4.01
  -5   2  16  199.21    4.09
   5  -2 -15   60.48    2.96
  -5   2  15   62.52    2.17
   5  -2 -14  654.18   11.52
  -5   2  14  671.24   13.61
   5  -2 -13   47.11    1.59
  -5   2  13   45.84    1.46
   5  -2 -12 1301.26   31.91
  -5   2  12 1266.07   24.41
   5  -2 -11    1.66    0.72
  -5   2  11    0.51    0.66
   5  -2 -10  914.80   16.35
  -5   2  10  899.02   17.88
   5  -2  -9   88.62    2.07
  -5   2   9   94.98    2.34
   5  -2  -8  242.47    4.59
  -5   2   8  239.03    5.13
   5  -2  -7  470.48    9.49
  -5   2   7  474.99    8.27
   5  -2  -6 1604.97   29.40
  -5   2   6 1607.60   26.14
   5  -2  -5 2574.64   47.17
  -5   2   5 2537.08   40.86
   5  -2  -4 1217.81   20.71
  -5   2   4 1212.26   27.90
   5  -2  -3 2371.98   52.88
  -5   2   3 2292.79   41.84
   5  -2  -2    5.89    0.43
  -5   2   2    4.78    0.35
   5  -2  -1 4978.28  156.29
  -5   2   1 5014.86  154.62
   5  -2   0 1980.97   36.83
  -5   2   0 1938.52   43.66
   5  -2   2  623.26   10.33
  -5   2  -2  622.49   10.68
   5  -2   3  224.04    4.63
  -5   2  -3  232.20    4.84
   5  -2   4    7.66    0.48
  -5   2  -4    6.93    0.67
   5  -2   5  306.64    6.43
  -5   2  -5  309.95    7.31
   5  -2   6  100.17    3.88
  -5   2  -6   98.39    2.10
   5  -2   7  282.72    5.11
  -5   2  -7  295.07    7.55
   5  -2   8    1.60    0.39
  -5   2  -8    1.80    0.64
   5  -2   9  914.03   17.51
  -5   2  -9  903.46   17.71
   5  -2  10    4.48    0.60
  -5   2 -10    3.38    1.19
   5  -2  11    1.75    0.50
  -5   2 -11    1.81    0.67
   5  -2  12  157.60    4.19
  -5   2 -12  155.86    4.51
   5  -2  13  181.53    4.34
  -5   2 -13  172.33    3.46
   5  -2  14  138.71    3.33
  -5   2 -14  133.88    3.47
   5  -2  15    0.74    0.57
  -5   2 -15    1.57    0.92
   5  -2  16    3.69    0.83
  -5   2 -16    3.22    0.95
   5  -2  17   18.41    1.31
  -5   2 -17   18.90    1.68
   5  -2  18  100.93    2.39
  -5   2 -18   94.76    2.83
   5  -2  19   82.21    3.87
  -5   2 -19   76.05    2.48
   5  -2  20   44.36    1.74
  -5   2 -20   44.55    1.99
   5  -2  21    0.98    0.92
  -5   2 -21    3.80    1.61
   5  -2  22    3.67    0.98
  -5   2 -22    1.72    1.62
   5  -2  23    4.05    0.98
  -5   2 -23    3.48    1.97
   5  -2  24    0.99    1.27
  -5   2 -24    1.71    1.46
   5  -2  25    5.70    1.08
  -5   2 -25    8.74    4.35
   5  -2  26    7.91    1.93
  -5   2 -26    5.92    2.16
   5  -1 -23   15.21    3.35
  -5   1  23   14.33    3.10
   5  -1 -22    8.79    2.82
  -5   1  22    8.66    1.83
   5  -1 -21    9.16    1.71
  -5   1  21   10.26    2.06
   5  -1 -20   40.92    2.20
  -5   1  20   39.98    1.65
   5  -1 -19   88.29    3.65
  -5   1  19   83.84    2.40
   5  -1 -18    4.08    1.67
  -5   1  18    7.46    1.00
   5  -1 -17  110.97    3.15
  -5   1  17  115.01    4.95
   5  -1 -16   74.69    2.41
  -5   1  16   75.22    2.87
   5  -1 -15  300.93    8.21
  -5   1  15  288.74    7.99
   5  -1 -14  498.62   10.25
  -5   1  14  501.69   12.49
   5  -1 -13  171.14    5.03
  -5   1  13  159.91    8.25
   5  -1 -12  477.52    8.85
  -5   1  12  495.55    8.88
   5  -1 -11    9.12    1.24
  -5   1  11   10.47    0.99
   5  -1 -10   68.06    2.17
  -5   1  10   66.35    2.07
   5  -1  -9   42.48    1.42
  -5   1   9   40.42    1.44
   5  -1  -8  311.19    7.98
  -5   1   8  313.87    6.90
   5  -1  -7 1390.74   26.15
  -5   1   7 1393.31   26.83
   5  -1  -6  992.45   23.41
  -5   1   6  967.71   18.92
   5  -1  -5  806.77   15.99
  -5   1   5  825.90   15.95
   5  -1  -4  491.57    9.88
  -5   1   4  477.72    8.27
   5  -1  -3    3.43    0.38
  -5   1   3    3.54    0.36
   5  -1  -2 1071.26   20.49
  -5   1   2 1055.52   17.70
   5  -1  -1  565.37   13.80
  -5   1   1  556.56    9.42
   5  -1   0  644.83   10.72
  -5   1   0  634.82   12.23
   5  -1   1  190.52    3.55
  -5   1  -1  193.42    4.22
   5  -1   2 1825.92   33.56
  -5   1  -2 1764.87   28.73
   5  -1   3    1.74    0.35
  -5   1  -3    3.06    0.32
   5  -1   4  878.01   14.51
  -5   1  -4  860.32   16.99
   5  -1   5  436.15    8.81
  -5   1  -5  431.98   10.91
   5  -1   6  228.87    4.21
  -5   1  -6  224.45    5.21
   5  -1   7  299.56    7.09
  -5   1  -7  292.26    6.19
   5  -1   8  150.75    4.14
  -5   1  -8  148.20    4.57
   5  -1   9  500.16   10.17
  -5   1  -9  483.80    8.73
   5  -1  10  474.09   11.75
  -5   1 -10  464.31    9.27
   5  -1  11 1151.45   27.41
  -5   1 -11 1158.13   22.43
   5  -1  12 1477.89   33.44
  -5   1 -12 1467.62   35.31
   5  -1  13  328.13    6.79
  -5   1 -13  329.94    9.08
   5  -1  14 1234.63   23.67
  -5   1 -14 1225.10   23.25
   5  -1  15  232.02    4.54
  -5   1 -15  229.51    6.56
   5  -1  16 1796.68   29.54
  -5   1 -16 1774.81   30.02
   5  -1  17   41.86    1.39
  -5   1 -17   45.65    1.58
   5  -1  18  756.82   14.96
  -5   1 -18  759.66   19.43
   5  -1  19   34.85    1.60
  -5   1 -19   35.90    1.50
   5  -1  20  192.54    4.55
  -5   1 -20  183.55    4.48
   5  -1  21   49.59    1.56
  -5   1 -21   48.18    2.55
   5  -1  22   56.01    1.82
  -5   1 -22   57.41    1.97
   5  -1  23  276.19    5.76
  -5   1 -23  279.92    7.84
   5  -1  24    5.06    1.08
  -5   1 -24    4.45    1.66
   5  -1  25   41.10    1.83
  -5   1 -25   42.38    2.02
   5  -1  26   17.96    1.27
  -5   1 -26   17.61    1.69
  -5   1 -27   34.29    4.54
   5   0 -23    4.31    3.03
  -5   0  23    5.33    2.21
   5   0 -22    2.46    1.58
  -5   0  22    2.82    1.24
   5   0 -21   10.84    1.71
  -5   0  21    9.97    1.32
   5   0 -20    3.48    2.07
  -5   0  20    2.54    1.26
   5   0 -19   80.37    2.41
  -5   0  19   79.86    2.38
   5   0 -18   11.89    1.85
  -5   0  18   11.64    1.03
   5   0 -17   12.14    1.56
  -5   0  17   13.58    1.10
   5   0 -16    2.21    1.19
  -5   0  16    0.57    0.84
   5   0 -15    6.71    1.03
  -5   0  15    7.19    0.80
   5   0 -14    0.28    1.96
  -5   0  14    0.94    0.82
   5   0 -13   19.21    1.03
  -5   0  13   17.47    0.87
   5   0 -12   55.93    1.99
  -5   0  12   57.74    1.82
   5   0 -11  370.53    7.68
  -5   0  11  391.97    7.40
   5   0 -10  235.47    5.29
  -5   0  10  224.22    4.65
   5   0  -9   21.03    1.41
  -5   0   9   20.83    0.92
   5   0  -8  139.14    3.33
  -5   0   8  130.16    3.24
   5   0  -7  222.57    5.84
  -5   0   7  223.04    4.33
   5   0  -6 1910.12   30.93
  -5   0   6 1872.18   30.35
   5   0  -5  445.29    8.94
  -5   0   5  442.12    7.86
   5   0  -4 1749.55   28.33
  -5   0   4 1764.48   32.91
   5   0  -3  501.61   10.42
  -5   0   3  499.88    9.84
   5   0  -2 1398.77   26.38
  -5   0   2 1383.07   22.52
   5   0  -1 2298.66   42.44
  -5   0   1 2327.94   43.15
   5   0   0  755.66   12.77
  -5   0   0  759.75   14.62
   5   0   1 5783.92  130.85
  -5   0  -1 6018.02  191.46
   5   0   2 1185.21   19.39
  -5   0  -2 1180.79   19.07
   5   0   3 4393.61   97.62
  -5   0  -3 4407.97   96.75
   5   0   4  909.72   21.25
  -5   0  -4  963.24   16.02
   5   0   5  390.70    7.95
  -5   0  -5  400.69    8.02
   5   0   6  382.06    6.85
  -5   0  -6  373.15    7.88
   5   0   7  587.19   10.12
  -5   0  -7  594.11   14.32
   5   0   8  343.68    7.04
  -5   0  -8  344.11    6.38
   5   0   9  608.94   10.36
  -5   0  -9  639.32   15.46
   5   0  10   33.35    1.11
  -5   0 -10   32.11    0.92
   5   0  11    4.23    0.54
  -5   0 -11    5.80    0.80
   5   0  12    3.67    0.58
  -5   0 -12    4.74    0.65
   5   0  13   13.05    0.70
  -5   0 -13   15.68    1.59
   5   0  14  526.67   13.11
  -5   0 -14  541.22   10.11
   5   0  15  432.72    9.32
  -5   0 -15  431.68   15.88
   5   0  16 1043.52   20.75
  -5   0 -16 1066.46   20.92
   5   0  17   92.04    2.40
  -5   0 -17   89.57    3.22
   5   0  18   50.00    1.93
  -5   0 -18   48.38    2.19
   5   0  19   23.48    1.33
  -5   0 -19   20.66    1.70
   5   0  20  235.13    5.37
  -5   0 -20  226.93    6.71
   5   0  21  148.12    6.02
  -5   0 -21  145.11    3.72
   5   0  22   28.81    1.64
  -5   0 -22   23.63    2.08
   5   0  23   32.37    1.62
  -5   0 -23   33.59    1.55
   5   0  24   22.97    1.57
  -5   0 -24   25.59    2.54
   5   0  25   31.93    1.54
  -5   0 -25   27.16    1.72
   5   0  26   -0.62    1.52
  -5   0 -26    0.35    1.79
   5   0  27    7.30    2.16
  -5   0 -27    5.66    2.54
   5   1 -22    1.14    1.87
  -5  -1  22    1.75    1.29
   5   1 -21  139.27    3.97
  -5  -1  21  146.92    4.91
   5   1 -20    8.65    1.89
  -5  -1  20    6.63    1.14
   5   1 -19  333.61    7.54
  -5  -1  19  344.37    6.89
   5   1 -18    5.36    1.34
  -5  -1  18    6.09    0.87
   5   1 -17  162.28    3.46
  -5  -1  17  159.14    3.37
   5   1 -16   50.24    3.25
  -5  -1  16   55.97    1.88
   5   1 -15  132.92    3.70
  -5  -1  15  134.08    3.58
   5   1 -14   72.80    2.11
  -5  -1  14   72.24    1.84
   5   1 -13  353.01    7.86
  -5  -1  13  357.35    7.12
   5   1 -12   98.12    2.81
  -5  -1  12  102.47    2.84
   5   1 -11  159.07    3.46
  -5  -1  11  158.88    4.02
   5   1 -10   57.95    1.81
  -5  -1  10   57.90    1.84
   5   1  -9   55.10    1.53
  -5  -1   9   55.24    1.85
   5   1  -8  651.25   21.51
  -5  -1   8  657.02   11.27
   5   1  -7    3.80    0.54
  -5  -1   7    2.64    0.52
   5   1  -6  425.01    8.71
  -5  -1   6  411.03    8.91
   5   1  -5  323.86    8.26
  -5  -1   5  332.62    5.97
   5   1  -4   56.68    1.33
  -5  -1   4   54.25    1.45
   5   1  -3  547.26   10.95
  -5  -1   3  535.25    9.07
   5   1  -2   54.06    1.42
  -5  -1   2   60.40    2.09
   5   1  -1 1283.77   23.83
  -5  -1   1 1303.90   24.66
   5   1   0 2959.46   46.37
  -5  -1   0 2864.79   91.02
   5   1   1 1409.22   26.28
  -5  -1  -1 1434.62   26.97
   5   1   2 2989.13   53.70
  -5  -1  -2 2903.38   65.94
   5   1   3    2.65    0.33
  -5  -1  -3    2.63    0.36
   5   1   4  642.40   13.06
  -5  -1  -4  638.87   10.76
   5   1   5 2075.89   39.51
  -5  -1  -5 2080.91   47.39
   5   1   6  128.74    2.88
  -5  -1  -6  129.68    2.93
   5   1   7  356.81    7.26
  -5  -1  -7  354.16    7.14
   5   1   8  107.66    2.23
  -5  -1  -8  113.98    2.65
   5   1   9   48.29    1.40
  -5  -1  -9   48.13    1.24
   5   1  10   22.44    0.74
  -5  -1 -10   25.91    1.23
   5   1  11   31.87    1.03
  -5  -1 -11   30.57    1.47
   5   1  12 1102.79   18.34
  -5  -1 -12 1172.11   22.27
   5   1  13   14.09    0.76
  -5  -1 -13   13.18    0.97
   5   1  14   82.60    1.84
  -5  -1 -14   79.48    1.89
   5   1  15   20.13    1.08
  -5  -1 -15   23.03    1.63
   5   1  16   55.86    1.82
  -5  -1 -16   58.61    2.08
   5   1  17    0.46    0.77
  -5  -1 -17    0.56    0.85
   5   1  18   93.49    3.15
  -5  -1 -18   93.80    2.68
   5   1  19  309.80    6.82
  -5  -1 -19  323.17   12.57
   5   1  20  210.66    4.26
  -5  -1 -20  216.93    5.02
   5   1  21  149.55    3.75
  -5  -1 -21  144.67    4.72
   5   1  22  289.17    6.30
  -5  -1 -22  287.56    7.59
   5   1  23   52.33    1.95
  -5  -1 -23   64.26    4.55
   5   1  24   93.05    3.50
  -5  -1 -24   90.53    3.99
   5   1  25   56.57    2.09
  -5  -1 -25   55.87    2.65
   5   1  26   41.40    2.33
  -5  -1 -26   41.60    3.23
   5   1  27   11.93    1.86
  -5  -1 -27    5.91    2.13
   5   2 -22   19.49    2.07
  -5  -2  22   21.52    2.12
   5   2 -21   61.14    3.16
  -5  -2  21   60.60    2.00
   5   2 -20    1.08    1.26
  -5  -2  20    1.17    0.97
   5   2 -19   59.25    2.72
  -5  -2  19   54.37    1.72
   5   2 -18  255.61    7.31
  -5  -2  18  245.18    5.52
   5   2 -17    3.28    1.29
  -5  -2  17    3.70    0.81
   5   2 -16  114.64    4.26
  -5  -2  16  103.08    2.86
   5   2 -15   22.90    1.47
  -5  -2  15   24.16    1.12
   5   2 -14    0.52    0.80
  -5  -2  14    1.16    0.87
   5   2 -13  170.66    4.56
  -5  -2  13  163.64    3.39
   5   2 -12  116.78    3.81
  -5  -2  12  120.56    2.72
   5   2 -11   16.77    1.13
  -5  -2  11   18.50    1.06
   5   2 -10  140.91    4.56
  -5  -2  10  139.67    3.38
   5   2  -9    0.74    0.58
  -5  -2   9    1.90    0.53
   5   2  -8   26.42    1.43
  -5  -2   8   23.18    0.87
  -5  -2   7  211.26    3.88
   5   2  -6  868.79   21.84
  -5  -2   6  841.32   13.77
   5   2  -5  558.42   11.39
  -5  -2   5  537.98    9.16
   5   2  -4 2506.30   56.39
  -5  -2   4 2455.28   44.19
   5   2  -3  175.36    4.91
  -5  -2   3  169.72    3.29
   5   2  -2 5022.40  111.90
  -5  -2   2 4927.55  109.58
   5   2  -1 1115.34   21.32
  -5  -2   1 1093.41   20.42
   5   2   0 1391.47   31.79
  -5  -2   0 1379.41   25.22
   5   2   1 3604.84   80.31
  -5  -2  -1 3770.28   68.51
   5   2   2  423.99    8.34
  -5  -2  -2  406.64    6.75
  -5  -2  -3 5252.56  164.05
   5   2   4  473.79    8.42
  -5  -2  -4  468.47    9.14
   5   2   5 1333.59   31.80
  -5  -2  -5 1345.85   22.06
   5   2   6  501.02   10.14
  -5  -2  -6  497.76    9.80
   5   2   7 1288.86   21.50
  -5  -2  -7 1307.46   21.12
   5   2   8  160.17    3.28
  -5  -2  -8  159.26    3.08
   5   2   9 3704.21   66.94
  -5  -2  -9 3502.68  109.16
   5   2  10   23.35    0.85
  -5  -2 -10   23.13    0.83
   5   2  11    7.50    0.57
  -5  -2 -11    8.23    0.84
   5   2  12   22.69    0.86
  -5  -2 -12   23.26    1.25
   5   2  13   20.56    1.20
  -5  -2 -13   21.59    1.53
   5   2  14  355.63    7.42
  -5  -2 -14  356.22   13.69
   5   2  15  194.55    5.58
  -5  -2 -15  190.34    4.40
   5   2  16   78.44    3.22
  -5  -2 -16   81.66    4.43
   5   2  17  153.70    3.27
  -5  -2 -17  148.14    4.43
   5   2  18    4.37    1.14
  -5  -2 -18    3.87    0.90
   5   2  19   17.98    1.47
  -5  -2 -19   17.44    1.46
   5   2  20  336.97    6.34
  -5  -2 -20  340.11    8.98
   5   2  21    9.61    1.27
  -5  -2 -21   10.52    2.02
   5   2  22  262.34    5.12
  -5  -2 -22  259.22    5.84
   5   2  23    8.81    1.15
  -5  -2 -23   11.35    3.06
   5   2  24   42.77    2.40
  -5  -2 -24   49.22    3.22
   5   2  25    3.55    1.32
  -5  -2 -25    6.18    1.37
   5   2  26    5.44    2.00
  -5  -2 -26    4.79    1.82
  -5  -2 -27    8.67    2.60
   5   3 -22    3.38    2.30
  -5  -3  22    1.89    1.47
   5   3 -21   17.34    1.81
  -5  -3  21   19.24    1.42
   5   3 -20   48.69    2.93
  -5  -3  20   48.55    2.02
   5   3 -19   27.94    2.50
  -5  -3  19   32.44    1.52
   5   3 -18  213.40    5.21
  -5  -3  18  206.43    4.67
   5   3 -17  258.59    5.70
  -5  -3  17  259.70    5.93
   5   3 -16   50.12    2.07
  -5  -3  16   48.73    1.47
   5   3 -15  396.35    7.56
  -5  -3  15  393.84    8.28
   5   3 -14    6.05    1.08
  -5  -3  14    6.06    1.19
   5   3 -13 1317.37   26.44
  -5  -3  13 1329.44   31.68
   5   3 -12  461.68   11.92
  -5  -3  12  451.88    8.07
   5   3 -11  644.59   21.48
  -5  -3  11  628.74   13.10
   5   3 -10  154.95    3.51
  -5  -3  10  148.87    3.56
   5   3  -9   78.33    2.43
  -5  -3   9   78.95    2.17
   5   3  -8 1347.44   26.22
  -5  -3   8 1346.59   21.98
   5   3  -7  160.77    3.78
  -5  -3   7  162.85    3.71
   5   3  -6 1185.40   23.76
  -5  -3   6 1175.79   19.32
   5   3  -5  805.63   14.05
  -5  -3   5  812.89   15.61
   5   3  -4  524.69   10.43
  -5  -3   4  523.82   10.53
   5   3  -3   52.71    1.24
  -5  -3   3   52.27    1.46
   5   3  -2 1654.19   26.82
  -5  -3   2 1660.79   26.66
   5   3  -1  112.94    2.32
  -5  -3   1  107.88    2.37
   5   3   0 1179.54   27.09
  -5  -3   0 1148.95   21.66
   5   3   1  367.60    6.66
  -5  -3  -1  375.20    6.51
   5   3   2 1783.67   29.13
  -5  -3  -2 1820.35   28.79
   5   3   3    9.26    0.45
  -5  -3  -3   10.22    0.45
   5   3   4   76.51    1.83
  -5  -3  -4   79.46    1.66
   5   3   5   37.43    0.99
  -5  -3  -5   37.81    1.00
   5   3   6  355.64    6.67
  -5  -3  -6  358.32    9.06
   5   3   7  600.35   11.92
  -5  -3  -7  617.42   10.60
   5   3   8  415.64    7.59
  -5  -3  -8  423.75    8.54
   5   3   9  459.98    8.25
  -5  -3  -9  455.91   11.08
   5   3  10   34.66    0.99
  -5  -3 -10   34.10    1.00
   5   3  11  206.99    5.63
  -5  -3 -11  207.41    3.89
   5   3  12   90.83    2.31
  -5  -3 -12   89.69    2.38
   5   3  13  762.58   12.85
  -5  -3 -13  772.82   15.52
   5   3  14  134.98    3.25
  -5  -3 -14  135.29    3.08
   5   3  15   57.07    1.87
  -5  -3 -15   53.94    2.35
   5   3  16  108.11    3.01
  -5  -3 -16  111.24    2.91
   5   3  17   25.26    1.29
  -5  -3 -17   22.73    1.20
   5   3  18  121.92    4.33
  -5  -3 -18  120.43    3.69
   5   3  19  107.22    2.61
  -5  -3 -19  112.75    3.13
   5   3  20  115.22    3.05
  -5  -3 -20  112.33    3.33
   5   3  21   24.51    1.45
  -5  -3 -21   25.89    1.42
   5   3  22   93.06    2.93
  -5  -3 -22   90.85    3.74
   5   3  23    4.58    1.34
  -5  -3 -23    4.35    1.75
   5   3  24    6.71    1.75
  -5  -3 -24    5.86    2.07
   5   3  25   14.14    1.66
  -5  -3 -25   19.52    1.97
   5   3  26   17.07    1.68
  -5  -3 -26   19.84    2.61
   5   3  27   -0.19    1.29
  -5  -3 -27    0.02    2.27
   5   4 -21    0.94    2.08
  -5  -4  21    1.87    1.17
   5   4 -20   32.00    2.59
  -5  -4  20   38.18    1.59
   5   4 -19    9.36    1.47
  -5  -4  19    9.30    1.40
   5   4 -18   31.83    1.92
  -5  -4  18   32.54    1.45
   5   4 -17   39.60    1.84
  -5  -4  17   38.08    1.49
   5   4 -16   31.66    2.16
  -5  -4  16   33.19    1.54
   5   4 -15  211.77    6.25
  -5  -4  15  204.73    4.77
   5   4 -14    2.22    1.07
  -5  -4  14    2.75    1.24
   5   4 -13  278.06    8.35
  -5  -4  13  268.85    5.85
   5   4 -12   49.47    1.96
  -5  -4  12   53.65    1.55
   5   4 -11   84.02    2.59
  -5  -4  11   85.35    2.59
   5   4 -10  113.53    3.78
  -5  -4  10  111.06    2.75
   5   4  -9  129.45    3.75
  -5  -4   9  123.88    2.71
   5   4  -8   11.00    0.74
  -5  -4   8   12.47    0.87
   5   4  -7  387.26    7.85
  -5  -4   7  375.18    7.59
   5   4  -6   30.86    1.14
  -5  -4   6   28.51    0.99
   5   4  -5  117.15    3.19
  -5  -4   5  117.97    2.82
   5   4  -4   44.50    1.29
  -5  -4   4   45.46    1.17
   5   4  -3   78.18    2.63
  -5  -4   3   76.88    2.00
   5   4  -2  125.75    3.60
  -5  -4   2  126.65    3.09
  -5  -4   1 1330.89   30.16
   5   4   0  301.89    7.67
  -5  -4   0  316.58   11.45
   5   4   1 1950.79   63.49
  -5  -4  -1 2031.58   45.50
  -5  -4  -2 5025.34  159.09
   5   4   3 1067.14   34.65
  -5  -4  -3 1087.83   35.06
   5   4   4 8166.82  252.45
   5   4   5  896.72   21.76
  -5  -4  -5  893.70   28.37
   5   4   6  675.13   15.88
  -5  -4  -6  716.09   24.72
   5   4   7 2241.84   71.52
  -5  -4  -7 2281.29   52.15
   5   4   8  542.02   13.11
   5   4   9 2624.00   59.50
  -5  -4  -9   -0.94    1.02
   5   4  10   70.60    3.10
  -5  -4 -10   65.44    1.86
   5   4  11  207.69    4.59
  -5  -4 -11  224.41    6.09
   5   4  12   80.03    1.84
  -5  -4 -12   81.65    2.77
   5   4  13  690.54   13.75
  -5  -4 -13  681.06   13.95
   5   4  14    9.74    0.87
  -5  -4 -14    9.40    1.29
   5   4  15 1358.73   25.21
  -5  -4 -15 1365.74   45.91
   5   4  16  437.46    8.93
  -5  -4 -16  439.16   17.82
   5   4  17  904.97   16.04
  -5  -4 -17  926.93   21.91
   5   4  18  175.17    4.19
  -5  -4 -18  179.34    4.42
   5   4  19  134.99    3.14
  -5  -4 -19  130.80    6.89
   5   4  20  387.07    8.75
   5   4  21   81.18    2.22
  -5  -4 -21   80.58    2.72
   5   4  22  181.26    4.61
  -5  -4 -22  198.60    5.03
   5   4  23    7.84    1.33
  -5  -4 -23    3.83    1.74
   5   4  24   13.50    1.48
  -5  -4 -24    8.85    2.02
   5   4  25   41.16    2.39
  -5  -4 -25   44.71    2.41
   5   4  26    4.39    2.45
  -5  -4 -26    2.91    1.96
   5   4  27    2.05    1.48
  -5  -4 -27    2.60    2.44
   5   5 -21    7.96    1.64
  -5  -5  21    2.54    1.24
   5   5 -20   20.03    4.98
  -5  -5  20   24.24    1.96
   5   5 -19   81.45    3.93
  -5  -5  19   95.78    3.57
   5   5 -18   16.35    2.20
  -5  -5  18   12.55    1.30
   5   5 -17   44.79    1.79
  -5  -5  17   43.24    1.60
   5   5 -16    7.80    2.07
  -5  -5  16    8.21    0.96
   5   5 -15   43.79    1.96
  -5  -5  15   44.02    1.78
   5   5 -14   15.40    1.12
  -5  -5  14   14.14    1.05
   5   5 -13   84.31    3.30
  -5  -5  13   86.16    2.21
   5   5 -12  211.26    4.75
  -5  -5  12  207.43    4.15
   5   5 -11  413.96    7.75
  -5  -5  11  410.87    8.83
   5   5 -10  122.86    2.88
  -5  -5  10  120.14    3.02
   5   5  -9  959.76   16.38
  -5  -5   9  894.84   21.97
   5   5  -8   44.83    1.56
  -5  -5   8   43.95    1.28
   5   5  -7  318.87    6.08
  -5  -5   7  323.05    5.94
   5   5  -6  525.46    9.32
  -5  -5   6  531.82   10.64
   5   5  -5  123.58    3.11
  -5  -5   5  126.10    2.42
   5   5  -4  560.53   11.13
  -5  -5   4  565.04   11.42
   5   5  -3  107.13    2.70
  -5  -5   3  104.99    2.28
   5   5  -2   41.92    1.10
  -5  -5   2   39.35    1.18
   5   5  -1  148.61    3.47
  -5  -5   1  148.81    3.36
   5   5   0  652.26   11.60
  -5  -5   0  661.58   12.89
   5   5   1  991.48   16.30
  -5  -5  -1  995.26   16.45
   5   5   2 5263.13  166.12
  -5  -5  -2 5324.54  117.77
   5   5   3  829.59   13.70
  -5  -5  -3  846.12   14.38
   5   5   4 2226.32   35.40
  -5  -5  -4 2210.24   50.00
   5   5   5  270.85    4.81
  -5  -5  -5  269.05    5.67
   5   5   6 2320.75   36.88
  -5  -5  -6 2280.79   36.62
   5   5   7  252.55    5.47
  -5  -5  -7  239.82    4.70
   5   5   8 1892.69   34.75
  -5  -5  -8 1908.20   60.78
   5   5   9   13.73    0.67
  -5  -5  -9   13.10    0.79
   5   5  10  795.68   18.47
  -5  -5 -10  793.47   19.98
   5   5  11   25.97    1.02
  -5  -5 -11   24.85    1.16
   5   5  12  322.62    7.07
  -5  -5 -12  305.92    8.43
   5   5  13 1065.58   20.21
  -5  -5 -13 1083.77   21.71
   5   5  14    2.37    0.63
  -5  -5 -14    4.11    0.90
   5   5  15  811.17   15.91
  -5  -5 -15  823.28   16.28
   5   5  16   11.69    0.95
  -5  -5 -16   13.42    1.62
   5   5  17  188.03    5.33
  -5  -5 -17  189.75    4.81
   5   5  18  113.60    3.12
  -5  -5 -18  118.78    3.29
   5   5  19   22.48    1.29
  -5  -5 -19   19.24    2.96
   5   5  20   77.48    2.43
  -5  -5 -20   82.99    2.95
   5   5  21    3.13    0.93
  -5  -5 -21    4.69    1.92
   5   5  22   14.15    1.57
  -5  -5 -22   16.18    1.78
   5   5  23    2.41    1.27
  -5  -5 -23    2.41    1.95
   5   5  24    0.85    1.33
  -5  -5 -24   -0.17    1.59
   5   5  25    0.77    1.51
  -5  -5 -25    0.26    1.73
   5   5  26   11.26    1.83
  -5  -5 -26   10.45    3.45
   5   5  27   -1.04    2.22
  -5  -5 -27    0.81    2.33
   5   6 -21    9.13    4.05
  -5  -6  21   11.99    2.59
   5   6 -20  140.57    4.99
  -5  -6  20  137.96    3.22
   5   6 -19   11.78    1.74
  -5  -6  19   13.95    1.40
   5   6 -18   31.36    2.28
  -5  -6  18   34.94    1.67
   5   6 -17   50.70    2.11
  -5  -6  17   55.96    1.94
   5   6 -16   41.49    2.70
  -5  -6  16   44.57    1.82
   5   6 -15   95.65    3.63
  -5  -6  15  102.30    2.78
   5   6 -14    3.53    1.44
  -5  -6  14    5.28    0.80
   5   6 -13   21.56    1.44
  -5  -6  13   17.86    1.08
   5   6 -12  200.27    4.80
  -5  -6  12  197.63    4.75
   5   6 -11  194.10    4.92
  -5  -6  11  190.47    4.55
   5   6 -10   84.34    2.56
  -5  -6  10   84.03    2.05
   5   6  -9  333.48    9.65
  -5  -6   9  331.23    6.34
   5   6  -8  204.96    5.38
  -5  -6   8  203.76    4.49
   5   6  -7 1203.03   28.76
  -5  -6   7 1196.08   22.93
   5   6  -6  278.64    5.13
  -5  -6   6  282.66    6.28
   5   6  -5  467.74    8.17
  -5  -6   5  459.43    9.40
   5   6  -4    8.25    0.70
  -5  -6   4    9.21    0.63
   5   6  -3   76.00    1.79
  -5  -6   3   72.98    2.32
   5   6  -2   19.81    0.78
  -5  -6   2   20.90    0.82
   5   6  -1  206.25    3.86
  -5  -6   1  204.72    4.65
   5   6   0   22.85    0.88
  -5  -6   0   22.76    0.87
   5   6   1  504.25    9.93
  -5  -6  -1  516.31   10.54
   5   6   2   19.71    0.80
  -5  -6  -2   21.41    1.45
   5   6   3  479.82    9.60
  -5  -6  -3  488.49    8.48
   5   6   4   14.77    0.64
  -5  -6  -4   13.38    0.77
   5   6   5  175.47    3.28
  -5  -6  -5  174.05    4.05
   5   6   6    4.24    0.55
  -5  -6  -6    4.97    0.48
   5   6   7   48.27    1.15
  -5  -6  -7   50.26    1.19
   5   6   8  214.38    5.48
  -5  -6  -8  207.77    4.26
   5   6   9  333.60    6.70
  -5  -6  -9  330.31    5.80
   5   6  10   59.27    1.42
  -5  -6 -10   63.09    1.73
   5   6  11  137.12    2.91
  -5  -6 -11  141.77    4.13
   5   6  12   67.11    1.70
  -5  -6 -12   65.73    2.10
   5   6  13  572.49   11.98
  -5  -6 -13  557.85   10.22
   5   6  14    1.62    0.83
  -5  -6 -14    0.74    0.79
   5   6  15  708.15   14.34
  -5  -6 -15  699.29   14.12
   5   6  16    7.08    0.79
  -5  -6 -16    7.71    2.21
   5   6  17  285.90    7.34
  -5  -6 -17  286.43   12.27
   5   6  18   69.47    1.88
  -5  -6 -18   60.27    3.91
   5   6  19  168.23    4.73
  -5  -6 -19  157.03    6.51
   5   6  20    0.92    0.89
  -5  -6 -20    2.54    1.45
   5   6  21   84.78    2.53
  -5  -6 -21   91.67    3.93
   5   6  22    5.77    1.29
  -5  -6 -22    6.93    1.70
   5   6  23  118.75    2.81
  -5  -6 -23  123.92    5.00
   5   6  24   29.13    1.89
  -5  -6 -24   28.81    2.30
   5   6  25   17.39    1.58
  -5  -6 -25   16.77    1.90
   5   6  26   17.23    1.67
  -5  -6 -26   16.70    2.54
   5   6  27   -0.23    2.46
  -5  -6 -27   -0.22    1.29
   5   7 -20    1.18    2.21
  -5  -7  20    0.98    1.79
   5   7 -19   19.88    3.19
  -5  -7  19   19.50    1.52
   5   7 -18   -0.15    2.07
  -5  -7  18    2.75    1.16
   5   7 -17   45.43    2.07
  -5  -7  17   46.86    1.89
   5   7 -16  104.43    4.14
  -5  -7  16   97.68    2.45
   5   7 -15    2.23    1.45
  -5  -7  15    1.77    0.96
   5   7 -14   81.13    2.52
  -5  -7  14   80.58    2.81
   5   7 -13  107.22    2.70
  -5  -7  13  103.18    2.43
   5   7 -12   13.92    1.22
  -5  -7  12   14.02    0.98
   5   7 -11  235.50    5.58
  -5  -7  11  227.86    6.06
   5   7 -10   18.50    1.12
  -5  -7  10   17.09    0.98
   5   7  -9  178.69    3.96
  -5  -7   9  171.26    4.38
   5   7  -8  118.93    2.87
  -5  -7   8  114.15    2.92
   5   7  -7  177.15    4.20
  -5  -7   7  183.30    4.53
   5   7  -6    9.93    0.93
  -5  -7   6    9.90    0.67
   5   7  -5 1089.00   20.78
  -5  -7   5 1069.92   21.43
   5   7  -4  211.11    4.08
  -5  -7   4  214.47    4.70
   5   7  -3  911.36   17.46
  -5  -7   3  869.23   20.18
   5   7  -2 1687.90   27.46
  -5  -7   2 1655.78   27.91
   5   7  -1  139.93    3.13
  -5  -7   1  142.73    3.36
   5   7   0 1509.75   24.63
  -5  -7   0 1523.47   25.03
   5   7   1   11.84    0.73
  -5  -7  -1    8.55    0.55
   5   7   2 2390.49   38.03
  -5  -7  -2 2347.01   43.00
   5   7   3  631.31   12.29
  -5  -7  -3  628.00   12.22
   5   7   4   42.76    1.65
  -5  -7  -4   39.45    1.44
   5   7   5  172.11    3.79
  -5  -7  -5  171.93    3.74
   5   7   6    3.06    0.42
  -5  -7  -6    0.92    0.52
   5   7   7  100.84    2.58
  -5  -7  -7  101.13    2.54
   5   7   8  238.34    5.04
  -5  -7  -8  239.70    5.30
   5   7   9  317.16    6.71
  -5  -7  -9  330.22    6.11
   5   7  10  995.12   16.49
  -5  -7 -10  975.34   24.39
   5   7  11   29.87    1.25
  -5  -7 -11   27.21    1.52
   5   7  12  632.60   12.91
  -5  -7 -12  653.65   11.21
   5   7  13  213.67    4.87
  -5  -7 -13  215.13    5.05
   5   7  14    4.07    0.84
  -5  -7 -14    2.44    0.83
   5   7  15  239.03    5.28
  -5  -7 -15  233.30    4.79
   5   7  16   97.13    3.47
  -5  -7 -16   95.90    3.73
   5   7  17  121.96    2.84
  -5  -7 -17  124.73    4.83
   5   7  18  145.46    3.55
  -5  -7 -18  142.72    3.71
   5   7  19   18.73    1.36
  -5  -7 -19   19.90    2.05
   5   7  20   11.23    1.28
  -5  -7 -20   11.74    1.75
   5   7  21  270.27    6.23
  -5  -7 -21  269.75   12.37
   5   7  22    0.31    1.30
  -5  -7 -22    3.07    2.50
   5   7  23  243.82    5.37
  -5  -7 -23  254.28    8.66
   5   7  24   -0.77    1.50
  -5  -7 -24    0.61    3.42
   5   7  25    5.94    1.69
  -5  -7 -25    6.55    2.54
   5   7  26   14.62    1.18
   5   7  27   -2.16    3.15
  -5  -7 -27    0.26    1.45
   5   8 -20   18.21    4.29
  -5  -8  20   18.50    2.41
   5   8 -19   31.93    5.69
  -5  -8  19   45.05    2.90
   5   8 -18  136.98    3.76
  -5  -8  18  142.13    3.56
   5   8 -17   71.59    2.48
  -5  -8  17   76.93    2.54
   5   8 -16  439.86    8.06
  -5  -8  16  441.89    9.14
   5   8 -15   11.34    2.74
  -5  -8  15    9.57    1.21
   5   8 -14  416.16    7.78
  -5  -8  14  417.66   11.17
   5   8 -13  170.91    4.26
  -5  -8  13  168.86    4.26
   5   8 -12  153.10    4.62
  -5  -8  12  149.04    3.42
   5   8 -11  232.56    5.51
  -5  -8  11  240.64    5.02
   5   8 -10    1.28    1.04
  -5  -8  10    1.56    0.90
   5   8  -9   36.37    1.87
  -5  -8   9   38.03    1.62
   5   8  -8   19.07    1.08
  -5  -8   8   19.97    1.07
   5   8  -7   43.15    3.34
  -5  -8   7   46.40    1.52
   5   8  -6  412.93    8.48
  -5  -8   6  403.91    8.59
   5   8  -5 1050.54   20.78
  -5  -8   5 1040.42   24.38
   5   8  -4   89.62    2.15
  -5  -8   4   89.57    2.11
   5   8  -3  968.45   16.20
  -5  -8   3  964.99   16.64
   5   8  -2    7.42    0.85
  -5  -8   2    8.45    0.67
   5   8  -1 1328.48   31.78
  -5  -8   1 1340.69   21.81
   5   8   0 1022.93   20.14
  -5  -8   0 1030.43   17.26
   5   8   1  104.23    2.22
  -5  -8  -1  102.91    3.19
   5   8   2   25.68    0.96
  -5  -8  -2   26.52    0.89
   5   8   3  270.52    5.66
  -5  -8  -3  275.65    5.28
   5   8   4   30.21    1.27
  -5  -8  -4   30.17    1.22
   5   8   5   77.68    2.49
  -5  -8  -5   76.75    1.78
   5   8   6   66.68    1.90
  -5  -8  -6   66.38    1.63
   5   8   7    4.14    0.63
  -5  -8  -7    5.46    0.66
   5   8   8  159.47    3.55
  -5  -8  -8  159.12    3.70
   5   8   9    4.54    0.60
  -5  -8  -9    3.60    0.63
   5   8  10    0.09    0.56
  -5  -8 -10    1.13    0.78
   5   8  11  151.68    4.66
  -5  -8 -11  152.23    3.38
   5   8  12    0.26    0.62
  -5  -8 -12    1.77    0.79
   5   8  13   25.02    1.17
  -5  -8 -13   25.63    1.34
   5   8  14   84.47    2.22
  -5  -8 -14   90.27    2.68
   5   8  15  288.22    5.57
  -5  -8 -15  289.32    6.97
   5   8  16   40.96    1.66
  -5  -8 -16   38.86    1.70
   5   8  17  130.80    3.15
  -5  -8 -17  131.30    4.44
   5   8  18    3.29    0.91
  -5  -8 -18    3.19    1.40
   5   8  19  184.16    4.17
  -5  -8 -19  176.29    4.13
   5   8  20   24.92    1.42
  -5  -8 -20   24.68    2.02
   5   8  21   49.07    1.86
  -5  -8 -21   42.52    3.03
   5   8  22    8.67    1.45
  -5  -8 -22    6.48    2.29
   5   8  23   45.00    1.87
  -5  -8 -23   43.47    2.20
   5   8  24   -0.35    1.73
  -5  -8 -24   -0.89    2.40
   5   8  25    8.53    2.03
  -5  -8 -25    8.04    3.92
   5   8  26    0.69    1.77
   5   9 -19    0.03    4.20
  -5  -9  19   -0.75    2.67
   5   9 -18    8.50    2.17
  -5  -9  18    6.99    2.19
   5   9 -17   13.04    2.41
  -5  -9  17   15.51    1.61
   5   9 -16   60.69    3.71
  -5  -9  16   61.66    2.17
   5   9 -15    0.22    1.64
  -5  -9  15   -0.30    1.23
   5   9 -14   67.78    3.23
  -5  -9  14   67.48    2.21
   5   9 -13   42.91    2.25
  -5  -9  13   48.68    2.07
   5   9 -12    0.19    1.27
  -5  -9  12    0.40    0.98
   5   9 -11   63.14    2.75
  -5  -9  11   63.04    2.52
   5   9 -10    4.96    1.16
  -5  -9  10    3.02    0.83
   5   9  -9    3.79    1.59
  -5  -9   9    4.29    0.94
   5   9  -8    3.27    0.91
  -5  -9   8    4.93    0.85
   5   9  -7   42.33    1.66
  -5  -9   7   40.38    1.50
   5   9  -6   84.54    2.53
  -5  -9   6   84.91    2.05
   5   9  -5  216.47    4.24
  -5  -9   5  214.94    4.75
   5   9  -4   29.65    1.37
  -5  -9   4   33.19    1.24
   5   9  -3  301.76    6.67
  -5  -9   3  302.47    7.84
   5   9  -2    2.16    0.64
  -5  -9   2    1.65    0.53
   5   9  -1  380.02    8.23
  -5  -9   1  377.86    7.79
   5   9   0    0.46    0.58
  -5  -9   0    1.20    0.51
   5   9   1  540.46   10.99
  -5  -9  -1  536.30   10.69
   5   9   2  507.30   10.36
  -5  -9  -2  507.75    8.78
   5   9   3   38.72    1.33
  -5  -9  -3   37.04    1.24
   5   9   4  436.64    9.22
  -5  -9  -4  423.44   10.19
   5   9   5  149.82    3.11
  -5  -9  -5  147.62    3.64
   5   9   6  380.68    7.77
  -5  -9  -6  384.66   10.37
   5   9   7   10.63    0.86
  -5  -9  -7    8.69    0.75
   5   9   8  396.06    8.35
  -5  -9  -8  398.53   10.55
   5   9   9   23.27    1.08
  -5  -9  -9   22.37    1.69
   5   9  10  465.50   12.00
  -5  -9 -10  458.33    9.55
   5   9  11  114.55    2.66
  -5  -9 -11  111.16    3.04
   5   9  12  316.36    7.25
  -5  -9 -12  312.05    8.96
   5   9  13    0.14    0.69
  -5  -9 -13    1.16    0.86
   5   9  14  112.80    2.67
  -5  -9 -14  114.91    4.56
   5   9  15   78.58    2.72
  -5  -9 -15   78.16    2.95
   5   9  16  367.76    8.48
  -5  -9 -16  371.94   11.38
   5   9  17  119.31    3.64
  -5  -9 -17  114.29    4.89
   5   9  18   59.26    1.95
  -5  -9 -18   53.21    2.96
   5   9  19   73.94    2.55
  -5  -9 -19   69.17    2.59
   5   9  20    7.30    1.42
  -5  -9 -20    6.37    2.65
   5   9  21  154.78    5.25
  -5  -9 -21  160.26    5.74
   5   9  22    5.58    1.48
  -5  -9 -22    5.26    2.53
   5   9  23   67.10    2.69
  -5  -9 -23   64.54    2.93
   5   9  24    0.41    1.57
  -5  -9 -24    1.07    3.14
   5   9  25   18.21    1.92
  -5  -9 -25   13.46    3.52
   5   9  26    0.08    3.03
   5  10 -18   34.87    6.98
  -5 -10  18   33.84    5.51
   5  10 -17    7.63    4.06
  -5 -10  17    7.14    2.47
   5  10 -16   53.04    2.79
  -5 -10  16   57.69    2.59
   5  10 -15    4.94    2.02
  -5 -10  15    4.59    1.66
   5  10 -14    4.66    2.04
  -5 -10  14    4.78    1.43
   5  10 -13    9.27    2.15
  -5 -10  13    7.39    1.39
   5  10 -12  152.91    5.19
  -5 -10  12  154.72    3.92
   5  10 -11   11.41    1.32
  -5 -10  11   13.28    1.35
   5  10 -10  210.85    5.43
  -5 -10  10  215.64    5.04
   5  10  -9   65.04    3.35
  -5 -10   9   64.46    2.14
   5  10  -8  280.62    6.35
  -5 -10   8  277.61    5.39
   5  10  -7   48.05    1.61
  -5 -10   7   51.08    1.97
   5  10  -6  491.02    8.74
  -5 -10   6  477.06    9.78
   5  10  -5  197.58    5.48
  -5 -10   5  196.07    4.33
   5  10  -4  168.40    3.98
  -5 -10   4  167.27    4.27
   5  10  -3   43.53    1.69
  -5 -10   3   46.13    1.61
   5  10  -2  438.69    8.75
  -5 -10   2  442.59    8.93
   5  10  -1  678.98   13.35
  -5 -10   1  650.10   15.41
   5  10   0  247.21    5.62
  -5 -10   0  245.16    5.78
   5  10   1  931.70   18.24
  -5 -10  -1  922.22   17.39
   5  10   2  206.71    5.77
  -5 -10  -2  201.14    5.10
   5  10   3 1899.21   35.85
  -5 -10  -3 1907.27   43.74
   5  10   4  116.30    2.92
  -5 -10  -4  110.02    2.46
   5  10   5 1085.58   25.05
  -5 -10  -5 1079.94   17.85
   5  10   6 1034.36   19.61
  -5 -10  -6 1007.59   19.01
   5  10   7  187.32    5.35
  -5 -10  -7  181.51    3.35
   5  10   8  672.31   12.78
  -5 -10  -8  645.86   16.84
   5  10   9   12.28    0.80
  -5 -10  -9   13.65    1.72
   5  10  10  177.20    4.23
  -5 -10 -10  179.80    4.45
   5  10  11  104.85    3.01
  -5 -10 -11  108.81    3.22
   5  10  12   78.70    2.50
  -5 -10 -12   81.65    2.34
   5  10  13    6.09    0.88
  -5 -10 -13    4.61    2.41
   5  10  14   39.58    1.67
  -5 -10 -14   40.07    1.90
   5  10  15    1.04    0.81
  -5 -10 -15    0.88    1.58
   5  10  16    2.89    1.11
  -5 -10 -16    4.33    2.12
   5  10  17   25.55    1.69
  -5 -10 -17   18.65    3.98
   5  10  18   15.30    1.24
  -5 -10 -18   16.54    3.36
   5  10  19    8.01    1.61
  -5 -10 -19    7.80    2.22
   5  10  20   40.73    2.02
  -5 -10 -20   35.13    2.73
   5  10  21   11.07    1.58
  -5 -10 -21    9.37    2.66
   5  10  22   42.34    2.29
  -5 -10 -22   38.18    3.52
   5  10  23   77.90    2.73
  -5 -10 -23   69.48    7.02
   5  10  24    0.72    1.12
  -5 -10 -24    2.18    3.82
   5  10  25    8.35    1.56
  -5 -10 -25    2.92    5.91
   5  10  26    3.93    1.84
  -5 -10 -26   -2.03    5.28
   5  11 -18   43.43    8.21
  -5 -11  18   51.07    9.43
   5  11 -17   12.52    6.80
  -5 -11  17    9.41    3.24
   5  11 -16    0.56    1.87
  -5 -11  16    0.88    4.98
   5  11 -15    2.22    2.53
  -5 -11  15    1.79    1.69
   5  11 -14   -5.10    4.02
  -5 -11  14    1.27    1.49
   5  11 -13    8.86    2.35
  -5 -11  13   12.17    2.33
   5  11 -12   15.31    2.07
  -5 -11  12   13.41    1.84
   5  11 -11    6.49    1.95
  -5 -11  11    5.15    1.13
   5  11 -10  152.84    3.82
  -5 -11  10  156.88    3.98
   5  11  -9    2.52    1.60
  -5 -11   9    0.59    1.18
   5  11  -8  664.30   16.44
  -5 -11   8  673.71   13.29
   5  11  -7  175.48    5.01
  -5 -11   7  172.28    4.08
   5  11  -6    8.84    1.43
  -5 -11   6    9.67    0.96
   5  11  -5   19.86    1.38
  -5 -11   5   21.44    1.24
   5  11  -4   12.09    1.59
  -5 -11   4   11.14    0.91
   5  11  -3   11.50    1.48
  -5 -11   3   12.70    0.94
   5  11  -2   17.18    1.24
  -5 -11   2   18.91    1.23
   5  11  -1  264.07    5.94
  -5 -11   1  253.10    5.65
   5  11   0   13.15    1.16
  -5 -11   0   14.16    0.88
   5  11   1  239.63    9.23
  -5 -11  -1  237.74    6.22
   5  11   2  112.39    3.74
  -5 -11  -2  107.21    3.72
   5  11   3   -0.52    0.72
  -5 -11  -3    0.62    0.69
   5  11   4   22.93    1.21
  -5 -11  -4   22.99    1.41
   5  11   5    2.00    1.02
  -5 -11  -5    2.03    0.79
   5  11   6   12.66    1.05
  -5 -11  -6   11.64    0.90
   5  11   7    1.20    0.70
  -5 -11  -7    0.56    0.98
   5  11   8    1.21    0.90
  -5 -11  -8    2.78    0.88
   5  11   9   38.94    1.55
  -5 -11  -9   38.28    2.26
   5  11  10   18.76    1.36
  -5 -11 -10   18.10    1.20
   5  11  11    0.99    0.82
  -5 -11 -11    1.26    1.35
   5  11  12  106.74    2.84
  -5 -11 -12  102.46    3.86
   5  11  13    2.17    0.92
  -5 -11 -13    1.41    1.16
   5  11  14   47.67    2.32
  -5 -11 -14   47.38    4.68
   5  11  15    0.21    1.35
  -5 -11 -15    0.73    2.81
   5  11  16   97.56    2.85
  -5 -11 -16   97.21    2.99
   5  11  17    5.03    1.10
  -5 -11 -17    3.68    4.32
   5  11  18  109.52    3.06
  -5 -11 -18  101.80    5.23
   5  11  19    4.48    1.33
  -5 -11 -19    4.86    2.58
   5  11  20  116.52    3.48
  -5 -11 -20  108.37    4.11
   5  11  21   29.06    2.59
  -5 -11 -21   22.74    3.65
   5  11  22   15.46    2.20
  -5 -11 -22   15.70    2.86
   5  11  23   34.43    2.10
  -5 -11 -23   31.24    4.33
   5  11  24   23.00    3.09
  -5 -11 -24   13.33    6.76
   5  11  25   16.01    4.53
  -5 -11 -25   21.65    6.08
   5  12 -16    6.62    3.10
  -5 -12  16    2.66    3.58
  -5 -12  15   12.07    3.61
   5  12 -14   26.82    2.73
  -5 -12  14   33.94    2.65
   5  12 -13   15.65    2.14
  -5 -12  13   18.03    1.92
   5  12 -12   86.57    2.94
  -5 -12  12   87.36    2.43
   5  12 -11    3.08    2.02
  -5 -12  11    5.83    1.59
   5  12 -10   40.06    2.43
  -5 -12  10   39.30    1.95
   5  12  -9    5.38    1.61
  -5 -12   9    5.56    1.20
   5  12  -8   25.08    2.72
  -5 -12   8   26.43    1.58
  -5 -12   7   61.61    2.20
   5  12  -6   49.58    2.08
  -5 -12   6   47.78    1.92
   5  12  -5   11.46    1.29
  -5 -12   5   11.57    1.14
   5  12  -4   44.56    2.40
  -5 -12   4   41.08    1.66
   5  12  -3    2.55    0.93
  -5 -12   3    2.65    0.84
   5  12  -2  194.54    5.44
  -5 -12   2  184.60    4.57
   5  12  -1  105.39    3.38
  -5 -12   1   94.97    2.72
   5  12   0    2.00    1.39
  -5 -12   0    1.95    1.33
   5  12   1  167.86    6.73
  -5 -12  -1  161.25    4.68
   5  12   2   34.56    1.90
  -5 -12  -2   33.46    1.78
   5  12   3  334.63    8.94
  -5 -12  -3  319.84    6.67
   5  12   4  109.76    3.48
  -5 -12  -4  110.36    3.44
   5  12   5  366.86    8.39
  -5 -12  -5  338.63    9.64
   5  12   6   30.58    1.53
  -5 -12  -6   26.29    1.21
   5  12   7  403.81    8.42
   5  12   8    8.21    1.04
  -5 -12  -8    7.45    2.17
   5  12   9  553.05   12.17
  -5 -12  -9  580.62   19.79
   5  12  10   16.63    1.61
  -5 -12 -10   16.38    2.73
   5  12  11  126.58    3.44
  -5 -12 -11  127.68    3.11
   5  12  12   43.46    1.82
  -5 -12 -12   42.89    2.55
   5  12  13   23.28    1.60
  -5 -12 -13   20.69    3.08
   5  12  14  147.77    3.50
   5  12  15    1.25    1.22
   5  12  16   19.08    1.69
  -5 -12 -16   16.18    3.01
   5  12  17    2.44    1.63
  -5 -12 -17    2.23    2.72
   5  12  18   13.42    1.78
  -5 -12 -18   11.64    4.18
   5  12  19    7.36    2.06
  -5 -12 -19    5.40    3.14
   5  12  20   45.00    2.34
  -5 -12 -20   38.27    6.05
   5  12  21   -0.91    1.82
  -5 -12 -21   -0.38    2.48
   5  12  22   15.90    1.35
  -5 -12 -22   15.45    2.04
   5  12  23    0.29    2.31
   5  13 -13   30.76    4.68
  -5 -13  13   29.14    2.50
   5  13 -12   98.73    3.30
  -5 -13  12  116.01    2.74
   5  13 -11    2.75    2.64
  -5 -13  11    2.04    1.82
   5  13 -10   59.14    3.75
  -5 -13  10   62.51    2.63
   5  13  -9    1.99    1.77
  -5 -13   9    2.98    1.44
  -5 -13   8  142.35    3.63
   5  13  -7   10.94    1.95
  -5 -13   7   13.36    1.54
   5  13  -6   53.31    3.21
  -5 -13   6   53.02    2.19
  -5 -13   5    0.91    1.25
   5  13  -4   24.55    1.97
  -5 -13   4   24.64    1.37
   5  13  -3   54.43    2.63
  -5 -13   3   59.51    2.33
   5  13  -2   17.22    1.82
  -5 -13   2   17.21    1.52
   5  13  -1   69.54    2.93
  -5 -13   1   62.48    2.73
   5  13   0   29.78    1.81
  -5 -13   0   31.15    1.88
   5  13   1    6.08    2.78
  -5 -13  -1    6.65    0.94
   5  13   2  194.51    5.85
  -5 -13  -2  182.21    5.26
   5  13   3   68.66    3.20
  -5 -13  -3   59.08    3.56
   5  13   4   75.26    3.85
  -5 -13  -4   71.90    3.77
   5  13   5  147.49    5.05
  -5 -13  -5  140.21    4.76
   5  13   6   33.83    2.09
  -5 -13  -6   31.69    2.42
  -5 -13  -7   35.80    2.62
   5  13   8  108.38    3.33
  -5 -13  -8   97.90    4.04
   5  13   9   18.37    1.85
  -5 -13  -9   21.87    4.37
   5  13  10   37.51    1.82
  -5 -13 -10   37.47    2.94
   5  13  11   45.49    2.54
  -5 -13 -11   42.96    4.03
   5  13  12    4.78    1.54
  -5 -13 -12    5.16    2.71
   5  13  13    8.62    1.74
  -5 -13 -13   11.30    3.66
   5  13  14    8.84    1.70
  -5 -13 -14    5.40    2.31
   5  13  15    4.34    1.65
  -5 -13 -15    3.12    3.25
   5  13  16   81.04    3.20
  -5 -13 -16   75.48    4.71
   5  13  17    2.35    1.84
  -5 -13 -17    1.36    2.97
   5  13  18   35.05    2.33
  -5 -13 -18   37.16    3.34
   5  13  19    0.16    1.74
   5  13  20    6.86    2.11
  -5 -13 -20    6.01    3.85
   5  13  21    0.77    2.08
  -5 -13 -21    2.24    4.36
   5  14 -11   14.38    4.43
  -5 -14  11   11.56    3.04
   5  14 -10   -0.28    3.24
  -5 -14  10    0.78    3.66
   5  14  -9   48.14    4.05
  -5 -14   9   47.60    3.10
   5  14  -8   56.93    5.54
  -5 -14   8   60.86    2.30
  -5 -14   7    0.00    1.67
   5  14  -6   98.61    3.60
  -5 -14   6   89.41    2.70
   5  14  -5   28.08    4.34
  -5 -14   5   22.97    1.77
   5  14  -4    9.73    3.33
  -5 -14   4   13.59    1.53
   5  14  -3    6.68    1.96
  -5 -14   3    8.04    1.48
   5  14  -2   22.23    2.40
  -5 -14   2   21.63    2.20
   5  14  -1    9.62    3.23
  -5 -14   1   10.87    2.16
   5  14   0   52.58    3.95
  -5 -14   0   59.56    3.05
   5  14   1    1.16    2.00
  -5 -14  -1    0.70    1.96
   5  14   2  121.87    4.61
  -5 -14  -2  126.67    4.85
   5  14   3   70.18    4.68
  -5 -14  -3   74.90    3.38
   5  14   4  117.81    7.05
  -5 -14  -4  113.31    4.21
   5  14   5  176.83    6.19
  -5 -14  -5  184.27    5.64
   5  14   6   16.09    2.37
   5  14   7  158.48    5.73
  -5 -14  -7  155.23    7.94
   5  14   8    1.51    2.24
  -5 -14  -8    0.50    2.49
   5  14   9  132.06    6.95
  -5 -14  -9  127.17    5.38
   5  14  10    5.88    2.41
  -5 -14 -10    0.16    2.84
   5  14  11  113.52    3.82
  -5 -14 -11  117.52    6.17
  -5 -14 -12   -1.30    3.38
  -5 -14 -13  144.73    6.27
   5  14  14   35.02    2.26
  -5 -14 -14   38.72    5.17
   5  14  15   30.73    1.87
  -5 -14 -15   27.72    5.99
   5  14  16   66.90    2.31
  -5 -14 -16   61.80    5.43
   5  14  17    8.09    4.04
  -5 -14 -17   12.82    5.71
   5  14  18   53.61    3.60
  -5 -14 -18   56.21    6.73
   5  14  19   -3.73    3.38
  -5 -14 -19   10.96    3.17
   5  14  20   13.24    2.47
  -5 -14 -20    2.77    2.97
   5  15  -9   65.52    4.92
  -5 -15   9   97.45    6.86
   5  15  -8   54.95    4.22
  -5 -15   8   58.51    3.86
   5  15  -7   21.99    2.94
  -5 -15   7   22.94    2.67
   5  15  -6   74.06    6.14
  -5 -15   6   83.63    4.87
   5  15  -5   -4.52    4.62
  -5 -15   5    6.40    2.31
   5  15  -4  142.56    5.29
  -5 -15   4  148.50    6.58
   5  15  -3    4.40    2.61
  -5 -15   3    3.25    2.40
   5  15  -2   85.56    3.35
  -5 -15   2   83.80    3.61
   5  15  -1   16.77    4.06
  -5 -15   1   14.79    3.08
   5  15   0  110.62    5.12
  -5 -15   0  113.92    6.55
   5  15   1   26.61    3.31
  -5 -15  -1   30.70    3.03
   5  15   2   72.88    3.73
  -5 -15  -2   74.52    3.88
   5  15   3   11.85    3.83
  -5 -15  -3   13.29    5.46
   5  15   4    1.18    1.93
  -5 -15  -4    3.83    4.95
   5  15   5   46.59    2.91
   5  15   6    1.69    2.44
   5  15   7   40.49    3.36
  -5 -15  -7   46.76    4.54
   5  15   8   10.43    2.82
  -5 -15  -8   11.11    3.08
   5  15   9    4.10    3.36
  -5 -15  -9    2.24    3.56
   5  15  10   21.06    2.31
  -5 -15 -10   26.46    4.91
   5  15  11    0.85    2.98
  -5 -15 -11   -2.37    3.56
   5  15  12   27.46    2.25
  -5 -15 -12   23.90    5.14
   5  15  13   -1.00    3.14
  -5 -15 -13   -2.69    6.49
   5  15  14   -0.68    2.16
  -5 -15 -14    2.46    4.91
   5  15  15    1.93    3.59
  -5 -15 -15    2.87    6.55
   5  15  16    1.71    3.71
   5  15  17    0.03    4.50
  -5 -15 -17    7.81    3.98
  -5 -16   4   -0.79    2.25
   5  16  -3   -0.64    4.05
  -5 -16   3    2.16    2.48
   5  16  -2    1.93    4.68
  -5 -16   2   10.33    5.94
   5  16  -1    0.39    3.06
  -5 -16   1    1.39    2.79
  -5 -16   0    7.48    1.97
   5  16   1    1.80    2.82
  -5 -16  -1    1.03    3.52
   5  16   2    0.87    4.04
   5  16   3    2.65    3.27
  -5 -16  -3   -5.03    6.50
   5  16   4    3.34    4.71
  -5 -16  -4    5.40    5.24
   5  16   5   26.02    2.37
  -5 -16  -5   27.50    6.52
   5  16   6   23.33    4.98
   5  16   7   31.84    3.38
  -5 -16  -7   30.32    5.30
  -5 -16  -8   78.36    5.43
   5  16   9   11.73    2.59
  -5 -16  -9    2.36    5.30
   5  16  10   60.67    4.30
  -5 -16 -10   51.30    4.05
   5  16  11   98.12    3.43
  -5 -16 -11   91.38    6.45
   5  16  12   28.34    5.33
  -5 -16 -12   18.99    4.92
   6 -11   9   92.17    3.75
  -6  10  13  122.13    5.58
  -6  10  12    6.10    3.38
  -6  10  11  264.70    7.53
  -6  10  10   44.82    3.33
  -6  10   9  121.11    4.49
  -6  10   8  213.96    6.51
  -6  10   7   85.65    4.97
   6 -10   5   74.25    2.92
   6 -10   6    8.96    1.43
   6 -10   7    2.34    1.38
   6 -10   8    9.36    2.15
   6 -10   9    1.92    1.68
   6 -10  10   13.77    2.49
   6 -10  11    1.60    1.95
   6 -10  12   43.99    3.90
   6 -10  13    4.73    2.76
   6 -10  14   16.66    2.25
   6 -10  15    8.83    2.13
   6 -10  16    0.60    1.49
  -6   9  17    5.56    1.92
   6  -9 -16   17.82    4.82
  -6   9  16   18.56    4.05
   6  -9 -15    3.99    6.65
  -6   9  15    1.09    4.05
   6  -9 -14   60.81    6.49
  -6   9  14   45.32    3.44
   6  -9 -13   40.12    6.30
  -6   9  13   32.90    2.43
  -6   9  12   79.56    5.12
   6  -9 -11   62.02    6.33
  -6   9  11   64.17    3.69
  -6   9  10   -0.34    2.33
  -6   9   9   18.78    2.42
  -6   9   8   17.30    2.22
  -6   9   7   21.63    2.46
   6  -9  -6   16.55    2.87
  -6   9   6   21.35    2.25
  -6   9   5    0.19    1.43
  -6   9   4    2.03    1.52
  -6   9   2    4.69    1.15
  -6   9   1   24.29    2.49
   6  -9   1    4.73    1.38
  -6   9  -1    6.44    1.60
   6  -9   2    2.27    1.21
   6  -9   3   34.65    2.02
   6  -9   5  135.19    5.47
   6  -9   6  237.50    8.91
  -6   9  -6  256.34    8.71
   6  -9   7    2.09    1.54
   6  -9   8  270.55    9.71
  -6   9  -8  279.32   11.49
   6  -9   9   75.38    3.83
  -6   9  -9   81.31    5.19
   6  -9  10  486.73   16.37
  -6   9 -10  516.67   19.59
   6  -9  11  287.95    7.53
  -6   9 -11  288.96   11.12
   6  -9  12  101.58    2.45
  -6   9 -12  121.16    5.69
   6  -9  13  122.13    3.06
  -6   9 -13  124.36    6.56
   6  -9  14   11.59    1.50
  -6   9 -14   15.24    5.12
   6  -9  15  150.70    3.95
   6  -9  16   -0.27    1.74
  -6   9 -16   -3.79    4.89
   6  -9  17  149.08    4.47
   6  -9  18    4.46    2.46
  -6   9 -18   16.79    7.36
   6  -9  19   31.30    4.22
  -6   9 -19   44.58    7.31
   6  -8 -19    4.29    3.67
  -6   8  19    1.37    3.05
  -6   8  18   21.47    3.17
   6  -8 -17    1.31    5.33
  -6   8  17    4.91    3.17
   6  -8 -16   37.67    5.09
  -6   8  16   44.25    2.45
   6  -8 -15   74.59    5.08
  -6   8  15   71.16    3.14
  -6   8  14    4.99    1.94
  -6   8  13  116.76    2.88
  -6   8  12   17.33    1.51
   6  -8 -11  169.60    8.89
  -6   8  11  151.96    4.78
  -6   8  10    0.60    0.84
  -6   8   9   44.80    2.51
   6  -8  -8    8.97    2.64
  -6   8   8    5.26    2.05
  -6   8   7   46.66    2.73
  -6   8   6    4.00    1.53
  -6   8   5  239.70    6.84
   6  -8  -4   56.14    3.37
  -6   8   4   56.98    3.33
   6  -8  -3  271.85   11.08
  -6   8   3  284.33    7.47
   6  -8  -2  126.64    5.86
  -6   8   2  131.31    5.30
   6  -8  -1  146.09    6.07
  -6   8   1  147.94    8.86
   6  -8   0  469.38   16.59
  -6   8  -1   68.08    3.53
   6  -8   2  336.56   11.93
   6  -8   4  102.92    4.41
  -6   8  -4   91.68    5.35
   6  -8   5    9.91    1.33
   6  -8   6  183.18    6.62
  -6   8  -6  200.58    7.64
   6  -8   7    0.46    1.35
  -6   8  -7   -0.84    1.90
   6  -8   8  192.78    7.31
  -6   8  -8  194.87    9.02
   6  -8   9   14.21    1.41
   6  -8  10   85.40    2.25
  -6   8 -10   86.05    5.08
   6  -8  11  187.96    7.38
  -6   8 -11  186.44    8.57
   6  -8  12    1.18    0.84
   6  -8  13   24.55    1.41
   6  -8  14   25.08    1.38
  -6   8 -14   26.78    3.33
   6  -8  15   33.50    1.59
  -6   8 -15   27.66    2.78
   6  -8  16    9.06    1.41
  -6   8 -16   10.26    2.59
   6  -8  17    3.69    1.39
  -6   8 -17    4.40    3.43
   6  -8  18   26.97    2.01
  -6   8 -18   27.97    2.88
   6  -8  19   31.73    2.13
  -6   8 -19   29.24    6.32
   6  -8  20    5.81    2.13
  -6   8 -20    6.34    3.52
   6  -8  21   23.31    2.74
  -6   8 -21   23.10    2.89
   6  -8  22    9.27    2.33
   6  -7 -20   21.93    6.08
  -6   7  20   18.02    2.19
   6  -7 -19    8.45    4.71
  -6   7  19    9.44    3.30
   6  -7 -18   45.76    5.65
  -6   7  18   41.11    2.32
   6  -7 -17   -4.83    3.99
  -6   7  17    0.08    2.75
   6  -7 -16   49.23    3.36
  -6   7  16   48.49    2.70
   6  -7 -15   48.41    3.99
  -6   7  15   58.74    2.58
   6  -7 -14   89.72    3.32
  -6   7  14   87.54    3.44
   6  -7 -13   40.17    2.99
  -6   7  13   41.23    2.45
   6  -7 -12   60.94    2.89
  -6   7  12   62.43    2.30
   6  -7 -11   -2.16    2.14
  -6   7  11    0.76    1.16
   6  -7 -10   10.14    3.18
  -6   7  10   14.82    1.29
   6  -7  -9    1.31    2.61
  -6   7   9    0.08    0.84
   6  -7  -8  121.19    4.46
  -6   7   8  103.75    3.15
   6  -7  -7   16.33    2.38
  -6   7   7   12.03    0.79
   6  -7  -6  312.37   13.59
  -6   7   6  299.78   12.27
  -6   7   5   97.18    3.50
   6  -7  -4    6.85    1.72
  -6   7   4    5.79    1.25
   6  -7  -3    5.39    1.37
  -6   7   3    5.66    1.05
   6  -7  -2    7.97    1.39
  -6   7   2    8.60    1.08
   6  -7  -1    6.74    1.39
  -6   7   1    7.28    1.06
   6  -7   0   69.41    3.48
  -6   7   0   61.49    2.64
  -6   7  -1   11.66    1.25
   6  -7   2   13.83    1.31
   6  -7   3  120.01    4.56
  -6   7  -3  115.54    5.03
   6  -7   4    2.89    0.99
  -6   7  -4    5.07    0.95
   6  -7   5   93.43    3.88
   6  -7   6    2.50    1.04
   6  -7   7   60.64    2.97
   6  -7   8  127.76    3.86
  -6   7  -8  124.53    3.68
   6  -7   9    3.13    0.63
  -6   7  -9    2.28    1.22
   6  -7  10  101.48    3.27
  -6   7 -10  104.82    4.05
   6  -7  11    6.74    0.91
  -6   7 -11    8.91    2.35
   6  -7  12  513.08    8.54
   6  -7  13    1.25    1.06
  -6   7 -13   -0.16    1.67
   6  -7  14  202.37    5.65
  -6   7 -14  189.47    4.60
   6  -7  15   54.16    2.04
  -6   7 -15   54.37    4.29
   6  -7  16  108.67    3.29
  -6   7 -16  105.54    4.02
   6  -7  17  208.69    4.96
  -6   7 -17  204.99    8.53
   6  -7  18   10.99    1.64
  -6   7 -18   10.72    2.55
   6  -7  19    9.75    1.70
  -6   7 -19    9.11    2.12
   6  -7  20   15.94    1.96
  -6   7 -20   13.67    3.63
   6  -7  21   11.74    2.83
  -6   7 -21   17.27    2.64
   6  -7  22    6.58    2.37
  -6   7 -22    8.71    3.73
   6  -7  23   27.25    2.28
  -6   7 -23   37.26    2.47
  -6   7 -24   31.21    4.80
  -6   6  22    2.83    5.28
   6  -6 -21    7.16    1.88
  -6   6  21    1.16    2.57
   6  -6 -20   -1.56    4.86
  -6   6  20    0.22    2.91
   6  -6 -19   -1.84    5.81
  -6   6  19    0.08    2.14
   6  -6 -18   11.44    3.28
  -6   6  18    5.64    1.69
   6  -6 -17   21.11    3.09
  -6   6  17   17.64    1.83
   6  -6 -16    1.84    2.94
  -6   6  16    2.23    1.43
   6  -6 -15   63.60    3.10
  -6   6  15   68.85    2.87
   6  -6 -14   29.64    2.39
  -6   6  14   27.45    3.34
  -6   6  13   -0.57    1.25
   6  -6 -12  220.48    5.49
  -6   6  12  210.37    5.81
   6  -6 -11  295.55   12.70
  -6   6  11  282.60    8.47
   6  -6 -10  404.10    8.92
  -6   6  10  388.77    9.99
   6  -6  -9  573.67   14.44
  -6   6   9  558.96    9.89
   6  -6  -8    2.66    2.10
  -6   6   8    0.95    1.29
   6  -6  -7  546.05   20.15
  -6   6   7  535.20   11.32
   6  -6  -6  138.66    5.76
  -6   6   6  130.70    3.80
   6  -6  -5  829.59   29.11
  -6   6   5  783.23   15.19
   6  -6  -4   80.05    3.87
  -6   6   4   78.84    2.94
   6  -6  -3  532.29   19.55
  -6   6   3  511.55   17.90
   6  -6  -2   59.82    3.13
  -6   6   2   54.56    2.19
   6  -6  -1  301.94   10.89
  -6   6   1  299.43    7.81
   6  -6   0  517.71   17.32
  -6   6   0  489.27   17.13
   6  -6   1  414.85   15.45
  -6   6  -1  430.85   11.61
   6  -6   2  952.81   31.12
  -6   6  -2  942.81   30.90
   6  -6   3  351.88   12.74
  -6   6  -3  363.18    9.98
   6  -6   4  939.23   30.29
  -6   6  -4  956.04   23.98
   6  -6   5   35.22    1.94
  -6   6  -5   33.74    2.09
   6  -6   6  442.90   15.60
  -6   6  -6  441.68   16.95
   6  -6   7  193.83    7.14
   6  -6   8  296.23    7.20
   6  -6   9  144.80    3.26
  -6   6  -9  148.38    6.78
   6  -6  10   20.70    1.08
  -6   6 -10   18.21    1.70
   6  -6  11   49.95    1.87
   6  -6  12    1.48    1.14
  -6   6 -12    0.74    1.82
   6  -6  13   13.96    1.22
  -6   6 -13   14.69    1.75
   6  -6  14  113.63    2.63
  -6   6 -14  109.29    4.05
   6  -6  15   35.19    1.68
  -6   6 -15   32.40    2.38
   6  -6  16  111.66    3.08
  -6   6 -16  111.40    4.15
   6  -6  17   60.35    2.03
  -6   6 -17   51.33    2.39
   6  -6  18   42.32    1.81
  -6   6 -18   46.16    3.57
   6  -6  19   35.42    2.08
  -6   6 -19   35.26    2.23
   6  -6  20   30.25    1.79
  -6   6 -20   27.12    2.83
   6  -6  21   39.10    1.90
  -6   6 -21   36.45    2.62
   6  -6  22    0.91    1.80
  -6   6 -22    0.57    5.16
   6  -6  23   -0.70    1.77
  -6   6 -23    0.78    4.79
   6  -6  24    4.78    2.86
  -6   6 -24    9.12    6.54
   6  -6  25    0.12    4.39
  -6   6 -25   -1.93    7.10
  -6   5  22   53.19    7.06
   6  -5 -21   30.59    5.46
  -6   5  21   21.85    2.54
   6  -5 -20   64.51    4.20
  -6   5  20   59.17    3.52
   6  -5 -19   91.15    3.40
  -6   5  19   89.94    3.79
   6  -5 -18  101.60    3.62
  -6   5  18  103.55    3.44
   6  -5 -17   24.14    4.56
  -6   5  17   24.07    1.71
   6  -5 -16   59.84    3.00
  -6   5  16   58.51    2.61
   6  -5 -15   17.48    3.78
  -6   5  15   15.14    1.46
   6  -5 -14  272.16    8.35
  -6   5  14  276.35    8.11
   6  -5 -13   16.25    1.89
  -6   5  13   14.54    1.68
  -6   5  12  413.41    7.49
   6  -5 -11    4.18    1.58
  -6   5  11    1.45    0.70
   6  -5 -10  266.16    6.90
  -6   5  10  272.08    5.36
   6  -5  -9  304.47    8.80
  -6   5   9  283.45    5.97
   6  -5  -8  175.05    5.32
  -6   5   8  167.99    4.06
   6  -5  -7  700.49   13.69
  -6   5   7  680.21   11.69
   6  -5  -6  110.59    4.51
  -6   5   6  108.94    3.37
   6  -5  -5  553.39   13.65
  -6   5   5  540.04   12.78
   6  -5  -4   22.42    1.72
  -6   5   4   21.54    0.90
   6  -5  -3  189.60    6.94
  -6   5   3  180.78    3.96
   6  -5  -2   -0.05    0.68
  -6   5   2    0.01    0.57
   6  -5  -1  169.85    4.87
  -6   5   1  164.98    5.05
   6  -5   0   10.61    0.94
  -6   5   0   10.59    0.97
   6  -5   1  756.28   24.24
  -6   5  -1  752.09   25.12
   6  -5   2   18.05    1.45
  -6   5  -2   21.32    1.20
   6  -5   3  174.55    6.47
  -6   5  -3  166.31    4.63
   6  -5   4   51.69    1.80
   6  -5   5    4.41    0.64
   6  -5   6   84.06    2.57
  -6   5  -6   84.67    3.68
   6  -5   7   16.06    0.72
  -6   5  -7   15.92    1.09
   6  -5   8    6.83    0.84
  -6   5  -8    6.58    1.24
   6  -5   9   13.36    0.73
  -6   5  -9   14.29    1.13
   6  -5  10  151.19    4.15
  -6   5 -10  148.46    3.71
   6  -5  11  102.36    2.32
  -6   5 -11  103.92    3.53
   6  -5  12    2.50    0.70
  -6   5 -12    2.26    1.60
   6  -5  13    5.71    0.72
  -6   5 -13    5.92    1.29
   6  -5  14    2.29    0.92
  -6   5 -14    1.98    0.87
   6  -5  15   34.40    1.64
  -6   5 -15   29.95    1.68
   6  -5  16   16.35    1.56
  -6   5 -16   18.52    1.34
   6  -5  17    0.25    1.13
  -6   5 -17    1.84    1.82
   6  -5  18  142.93    4.10
  -6   5 -18  155.87    5.48
  -6   5 -19    3.48    1.87
   6  -5  20  273.59    5.77
  -6   5 -20  259.41    8.05
   6  -5  21   80.14    2.50
  -6   5 -21   72.82    3.77
   6  -5  22    4.12    1.28
  -6   5 -22    3.21    2.24
   6  -5  23   92.66    2.84
  -6   5 -23   91.12    4.19
   6  -5  24   23.04    2.30
  -6   5 -24   15.21    2.52
   6  -5  25   54.61    2.94
  -6   5 -25   42.17    5.17
   6  -4 -22   11.51    5.30
  -6   4  22   13.97    3.18
   6  -4 -21   59.01    8.61
  -6   4  21   48.05    2.66
   6  -4 -20   68.08    3.89
  -6   4  20   63.83    2.93
   6  -4 -19   37.14    2.86
  -6   4  19   34.79    2.19
   6  -4 -18   76.08    4.00
  -6   4  18   72.44    2.65
   6  -4 -17    0.89    2.19
  -6   4  17    1.65    1.86
   6  -4 -16   77.05    2.97
  -6   4  16   71.00    2.41
   6  -4 -15   11.32    3.49
  -6   4  15    7.07    1.15
   6  -4 -14   98.81    3.23
  -6   4  14   95.31    3.06
   6  -4 -13   54.34    2.57
  -6   4  13   55.67    1.89
   6  -4 -12   31.11    1.46
  -6   4  12   31.17    1.46
   6  -4 -11    2.60    1.45
  -6   4  11    4.34    0.91
   6  -4 -10    2.92    1.01
  -6   4  10    3.86    0.71
   6  -4  -9    5.80    0.92
  -6   4   9    5.50    0.72
   6  -4  -8  115.23    5.83
  -6   4   8  108.82    2.83
   6  -4  -7   20.19    1.12
  -6   4   7   20.40    1.01
   6  -4  -6  525.26   12.60
[truncated: 393,117 more chars]
