# Supplementary material for: Crystal structure of cis-aqua­chlorido­(rac-5,5,7,12,12,14-hexa­methyl-1,4,8,11-tetra­aza­cyclo­tetra­decane-κ4 N)chromium(III) tetra­chlorido­zincate trihydrate from synchrotron data
Source: Acta Crystallogr E Crystallogr Commun. 2015 Aug 22;71(Pt 9):1054–7. doi: 10.1107/S2056989015015212 (PMC4555385; doi:10.1107/S2056989015015212)
Supplement: Supplementary file 2 [file e-71-01054-Isup2.hkl]

data_I                                                                          
_shelx_title ' S105 in P-1 (plate purple)'                                      
_shelx_refln_list_code          4                                               
_shelx_F_calc_maximum      114.56                                               
_exptl_crystal_F_000       678.00                                               
_reflns_d_resolution_high  0.7217                                               
                                                                                
loop_                                                                           
 _space_group_symop_operation_xyz                                               
 'x, y, z'                                                                      
 '-x, -y, -z'                                                                   
                                                                                
_cell_length_a     9.1010                                                       
_cell_length_b     9.5830                                                       
_cell_length_c    17.0070                                                       
_cell_angle_alpha  81.734                                                       
_cell_angle_beta   75.796                                                       
_cell_angle_gamma  74.900                                                       
                                                                                
_shelx_F_squared_multiplier     1.000                                           
                                                                                
loop_                                                                           
 _refln_index_h                                                                 
 _refln_index_k                                                                 
 _refln_index_l                                                                 
 _refln_F_squared_calc                                                          
 _refln_F_squared_meas                                                          
 _refln_F_squared_sigma                                                         
 _refln_observed_status                                                         
   3   0   0       1309.24       1449.07        17.94 o                         
   4   0   0       3278.11       3264.84        36.81 o                         
   5   0   0       1282.19       1244.96        15.81 o                         
   6   0   0        171.65        159.68         3.00 o                         
   7   0   0        129.23        143.52         2.66 o                         
   8   0   0        169.74        148.62         2.49 o                         
   9   0   0         93.02         90.97         1.95 o                         
  10   0   0        431.90        422.47         6.66 o                         
  11   0   0          0.17          0.15         0.89 o                         
 -11   1   0         13.49         11.40         1.83 o                         
 -10   1   0         13.25         11.96         0.94 o                         
  -9   1   0        610.67        588.30         8.24 o                         
  -8   1   0        183.55        211.64         3.71 o                         
  -7   1   0       1731.93       1801.99        22.59 o                         
  -6   1   0       2458.93       2471.46        42.76 o                         
  -5   1   0       1062.88       1052.79        13.25 o                         
  -4   1   0        168.75        160.02         2.49 o                         
  -3   1   0          2.45          7.21         1.03 o                         
  -2   1   0        499.16        629.23        13.95 o                         
   2   1   0        256.79        200.00         2.91 o                         
   3   1   0       3872.30       3578.10        80.63 o                         
   4   1   0       2058.62       1843.55        22.58 o                         
   5   1   0       4711.63       4833.06        77.80 o                         
   6   1   0       2488.75       2524.12        33.72 o                         
   7   1   0       1388.44       1432.76        19.59 o                         
   8   1   0         85.91         83.60         3.21 o                         
   9   1   0        946.82        976.72        12.70 o                         
  10   1   0         69.37         79.16         1.68 o                         
  11   1   0        162.74        165.21         2.79 o                         
  12   1   0        137.60        138.38         2.43 o                         
 -11   2   0          0.39          0.04         0.99 o                         
 -10   2   0          1.77          2.59         0.94 o                         
  -9   2   0        135.30        130.25         2.62 o                         
  -8   2   0        236.59        235.46         4.30 o                         
  -7   2   0       4047.60       4174.33        60.50 o                         
  -6   2   0         57.83         65.64         1.42 o                         
  -5   2   0       3277.94       3227.37        46.27 o                         
  -4   2   0       2169.17       2104.23        37.12 o                         
  -3   2   0        120.02        165.45         2.80 o                         
  -1   2   0        820.04        990.17        38.26 o                         
   1   2   0       1771.45       1938.37        35.37 o                         
   2   2   0       2215.23       2107.00        25.27 o                         
   4   2   0       2250.35       2379.00        31.25 o                         
   5   2   0       2386.61       2274.96        32.47 o                         
   6   2   0       3895.62       3991.51        72.51 o                         
   7   2   0         65.28         64.47         2.00 o                         
   8   2   0        761.21        804.59        10.81 o                         
   9   2   0        376.29        361.96         5.45 o                         
  10   2   0         75.45         79.52         2.11 o                         
  11   2   0        239.12        234.22         3.77 o                         
  12   2   0        327.35        321.95         4.85 o                         
 -10   3   0        107.87        101.77         3.08 o                         
  -9   3   0         17.71         17.41         1.59 o                         
  -8   3   0       2112.96       2140.27        34.90 o                         
  -7   3   0        196.27        191.78         3.43 o                         
  -6   3   0       1499.26       1484.52        23.91 o                         
  -5   3   0         24.14         17.64         0.67 o                         
  -4   3   0        312.04        291.08         5.19 o                         
  -2   3   0        363.49        345.75         6.90 o                         
  -1   3   0       1512.97       1240.08        39.50 o                         
   1   3   0         10.16          5.95         0.78 o                         
   2   3   0        395.33        353.61         7.59 o                         
   3   3   0         86.33        114.01         1.79 o                         
   4   3   0        971.31        743.49        10.24 o                         
   5   3   0       1929.72       1908.39        27.81 o                         
   6   3   0         30.50         26.31         0.72 o                         
   7   3   0       7214.03       7453.94        82.34 o                         
   8   3   0       1494.51       1524.86        21.29 o                         
   9   3   0         15.66         12.75         2.61 o                         
  10   3   0        851.82        845.44        11.46 o                         
  11   3   0         17.87         16.21         1.19 o                         
  12   3   0         64.32         58.12         1.71 o                         
 -10   4   0          4.20          0.36         1.73 o                         
  -9   4   0        458.88        456.93         7.53 o                         
  -8   4   0         13.46         10.87         1.25 o                         
  -7   4   0         80.09         70.86         2.74 o                         
  -6   4   0         22.47         16.94         0.88 o                         
  -5   4   0        502.17        486.06        16.50 o                         
  -4   4   0       2274.77       2428.08        39.13 o                         
  -3   4   0        886.10        978.15        18.88 o                         
  -1   4   0       1469.17       1116.15        24.90 o                         
   1   4   0        202.71        181.08         3.43 o                         
   2   4   0       4408.88       4714.67        66.49 o                         
   3   4   0       3013.07       2807.41        34.61 o                         
   4   4   0       1436.52       1317.63        16.63 o                         
   5   4   0        475.89        503.93        12.07 o                         
   6   4   0       2824.07       2809.04        45.18 o                         
   7   4   0        628.19        666.88        14.19 o                         
   8   4   0        116.15        119.96         2.56 o                         
   9   4   0        252.35        254.58         3.97 o                         
  10   4   0         10.39         11.12         0.89 o                         
  11   4   0        188.55        178.36         3.12 o                         
  12   4   0          9.42          5.18         1.90 o                         
  -9   5   0         16.02         17.32         1.57 o                         
  -8   5   0         31.42         29.27         1.82 o                         
  -7   5   0        446.62        425.19        16.40 o                         
  -6   5   0         20.34         17.42         1.11 o                         
  -5   5   0        103.00         99.15         2.86 o                         
  -4   5   0         22.38         27.14         0.93 o                         
  -3   5   0       3615.00       3673.24        82.10 o                         
  -2   5   0       1455.63       1375.04        44.23 o                         
  -1   5   0        226.90        209.06         7.82 o                         
   0   5   0       2845.77       2887.93        52.66 o                         
   1   5   0        358.51        433.48         9.29 o                         
   2   5   0       3303.77       3128.71        45.06 o                         
   4   5   0        278.42        308.48         8.96 o                         
   5   5   0       1036.20       1078.99        14.17 o                         
   6   5   0        243.53        216.34         8.71 o                         
   7   5   0       3769.91       3832.48        55.61 o                         
   8   5   0         78.68         86.34         1.65 o                         
   9   5   0        161.01        182.09         3.23 o                         
  10   5   0        108.87        115.43         2.18 o                         
  11   5   0         22.46         21.64         1.69 o                         
  12   5   0         98.62         90.04         3.72 o                         
  -9   6   0        432.50        420.21        12.15 o                         
  -8   6   0          5.91          8.09         1.41 o                         
  -7   6   0        194.92        178.01         4.53 o                         
  -6   6   0        798.80        827.96        23.37 o                         
  -5   6   0          0.45          1.35         1.05 o                         
  -4   6   0       1800.73       1881.69        42.53 o                         
  -3   6   0        240.44        195.82         7.92 o                         
   0   6   0        125.48        151.11         3.57 o                         
   1   6   0         19.47         46.76         1.27 o                         
   2   6   0       3165.46       3231.92        41.87 o                         
   3   6   0          3.02          5.68         0.40 o                         
   4   6   0       3652.77       3809.50        54.54 o                         
   5   6   0         25.13         37.48         1.02 o                         
   6   6   0       2530.21       2592.88        34.62 o                         
   7   6   0        982.81       1006.75        14.17 o                         
   8   6   0         87.26         82.99         3.55 o                         
   9   6   0        480.95        507.11         7.93 o                         
  10   6   0        128.06        126.70         3.59 o                         
  11   6   0        513.38        523.48         7.74 o                         
  -8   7   0          0.46         -0.02         1.47 o                         
  -7   7   0         10.33          6.85         1.89 o                         
  -6   7   0        109.54        106.19         6.51 o                         
  -5   7   0       3189.71       3204.81        96.19 o                         
  -4   7   0        654.66        651.16        21.04 o                         
  -3   7   0         12.02         12.79         1.22 o                         
   0   7   0        273.17        252.89         6.83 o                         
   1   7   0          2.92          6.27         0.96 o                         
   2   7   0        482.89        471.86         7.42 o                         
   3   7   0        243.23        276.43         6.27 o                         
   4   7   0        726.25        744.51        10.64 o                         
   5   7   0       2440.40       2492.64        28.86 o                         
   6   7   0        451.11        477.77         6.53 o                         
   7   7   0         19.76         21.66         1.13 o                         
   8   7   0        919.07        951.40        13.88 o                         
   9   7   0        135.26        125.16         2.47 o                         
  10   7   0        337.19        335.52         4.97 o                         
  11   7   0        428.86        449.69         7.54 o                         
  -7   8   0         96.44         87.42         4.41 o                         
  -6   8   0        771.73        771.49        27.27 o                         
  -5   8   0        467.69        448.65        16.70 o                         
  -4   8   0        534.03        524.80        19.51 o                         
   0   8   0       1112.62       1182.34        40.20 o                         
   1   8   0        799.58        813.45        19.09 o                         
   2   8   0        481.98        466.62        19.19 o                         
   3   8   0        435.29        422.27         6.99 o                         
   4   8   0       1436.14       1439.38        21.78 o                         
   5   8   0       1653.03       1688.46        21.54 o                         
   6   8   0        947.85        958.94        12.55 o                         
   7   8   0       1104.00       1133.76        14.69 o                         
   8   8   0         25.91         21.23         0.99 o                         
   9   8   0         45.41         41.09         1.38 o                         
  10   8   0        527.55        502.19         7.17 o                         
  11   8   0          8.05          7.89         0.99 o                         
   0   9   0        554.06        574.27        15.13 o                         
   1   9   0       3913.97       4065.49        75.41 o                         
   2   9   0         40.33         46.71         2.56 o                         
   3   9   0        974.32        966.61        16.58 o                         
   4   9   0          4.08          4.77         0.69 o                         
   5   9   0          0.54          1.40         0.63 o                         
   6   9   0        381.10        382.97         5.91 o                         
   7   9   0        246.51        259.69         3.73 o                         
   8   9   0        164.20        165.38         3.36 o                         
   9   9   0        253.80        238.26        10.95 o                         
  10   9   0          9.26          9.34         1.27 o                         
   0  10   0       1828.01       1862.71        61.11 o                         
   1  10   0        114.12        122.48         4.22 o                         
   2  10   0       1156.45       1169.34        23.98 o                         
   3  10   0        523.96        510.94         9.15 o                         
   4  10   0        318.98        312.94         5.41 o                         
   5  10   0        419.07        404.70         6.62 o                         
   6  10   0          1.50          1.78         0.73 o                         
   7  10   0        264.12        278.28         4.27 o                         
   8  10   0          0.69          0.04         0.94 o                         
   9  10   0        419.15        429.03        20.14 o                         
   1  11   0        425.72        426.17        11.17 o                         
   2  11   0        715.17        762.09        32.28 o                         
   3  11   0          3.45          6.32         2.71 o                         
   4  11   0          4.72          4.69         0.81 o                         
   5  11   0         25.81         22.70         1.15 o                         
   6  11   0         36.94         51.32         3.40 o                         
   7  11   0         26.32         24.12         1.42 o                         
   8  11   0        181.18        182.22         3.37 o                         
   0  12   0        102.79         87.59         5.65 o                         
   1  12   0        119.60        123.44         4.42 o                         
   2  12   0        236.76        242.80         7.58 o                         
   3  12   0         42.07         52.57         2.35 o                         
   4  12   0        196.40        206.18         5.21 o                         
   5  12   0          2.64          3.25         1.58 o                         
   6  12   0         31.29         34.19         1.44 o                         
   7  12   0         10.79         11.96         1.28 o                         
   2  13   0          1.25         -0.32         2.03 o                         
   3  13   0          1.03          0.49         1.98 o                         
   4  13   0        104.86        106.11         4.59 o                         
  -3 -13   1         34.15         29.16         2.68 o                         
  -2 -13   1        531.24        521.96        14.21 o                         
  -7 -12   1         25.78         20.39         2.19 o                         
  -6 -12   1        112.55        115.00         4.78 o                         
  -5 -12   1        166.92        163.26         8.56 o                         
  -4 -12   1          4.77          3.46         1.91 o                         
  -3 -12   1        384.68        374.68         9.09 o                         
  -2 -12   1        100.69        103.20         3.33 o                         
  -1 -12   1         14.10         15.44         1.68 o                         
   0 -12   1         30.48         38.46         4.09 o                         
  -8 -11   1          0.24          0.71         1.16 o                         
  -7 -11   1         59.51         69.60         2.23 o                         
  -6 -11   1       1078.89       1085.83        13.94 o                         
  -5 -11   1        411.02        424.76         9.02 o                         
  -4 -11   1        337.94        346.57         6.12 o                         
  -3 -11   1          3.68          8.42         2.56 o                         
  -2 -11   1        336.10        345.54         9.06 o                         
  -1 -11   1         21.04         18.65         1.65 o                         
   0 -11   1         97.36         98.67         5.41 o                         
  -9 -10   1          3.88          5.17         1.09 o                         
  -8 -10   1          0.67          0.68         0.79 o                         
  -7 -10   1        174.13        187.10         3.33 o                         
  -6 -10   1         47.77         51.36         1.40 o                         
  -5 -10   1       1131.00       1096.15        23.73 o                         
  -4 -10   1        200.48        194.19         3.60 o                         
  -3 -10   1        846.12        861.38        23.47 o                         
  -2 -10   1          4.37          4.42         1.50 o                         
  -1 -10   1         34.95         33.32         1.78 o                         
   0 -10   1         93.22        107.12         3.14 o                         
   1 -10   1         21.95         18.85         1.40 o                         
 -10  -9   1         16.15         14.36         1.19 o                         
  -9  -9   1         14.23         10.69         1.24 o                         
  -8  -9   1          0.36          1.85         0.86 o                         
  -7  -9   1        231.43        214.72         3.93 o                         
  -6  -9   1        596.95        618.26         8.70 o                         
  -5  -9   1        608.14        622.75         9.30 o                         
  -4  -9   1       1892.12       1975.45        28.83 o                         
  -3  -9   1        788.33        785.26        11.22 o                         
  -2  -9   1        182.90        169.51         4.29 o                         
  -1  -9   1         91.15         79.73         3.48 o                         
   0  -9   1       1670.60       1649.70        32.33 o                         
   1  -9   1        317.15        320.93         8.45 o                         
   6  -9   1         18.03          9.19         1.72 o                         
 -10  -8   1         97.09         91.19         3.61 o                         
  -9  -8   1        111.88         90.60         2.45 o                         
  -8  -8   1         66.60         72.65         1.95 o                         
  -7  -8   1        347.23        349.89         5.90 o                         
  -6  -8   1          1.64          2.10         2.04 o                         
  -5  -8   1       2221.69       2197.23        29.56 o                         
  -4  -8   1        845.68        848.62        12.27 o                         
  -3  -8   1        800.49        832.02        11.81 o                         
  -2  -8   1        120.21        111.28         5.30 o                         
  -1  -8   1        752.93        764.84        18.91 o                         
   0  -8   1          0.69          2.11         0.79 o                         
   1  -8   1       2945.70       3094.46        98.55 o                         
   5  -8   1        312.21        307.47         8.06 o                         
   6  -8   1        126.29        111.90         5.80 o                         
   7  -8   1        272.59        261.89        10.49 o                         
 -11  -7   1        293.29        306.07         4.63 o                         
 -10  -7   1         62.81         67.00         1.60 o                         
  -9  -7   1        292.97        284.08         8.44 o                         
  -8  -7   1        740.01        773.31        14.07 o                         
  -7  -7   1        855.02        876.75        12.39 o                         
  -6  -7   1       1918.09       1952.33        22.98 o                         
  -5  -7   1        243.89        232.16         3.76 o                         
  -4  -7   1        516.14        557.87         9.04 o                         
  -3  -7   1         28.93         35.04         1.01 o                         
  -2  -7   1        569.28        542.37         8.79 o                         
  -1  -7   1        288.17        295.60        17.63 o                         
   0  -7   1       3949.88       4015.09        74.04 o                         
   1  -7   1          2.66          5.20         1.55 o                         
   4  -7   1        907.74        902.56        30.60 o                         
   5  -7   1        599.42        590.43        19.86 o                         
   6  -7   1         21.75         19.16         2.05 o                         
   7  -7   1       1543.79       1615.04        30.94 o                         
   8  -7   1         25.78         22.55         3.44 o                         
 -11  -6   1         95.52        102.49         2.18 o                         
 -10  -6   1        318.73        332.00         4.89 o                         
  -9  -6   1        201.36        182.45         3.44 o                         
  -8  -6   1        871.94        862.33        11.30 o                         
  -7  -6   1         86.39        107.55         2.43 o                         
  -6  -6   1        886.47        922.27        11.92 o                         
  -5  -6   1        371.14        337.98         4.88 o                         
  -4  -6   1        295.10        263.00         4.05 o                         
  -3  -6   1       1003.74        963.64        12.53 o                         
  -2  -6   1         58.51         49.07         1.30 o                         
  -1  -6   1       4096.07       4267.96       120.96 o                         
   0  -6   1       2514.11       2282.21        52.43 o                         
   2  -6   1       1079.05       1000.75        32.02 o                         
   3  -6   1       1333.43       1249.35        42.52 o                         
   4  -6   1         48.40         50.65         1.81 o                         
   5  -6   1        351.91        369.92         9.46 o                         
   6  -6   1        643.63        698.90        15.26 o                         
   7  -6   1        520.28        518.52        12.02 o                         
   8  -6   1         97.25         91.16         2.95 o                         
   9  -6   1        428.13        441.22        19.48 o                         
 -11  -5   1        190.77        186.60         4.59 o                         
 -10  -5   1         12.38         10.10         0.95 o                         
  -9  -5   1         32.24         28.34         2.18 o                         
  -8  -5   1        123.95        134.49         2.66 o                         
  -7  -5   1        892.96        889.63        12.14 o                         
  -6  -5   1         19.12         19.38         1.09 o                         
  -5  -5   1        238.60        244.43         3.97 o                         
  -4  -5   1        491.12        475.55         6.94 o                         
  -3  -5   1       1254.86       1318.93        19.22 o                         
  -2  -5   1       7304.52       8051.55       204.76 o                         
  -1  -5   1         60.40         36.71         0.91 o                         
   1  -5   1         16.36         15.14         0.47 o                         
   3  -5   1        119.66        119.07         6.49 o                         
   4  -5   1        231.91        238.44         6.10 o                         
   5  -5   1       3071.67       3029.10        74.84 o                         
   6  -5   1       1211.89       1239.74        28.67 o                         
   7  -5   1         17.26         12.12         1.31 o                         
   8  -5   1        664.45        668.59        13.66 o                         
   9  -5   1        158.11        160.53         4.57 o                         
 -12  -4   1          8.40          7.94         1.13 o                         
 -11  -4   1        365.39        362.38         5.60 o                         
 -10  -4   1        149.15        145.69         3.18 o                         
  -9  -4   1         10.92          8.82         0.81 o                         
  -8  -4   1        479.14        488.46         6.85 o                         
  -7  -4   1        197.26        196.31         3.16 o                         
  -6  -4   1         29.80         30.70         1.27 o                         
  -5  -4   1       2145.58       2187.51        49.57 o                         
  -4  -4   1        308.96        277.00         4.78 o                         
  -3  -4   1        283.26        287.52         4.78 o                         
  -2  -4   1       3691.58       3696.64       113.72 o                         
   0  -4   1        449.86        470.29        16.87 o                         
   1  -4   1       1673.59       1752.58        32.60 o                         
   2  -4   1        186.23        184.62         9.88 o                         
   4  -4   1       1691.39       1715.00        39.30 o                         
   5  -4   1        189.00        185.17         3.76 o                         
   6  -4   1         91.44         87.25         2.24 o                         
   7  -4   1        392.71        424.73         8.94 o                         
   8  -4   1         30.11         28.28         1.40 o                         
   9  -4   1        120.80        135.21         7.07 o                         
  10  -4   1          4.67          3.27         1.14 o                         
 -12  -3   1         14.15         11.74         1.29 o                         
 -11  -3   1          1.55          0.95         0.92 o                         
 -10  -3   1         12.99         18.08         2.36 o                         
  -9  -3   1        601.37        643.41        13.68 o                         
  -8  -3   1       1232.48       1228.62        16.28 o                         
  -7  -3   1       2207.56       2218.10        27.60 o                         
  -6  -3   1        285.52        268.58         3.94 o                         
  -5  -3   1        168.74        181.66         4.16 o                         
  -4  -3   1        900.11        959.59        13.93 o                         
  -3  -3   1       1816.72       1623.59        21.91 o                         
   0  -3   1         79.60        107.72         2.96 o                         
   1  -3   1        190.43        163.25         9.48 o                         
   3  -3   1        867.84        753.32        15.26 o                         
   4  -3   1       1030.20       1052.39        18.01 o                         
   5  -3   1       2506.34       2530.04        71.44 o                         
   6  -3   1       2314.22       2346.47        40.70 o                         
   7  -3   1        299.95        299.77         4.80 o                         
   8  -3   1       1235.74       1261.36        31.41 o                         
   9  -3   1         62.67         62.78         1.85 o                         
  10  -3   1        365.98        369.17         5.98 o                         
 -12  -2   1        217.89        209.93         3.72 o                         
 -11  -2   1         56.94         56.29         1.53 o                         
 -10  -2   1        808.20        814.28        28.90 o                         
  -9  -2   1         28.49         27.45         0.97 o                         
  -8  -2   1       2977.52       2987.28        47.39 o                         
  -7  -2   1       1093.77       1107.10        14.26 o                         
  -6  -2   1         95.91         86.43         2.41 o                         
  -5  -2   1       1800.94       1814.60        24.24 o                         
  -4  -2   1          7.42          4.11         0.37 o                         
   2  -2   1        181.04        211.24         7.05 o                         
   3  -2   1       2976.19       3254.01        84.78 o                         
   4  -2   1        269.88        233.60         4.77 o                         
   6  -2   1        802.54        777.86        11.88 o                         
   7  -2   1       2160.04       2179.96        24.94 o                         
   8  -2   1         52.81         51.31         1.39 o                         
   9  -2   1         27.88         26.97         1.13 o                         
  10  -2   1        386.66        375.80         6.16 o                         
  11  -2   1         67.98         64.49         2.08 o                         
 -11  -1   1          1.34          1.31         1.03 o                         
 -10  -1   1        183.35        180.51         3.06 o                         
  -9  -1   1        750.47        758.39         9.50 o                         
  -8  -1   1        202.97        200.39         3.40 o                         
  -7  -1   1        384.82        429.43         5.85 o                         
  -6  -1   1         32.73         33.38         2.33 o                         
  -5  -1   1       2093.27       2126.17        28.17 o                         
  -4  -1   1       4390.95       4180.47        80.32 o                         
  -3  -1   1         64.08         54.86         1.66 o                         
  -2  -1   1       5290.96       5423.08       168.64 o                         
   0  -1   1        256.34        119.54         5.00 o                         
   2  -1   1       2587.14       2198.19        49.16 o                         
   4  -1   1       7973.65       7821.68       172.36 o                         
   5  -1   1        357.48        315.14         4.47 o                         
   6  -1   1       7180.40       7474.44       137.81 o                         
   7  -1   1          2.24          2.54         0.51 o                         
   8  -1   1        827.44        823.22        12.85 o                         
   9  -1   1         83.22         82.02         1.77 o                         
  10  -1   1        158.05        165.95         2.84 o                         
  11  -1   1        610.86        600.58         9.71 o                         
 -11   0   1         74.22         67.10         1.78 o                         
 -10   0   1        265.92        258.92         4.42 o                         
  -9   0   1         67.40         64.83         1.54 o                         
  -8   0   1         19.36         19.87         0.82 o                         
  -7   0   1        722.83        743.22         9.94 o                         
  -6   0   1        340.28        373.39         4.87 o                         
  -5   0   1       3645.80       3802.00        49.73 o                         
  -4   0   1       1129.83       1080.08        12.90 o                         
  -3   0   1         88.23         83.36         3.15 o                         
  -2   0   1        544.72        426.68         6.11 o                         
  -1   0   1       1357.72        610.13       240.99 o                         
   2   0   1       1675.67       1619.72        48.09 o                         
   4   0   1        199.64        187.95         2.70 o                         
   5   0   1       9367.55       9632.55       192.39 o                         
   6   0   1       1146.69       1212.16        16.55 o                         
   7   0   1        113.59        110.52         2.07 o                         
   8   0   1        111.47        128.38         2.41 o                         
   9   0   1        607.12        607.37         8.63 o                         
  10   0   1         64.30         69.83         1.76 o                         
  11   0   1         87.82         82.24         1.85 o                         
 -11   1   1        526.92        505.57         7.15 o                         
 -10   1   1         50.73         43.02         1.57 o                         
  -9   1   1        124.06        131.07         2.59 o                         
  -8   1   1        284.46        288.24         4.31 o                         
  -7   1   1        581.42        578.40         8.35 o                         
  -6   1   1        113.30        151.49         2.54 o                         
  -5   1   1        865.37        919.44        12.79 o                         
  -3   1   1        534.81        505.83         7.17 o                         
   3   1   1         48.49         39.52         0.96 o                         
   4   1   1       5300.98       5227.98        93.56 o                         
   5   1   1       2203.23       2336.78        30.94 o                         
   6   1   1       2954.20       2975.03        39.32 o                         
   7   1   1         94.24        103.80         1.94 o                         
   8   1   1        230.89        237.87         5.35 o                         
   9   1   1         64.34         70.50         2.32 o                         
  10   1   1        161.73        173.27         3.37 o                         
  11   1   1        143.46        149.82         2.63 o                         
  12   1   1        176.23        174.23         3.03 o                         
 -11   2   1          7.87          3.37         1.21 o                         
 -10   2   1        104.17         86.46         2.14 o                         
  -9   2   1        104.66        117.53         2.29 o                         
  -8   2   1        115.71        114.95         2.61 o                         
  -7   2   1        874.67        936.52        11.34 o                         
  -6   2   1        405.21        429.75        11.15 o                         
  -5   2   1       8059.45       8213.02       180.67 o                         
  -4   2   1        257.55        204.10         3.44 o                         
  -3   2   1         13.87         12.80         0.35 o                         
  -2   2   1         34.70         28.00         2.69 o                         
  -1   2   1          2.57         32.92         1.55 o                         
   1   2   1        958.80        983.86        12.96 o                         
   3   2   1       1743.09       1396.22        18.45 o                         
   4   2   1       1662.74       1599.96        20.15 o                         
   5   2   1       6284.32       6085.43       135.96 o                         
   6   2   1        144.58        133.97         2.90 o                         
   7   2   1        134.44        141.86         2.30 o                         
   8   2   1        687.84        728.64        14.53 o                         
   9   2   1         63.27         68.08         2.93 o                         
  10   2   1       1196.57       1200.70        17.16 o                         
  11   2   1        318.21        304.47         4.37 o                         
  12   2   1        171.59        183.62         3.20 o                         
 -10   3   1        446.38        442.19         7.09 o                         
  -9   3   1        334.92        355.61         6.30 o                         
  -8   3   1         81.85         88.74         2.40 o                         
  -7   3   1        292.82        271.69         5.36 o                         
  -6   3   1       2034.55       2080.96        30.26 o                         
  -5   3   1        685.77        680.11        14.95 o                         
  -4   3   1         90.98        106.66         1.68 o                         
  -3   3   1        476.78        475.20         9.67 o                         
  -1   3   1         27.18         15.47         0.54 o                         
   0   3   1       3133.60       2479.54        77.60 o                         
   1   3   1       1733.16       1486.21        21.28 o                         
   3   3   1         60.58         58.33         1.42 o                         
   4   3   1       3849.61       3909.50        51.47 o                         
   5   3   1        476.82        610.66         7.65 o                         
   6   3   1         25.67         23.67         0.74 o                         
   7   3   1         90.18         94.66         4.45 o                         
   8   3   1        453.36        435.73         6.67 o                         
   9   3   1       1767.02       1889.98        33.82 o                         
  10   3   1        941.53        975.35        12.94 o                         
  11   3   1          0.95          1.02         0.85 o                         
  12   3   1          4.32          2.35         0.91 o                         
 -10   4   1         73.71         67.72         2.90 o                         
  -9   4   1          0.07          0.21         1.23 o                         
  -8   4   1        582.96        606.57        13.94 o                         
  -7   4   1       1600.02       1652.49        43.56 o                         
  -6   4   1        237.38        231.24         5.79 o                         
  -5   4   1        117.54        114.26         1.97 o                         
  -4   4   1          3.02          3.80         0.92 o                         
  -3   4   1       1314.23       1420.69        32.29 o                         
  -2   4   1       1081.90       1034.51        24.53 o                         
  -1   4   1        738.95        685.68        21.93 o                         
   0   4   1       2226.86       1929.77        39.42 o                         
   1   4   1       4046.09       3692.42       120.27 o                         
   2   4   1         85.20        110.38         2.05 o                         
   3   4   1       9192.79       9087.89       286.21 o                         
   4   4   1        258.84        279.11         4.60 o                         
   5   4   1       3259.95       3295.34        66.39 o                         
   6   4   1       1422.68       1433.23        18.19 o                         
   7   4   1        509.33        488.81         6.85 o                         
   8   4   1          6.60          9.70         0.71 o                         
   9   4   1        698.30        714.12         9.68 o                         
  10   4   1        155.35        144.79         2.80 o                         
  11   4   1        325.54        300.65         6.71 o                         
  12   4   1          5.72          4.69         1.00 o                         
  -9   5   1          9.18         13.32         2.04 o                         
  -8   5   1        399.08        420.75        10.65 o                         
  -7   5   1        112.54        125.38         3.32 o                         
  -6   5   1        277.83        275.37         5.76 o                         
  -5   5   1        201.49        228.96         4.58 o                         
  -4   5   1         12.60         19.40         1.05 o                         
  -3   5   1          0.46          4.52         0.54 o                         
  -2   5   1        228.47        269.29         6.75 o                         
  -1   5   1       1173.07       1086.17        35.49 o                         
   0   5   1       3884.62       3686.61        82.23 o                         
   1   5   1        695.29        667.83        23.49 o                         
   2   5   1      11416.96      11544.78       358.10 o                         
   3   5   1         22.68         41.57         0.93 o                         
   4   5   1        730.56        681.20        10.63 o                         
   5   5   1       1570.93       1632.73        19.03 o                         
   6   5   1          0.95          1.36         0.60 o                         
   7   5   1        697.29        765.35        24.08 o                         
   8   5   1        166.91        184.59         3.23 o                         
   9   5   1         35.37         42.55         1.26 o                         
  10   5   1         60.07         62.13         1.60 o                         
  11   5   1         51.24         46.99         1.43 o                         
  12   5   1        148.30        146.56         2.63 o                         
  -9   6   1          0.40          2.41         2.40 o                         
  -8   6   1          5.97          9.34         1.40 o                         
  -7   6   1       1254.94       1252.87        29.08 o                         
  -6   6   1        469.29        493.57        10.43 o                         
  -5   6   1        155.17        160.26         7.40 o                         
  -4   6   1          7.75          6.02         1.12 o                         
  -3   6   1         19.50         27.02         1.50 o                         
   0   6   1        311.52        319.16         9.57 o                         
   1   6   1        524.96        550.61        10.95 o                         
   2   6   1         32.42         28.44         0.97 o                         
   3   6   1       1112.02       1159.04        16.04 o                         
   4   6   1         36.77         44.04         1.13 o                         
   5   6   1        769.82        838.25        11.88 o                         
   6   6   1        381.36        408.22         7.26 o                         
   7   6   1        594.23        609.96        20.13 o                         
   8   6   1        449.01        448.36         6.25 o                         
   9   6   1         82.84         88.47         1.93 o                         
  10   6   1        109.99        105.34         3.44 o                         
  11   6   1         33.82         38.49         2.26 o                         
  12   6   1        110.84        104.28         2.47 o                         
  -8   7   1         10.43          9.12         1.97 o                         
  -7   7   1        493.76        484.04        12.56 o                         
  -6   7   1          9.04         11.66         1.39 o                         
  -5   7   1       1020.66       1027.46        25.47 o                         
  -4   7   1        419.91        424.60        14.63 o                         
   0   7   1       6758.81       6647.64       204.29 o                         
   1   7   1         73.62         91.86         4.14 o                         
   2   7   1        332.42        313.32         9.06 o                         
   3   7   1        659.95        668.90        18.31 o                         
   4   7   1         29.34         28.82         1.18 o                         
   5   7   1         10.87         16.43         2.70 o                         
   6   7   1        330.48        359.56         5.29 o                         
   7   7   1        758.07        768.36         9.75 o                         
   8   7   1        906.49        921.41        12.43 o                         
   9   7   1        119.08        126.37         2.97 o                         
  10   7   1          1.63          2.95         1.00 o                         
  11   7   1         55.26         58.43         1.79 o                         
  -7   8   1         83.62         73.93         4.82 o                         
  -6   8   1        240.56        241.10         8.23 o                         
  -5   8   1         55.18         54.80         3.17 o                         
  -4   8   1         13.51          9.65         1.02 o                         
   0   8   1         56.83         60.93         3.31 o                         
   1   8   1       1852.67       1727.87        29.84 o                         
   2   8   1        332.40        341.69         9.87 o                         
   3   8   1         18.44         22.45         0.99 o                         
   4   8   1        187.85        189.94         2.89 o                         
   5   8   1        163.91        170.62         3.00 o                         
   6   8   1        551.47        544.05         7.88 o                         
   7   8   1       1065.24       1097.52        13.32 o                         
   8   8   1         97.69        100.17         2.24 o                         
   9   8   1        204.99        194.21         3.19 o                         
  10   8   1          4.51          6.84         0.94 o                         
  11   8   1         54.86         56.71         1.75 o                         
  -6   9   1         44.76         39.92         4.09 o                         
   1   9   1        700.14        709.38        14.63 o                         
   2   9   1         17.48         18.62         1.25 o                         
   3   9   1       1108.54       1113.56        18.60 o                         
   4   9   1       1227.20       1243.96        19.00 o                         
   5   9   1        889.79        884.82        12.59 o                         
   6   9   1       1723.29       1758.76        23.49 o                         
   7   9   1        153.62        153.16         2.52 o                         
   8   9   1         90.27         91.53         2.95 o                         
   9   9   1         19.03         21.20         1.63 o                         
  10   9   1         43.22         36.50         1.36 o                         
   0  10   1        109.80        117.58         3.37 o                         
   1  10   1        241.64        248.62         7.18 o                         
   2  10   1         55.25         54.77         1.93 o                         
   3  10   1        296.07        330.59         8.86 o                         
   4  10   1        286.47        283.63         4.60 o                         
   5  10   1       1519.04       1523.26        20.69 o                         
   6  10   1        123.31        121.67         2.29 o                         
   7  10   1         69.49         67.42         1.63 o                         
   8  10   1         17.47         17.53         1.10 o                         
   9  10   1         79.82         83.28         1.82 o                         
  10  10   1         21.73         20.15         1.28 o                         
   0  11   1          0.49         -0.66         1.79 o                         
   1  11   1        308.76        301.81         7.04 o                         
   2  11   1        404.33        427.02         8.21 o                         
   3  11   1         38.31         34.04         1.95 o                         
   4  11   1        370.85        336.84         8.55 o                         
   5  11   1        397.93        391.74         8.48 o                         
   6  11   1        945.42        978.11        14.91 o                         
   7  11   1        150.84        158.55         4.77 o                         
   8  11   1          1.54          2.30         0.96 o                         
   9  11   1        149.46        142.84         3.48 o                         
   1  12   1         75.10         63.89         4.75 o                         
   2  12   1         62.68         51.17         4.94 o                         
   3  12   1        277.57        288.39         6.89 o                         
   4  12   1        467.13        471.49        11.04 o                         
   5  12   1        284.39        268.68         6.32 o                         
   6  12   1          7.46          4.86         1.20 o                         
   7  12   1        269.40        267.11         4.95 o                         
   2  13   1        828.09        789.57        24.75 o                         
   3  13   1        118.37        130.72         4.33 o                         
   4  13   1        509.29        522.35        15.01 o                         
   5  13   1         14.62         10.81         1.46 o                         
  -6 -12   2        375.52        360.95         6.86 o                         
  -5 -12   2        295.84        310.39         8.17 o                         
  -4 -12   2        288.62        296.20         5.86 o                         
  -3 -12   2         69.73         63.32         3.20 o                         
  -2 -12   2        471.39        479.91        12.92 o                         
  -1 -12   2         55.86         55.98         4.38 o                         
   0 -12   2        135.02        130.44         5.06 o                         
  -8 -11   2         43.21         37.28         1.86 o                         
  -7 -11   2        576.52        568.54         8.81 o                         
  -6 -11   2        262.38        261.74         4.87 o                         
  -5 -11   2         28.72         29.74         1.44 o                         
  -4 -11   2          8.04         10.13         1.02 o                         
  -3 -11   2        374.01        385.63         7.38 o                         
  -2 -11   2        362.44        325.59         7.62 o                         
  -1 -11   2        467.20        483.87         9.59 o                         
   0 -11   2         67.28         54.59         4.21 o                         
  -9 -10   2        279.88        300.27         6.78 o                         
  -8 -10   2         12.34         12.48         1.03 o                         
  -7 -10   2         86.17         84.03         1.87 o                         
  -6 -10   2         46.61         53.84         2.52 o                         
  -5 -10   2        690.15        724.20        10.27 o                         
  -4 -10   2         40.97         43.28         1.52 o                         
  -3 -10   2         50.89         47.69         2.68 o                         
  -2 -10   2       1125.42       1127.95        30.51 o                         
  -1 -10   2        373.49        375.67        12.01 o                         
   0 -10   2       1218.41       1239.75        31.14 o                         
   1 -10   2        153.49        172.01         7.56 o                         
 -10  -9   2         83.00         78.36         2.07 o                         
  -9  -9   2        127.50        115.60         2.41 o                         
  -8  -9   2          1.86          2.25         0.91 o                         
  -7  -9   2        176.12        195.04         3.06 o                         
  -6  -9   2        145.80        154.72         2.75 o                         
  -5  -9   2          1.94          3.11         0.67 o                         
  -4  -9   2        276.46        279.03         6.54 o                         
  -3  -9   2        119.96        128.05         2.43 o                         
  -2  -9   2        369.72        325.44         8.44 o                         
  -1  -9   2       3492.45       3495.74        77.35 o                         
   0  -9   2       1448.08       1369.96        47.35 o                         
   1  -9   2        289.22        286.67        10.60 o                         
   6  -9   2          7.04          3.73         1.99 o                         
 -10  -8   2        426.03        397.63         5.71 o                         
  -9  -8   2        367.97        352.45         8.69 o                         
  -8  -8   2         32.69         29.60         1.14 o                         
  -7  -8   2        290.91        313.33         4.45 o                         
  -6  -8   2        686.38        668.65         8.91 o                         
  -5  -8   2         17.72         13.29         0.86 o                         
  -4  -8   2        367.21        345.20         5.55 o                         
  -3  -8   2        264.84        282.75         4.57 o                         
  -2  -8   2        398.24        394.89         7.65 o                         
  -1  -8   2        350.26        316.52        10.82 o                         
   0  -8   2       1734.24       1753.22        30.01 o                         
   1  -8   2        191.77        221.68         5.95 o                         
   4  -8   2       1778.35       1687.97        53.35 o                         
   5  -8   2         15.28         13.69         1.78 o                         
   6  -8   2        531.75        553.19        19.61 o                         
   7  -8   2        120.35        121.80         4.61 o                         
 -11  -7   2         43.08         38.01         1.44 o                         
 -10  -7   2        143.36        135.24         2.63 o                         
  -9  -7   2        469.31        467.99         7.84 o                         
  -8  -7   2       1355.83       1379.26        18.87 o                         
  -7  -7   2        267.58        275.46         4.10 o                         
  -6  -7   2         73.05         78.31         6.34 o                         
  -5  -7   2       2683.20       2748.59        32.17 o                         
  -4  -7   2        560.44        619.91         8.41 o                         
  -3  -7   2       1288.16       1307.14        17.64 o                         
  -2  -7   2        360.25        407.82         8.75 o                         
  -1  -7   2         73.58         80.23         3.44 o                         
   0  -7   2        283.19        258.22         8.71 o                         
   2  -7   2        452.50        397.73         9.30 o                         
   3  -7   2         21.09         22.53         1.40 o                         
   4  -7   2        495.09        509.93        14.21 o                         
   5  -7   2       3744.69       3848.07        85.65 o                         
   6  -7   2         24.16         22.73         2.15 o                         
   7  -7   2        526.64        561.68        20.45 o                         
   8  -7   2          2.41          3.60         1.82 o                         
 -11  -6   2        406.50        405.28         5.48 o                         
 -10  -6   2          4.15          2.59         0.85 o                         
  -9  -6   2        677.72        701.97        18.49 o                         
  -8  -6   2       1160.94       1149.39        15.86 o                         
  -7  -6   2        659.66        697.27        11.34 o                         
  -6  -6   2        161.13        171.83         2.68 o                         
  -5  -6   2         33.39         33.44         0.93 o                         
  -4  -6   2       2136.58       2158.49        28.83 o                         
  -3  -6   2         76.24         55.29         1.29 o                         
  -2  -6   2        463.30        468.43         6.93 o                         
  -1  -6   2       1224.83       1212.18        23.38 o                         
   0  -6   2       1495.64       1407.07        38.35 o                         
   1  -6   2        496.14        488.37        10.84 o                         
   2  -6   2        121.17        102.65         2.81 o                         
   3  -6   2        373.66        322.01        11.31 o                         
   4  -6   2       3555.79       3438.37       106.18 o                         
   5  -6   2          1.80          1.92         1.13 o                         
   6  -6   2       1491.93       1557.85        36.04 o                         
   7  -6   2        585.61        572.12        20.17 o                         
   8  -6   2         13.31         14.56         1.57 o                         
   9  -6   2        359.04        373.97        11.50 o                         
 -11  -5   2        104.93        104.82         2.29 o                         
 -10  -5   2         97.70        109.44         2.56 o                         
  -9  -5   2        167.88        191.13         3.14 o                         
  -8  -5   2          1.35          1.86         0.80 o                         
  -7  -5   2        286.57        302.07         4.45 o                         
  -6  -5   2        648.48        630.76        16.05 o                         
  -5  -5   2         62.77         67.00         2.11 o                         
  -4  -5   2         41.98         39.58         1.03 o                         
  -3  -5   2       2768.44       2986.39        33.70 o                         
  -2  -5   2       6202.82       6478.35       163.36 o                         
  -1  -5   2        524.36        702.31         9.93 o                         
   0  -5   2       2818.04       2772.36        44.02 o                         
   1  -5   2         91.15         56.77         2.76 o                         
   2  -5   2       2621.97       2371.71        74.57 o                         
   3  -5   2       1672.98       1671.64        37.79 o                         
   4  -5   2        290.05        267.76         5.90 o                         
   5  -5   2        640.83        677.26        19.12 o                         
   6  -5   2         23.95         33.07         2.69 o                         
   7  -5   2         44.55         37.60         1.84 o                         
   8  -5   2         30.16         33.86         1.85 o                         
   9  -5   2        129.82        143.97         3.79 o                         
  10  -5   2        244.92        252.17         6.44 o                         
 -11  -4   2        604.66        603.67         8.29 o                         
 -10  -4   2         60.00         70.05         1.62 o                         
  -9  -4   2        105.06        118.08         2.21 o                         
  -8  -4   2         68.90         66.65         1.73 o                         
  -7  -4   2         28.15         30.19         0.92 o                         
  -6  -4   2        201.67        213.19         3.36 o                         
  -5  -4   2        215.59        207.54         3.85 o                         
  -4  -4   2        234.71        214.49         3.41 o                         
  -3  -4   2       5406.50       5479.78        78.08 o                         
  -2  -4   2        467.66        380.99         5.68 o                         
  -1  -4   2        103.09         95.10         1.47 o                         
   0  -4   2       1962.43       1784.70        35.41 o                         
   1  -4   2       2040.01       1698.48        38.00 o                         
   3  -4   2         80.48         68.96         5.17 o                         
   4  -4   2       2314.89       2430.34       111.64 o                         
   5  -4   2        717.36        718.34        14.54 o                         
   6  -4   2          5.01          6.92         0.58 o                         
   7  -4   2        127.21        139.07         2.89 o                         
   8  -4   2          7.06          7.93         1.18 o                         
   9  -4   2        203.54        193.02         4.17 o                         
  10  -4   2          1.03          0.49         1.08 o                         
 -11  -3   2         28.61         26.55         1.36 o                         
 -10  -3   2        681.81        699.82         9.51 o                         
  -9  -3   2          3.78          4.21         1.04 o                         
  -8  -3   2          0.35          0.40         0.65 o                         
  -7  -3   2       3089.09       3179.05        41.80 o                         
  -6  -3   2        194.63        184.15         3.03 o                         
  -5  -3   2       2884.48       2724.37        31.08 o                         
  -4  -3   2        520.41        455.39         6.65 o                         
  -3  -3   2         52.34         71.36         1.23 o                         
  -2  -3   2        810.50        784.39        10.03 o                         
   1  -3   2        268.90        236.77         6.69 o                         
   2  -3   2        514.11        398.60        19.48 o                         
   4  -3   2         10.77          7.57         0.63 o                         
   5  -3   2        144.18        161.80         3.53 o                         
   6  -3   2       1503.21       1535.73        25.21 o                         
   7  -3   2       1134.33       1130.40        18.01 o                         
   8  -3   2        402.60        403.00         7.97 o                         
   9  -3   2          2.28          2.00         0.92 o                         
  10  -3   2        402.34        404.09        10.89 o                         
  11  -3   2        471.46        450.23         9.70 o                         
 -11  -2   2        257.14        246.38         4.20 o                         
 -10  -2   2        381.12        402.81         5.26 o                         
  -9  -2   2        281.04        282.01         4.46 o                         
  -8  -2   2         11.78         10.61         1.04 o                         
  -7  -2   2       1094.92       1069.03        14.85 o                         
  -6  -2   2       4804.36       4915.84        77.73 o                         
  -5  -2   2       8511.50       8176.20       128.68 o                         
  -4  -2   2        641.06        742.80        12.66 o                         
  -3  -2   2       1175.70       1241.34        18.36 o                         
  -2  -2   2       2782.40       2500.11        32.80 o                         
   0  -2   2        515.56        489.28         8.77 o                         
   1  -2   2        135.44        155.00         2.62 o                         
   3  -2   2       1293.66       1294.14        24.62 o                         
   4  -2   2       2350.05       2208.14        31.82 o                         
   5  -2   2        996.97       1023.81        12.20 o                         
   6  -2   2         24.28         31.62         1.34 o                         
   7  -2   2       2739.05       2759.05        33.88 o                         
   8  -2   2        600.04        628.45        10.44 o                         
   9  -2   2        666.79        683.18         8.54 o                         
  10  -2   2        361.89        362.60         6.90 o                         
  11  -2   2          2.26          3.86         1.31 o                         
 -11  -1   2        217.83        215.90         5.86 o                         
 -10  -1   2          1.32          1.77         0.87 o                         
  -9  -1   2         88.64         93.09         2.47 o                         
  -8  -1   2         90.17         86.12         1.82 o                         
  -7  -1   2        284.91        264.78         4.02 o                         
  -6  -1   2       1647.64       1687.04        19.90 o                         
  -5  -1   2         62.10         92.40         5.21 o                         
  -4  -1   2       2377.14       2328.30        28.45 o                         
  -3  -1   2       2555.09       2566.50        41.36 o                         
  -2  -1   2       3099.18       3034.17        67.78 o                         
  -1  -1   2       1274.86        969.79        18.69 o                         
   0  -1   2       1232.29        881.54        11.52 o                         
   3  -1   2       1420.49       1359.89        19.87 o                         
   4  -1   2        872.54        813.40        12.51 o                         
   5  -1   2       2847.87       2944.09        50.17 o                         
   6  -1   2       1792.56       1783.68        26.64 o                         
   7  -1   2        326.60        318.71         4.73 o                         
   8  -1   2        844.46        848.20        11.83 o                         
   9  -1   2       1021.41       1046.18        14.36 o                         
  10  -1   2        254.29        232.99         7.40 o                         
  11  -1   2        267.97        262.02         5.18 o                         
 -11   0   2          9.91          9.05         1.12 o                         
 -10   0   2        366.54        363.34         5.06 o                         
  -9   0   2          2.97          3.17         0.67 o                         
  -8   0   2          8.27         12.17         1.60 o                         
  -7   0   2         27.89         25.12         1.30 o                         
  -6   0   2          5.45          8.28         0.52 o                         
  -5   0   2       2272.36       2284.23        28.15 o                         
  -4   0   2          9.22         23.39         0.63 o                         
  -3   0   2       1840.49       1656.15        22.28 o                         
  -2   0   2        586.73        519.24         7.96 o                         
  -1   0   2        773.76        548.85         7.10 o                         
   1   0   2        295.20        134.54         2.51 o                         
   3   0   2       4592.73       4177.18        91.35 o                         
   4   0   2          6.67          2.19         0.87 o                         
   5   0   2       2080.03       1944.38        22.35 o                         
   6   0   2        192.09        227.25         3.33 o                         
   7   0   2       3140.64       3309.46        40.37 o                         
   8   0   2         15.34         18.72         0.82 o                         
   9   0   2         14.79         13.69         1.93 o                         
  10   0   2        190.06        194.71         3.15 o                         
  11   0   2         10.50          8.26         0.96 o                         
  12   0   2          2.71          4.02         1.29 o                         
 -11   1   2          7.63          9.86         1.18 o                         
 -10   1   2         32.06         30.47         1.25 o                         
  -9   1   2       1069.10       1114.33        17.18 o                         
  -8   1   2        203.78        207.29         3.61 o                         
  -7   1   2          8.15          8.10         0.65 o                         
  -6   1   2        320.57        349.33         5.17 o                         
  -5   1   2       1781.72       1746.05        22.02 o                         
  -4   1   2        712.62        697.10         8.96 o                         
  -3   1   2       1324.42       1094.68        12.94 o                         
  -2   1   2       2459.75       2239.02        33.53 o                         
   0   1   2         56.40         57.42         1.54 o                         
   2   1   2        272.83        193.86         2.93 o                         
   3   1   2         48.32         31.64         2.41 o                         
   4   1   2        535.18        501.53         8.42 o                         
   5   1   2       5060.81       4857.85        70.47 o                         
   6   1   2       2429.83       2354.65        31.52 o                         
   7   1   2        221.70        200.63         2.89 o                         
   8   1   2       1187.63       1171.89        15.10 o                         
   9   1   2        965.61        980.16        13.02 o                         
  10   1   2         89.86         81.74         1.63 o                         
  11   1   2         27.28         28.37         1.29 o                         
  12   1   2         39.93         35.05         1.52 o                         
 -11   2   2         17.33         14.83         1.35 o                         
 -10   2   2          2.92          0.89         0.89 o                         
  -9   2   2         67.15         71.13         1.75 o                         
  -8   2   2        246.62        273.87         6.45 o                         
  -7   2   2       3140.08       3231.13        42.45 o                         
  -6   2   2          3.48          1.97         0.45 o                         
  -5   2   2         17.21          8.68         0.91 o                         
  -4   2   2       1822.74       1988.31        29.73 o                         
  -3   2   2       3117.28       3144.91        98.91 o                         
  -1   2   2       1811.42       1643.56        30.34 o                         
   1   2   2       1461.16       1467.58        23.15 o                         
   2   2   2       1741.82       1340.48        17.77 o                         
   3   2   2          0.85          5.50         0.31 o                         
   4   2   2       2223.01       2265.11        29.41 o                         
   5   2   2        712.52        679.94        14.26 o                         
   6   2   2       2290.88       2259.66        37.13 o                         
   7   2   2       1450.38       1430.97        21.55 o                         
   8   2   2        887.05        891.61        11.12 o                         
   9   2   2         60.75         60.00         1.98 o                         
  10   2   2         32.20         30.69         1.03 o                         
  11   2   2        399.08        415.37        10.77 o                         
  12   2   2        404.11        382.23         5.96 o                         
 -10   3   2         41.03         44.63         1.66 o                         
  -9   3   2        103.87        102.14         2.61 o                         
  -8   3   2       2886.53       2949.24        81.06 o                         
  -7   3   2        601.65        588.34         8.79 o                         
  -6   3   2        652.00        720.78        17.31 o                         
  -5   3   2         59.08         62.58         1.94 o                         
  -4   3   2        530.32        508.32         8.01 o                         
  -3   3   2       6202.90       6183.06       200.53 o                         
  -2   3   2          5.38         45.17         1.24 o                         
   1   3   2        511.79        586.62         9.77 o                         
   2   3   2        696.48        604.94        10.45 o                         
   3   3   2        534.35        471.21         6.20 o                         
   4   3   2       4765.42       4712.93        85.70 o                         
   5   3   2       2872.99       2962.53        33.66 o                         
   6   3   2        130.38         99.01         1.65 o                         
   7   3   2       1886.14       1951.68        22.99 o                         
   8   3   2        347.16        362.16         6.30 o                         
   9   3   2        366.75        373.32         6.42 o                         
  10   3   2        478.45        486.62         6.81 o                         
  11   3   2         23.67         25.77         2.37 o                         
  12   3   2        391.46        373.80         7.54 o                         
 -10   4   2         55.79         52.47         1.88 o                         
  -9   4   2        269.12        274.30         6.26 o                         
  -8   4   2         81.63         74.58         2.15 o                         
  -7   4   2        754.07        745.22        10.46 o                         
  -6   4   2        395.96        391.51         6.96 o                         
  -5   4   2          0.24          1.49         0.49 o                         
  -4   4   2         76.12         99.50         3.62 o                         
  -3   4   2        489.20        451.22        11.91 o                         
  -1   4   2        298.21        253.53         6.02 o                         
   0   4   2       2330.48       2174.05        89.00 o                         
   1   4   2        225.37        388.36         6.52 o                         
   2   4   2       2246.93       2281.91        32.39 o                         
   3   4   2       1781.23       1476.34        19.77 o                         
   4   4   2       1680.21       1746.58        20.18 o                         
   5   4   2       8007.80       8259.88       261.49 o                         
   6   4   2       2496.97       2507.34        33.85 o                         
   7   4   2        843.49        843.03        11.90 o                         
   8   4   2          1.61          1.11         0.87 o                         
   9   4   2        281.88        286.61         4.54 o                         
  10   4   2        127.07        139.52         2.49 o                         
  11   4   2        585.92        586.76         8.23 o                         
  12   4   2         73.35         68.18         1.76 o                         
  -9   5   2          5.29          6.30         1.87 o                         
  -8   5   2        419.30        412.36        10.91 o                         
  -7   5   2         51.13         51.22         2.39 o                         
  -6   5   2          0.36         -0.03         0.72 o                         
  -5   5   2        113.10        113.93         5.74 o                         
  -4   5   2        106.81        101.35         2.22 o                         
  -3   5   2        796.41        779.29        15.39 o                         
  -2   5   2          6.97          8.49         1.08 o                         
  -1   5   2        962.49        911.71        20.28 o                         
   0   5   2       1697.76       1535.25        28.42 o                         
   1   5   2        128.47         72.54         2.47 o                         
   2   5   2        715.03        677.01         9.40 o                         
   3   5   2       6785.75       6658.81       103.88 o                         
   4   5   2       3933.80       3975.64        51.26 o                         
   5   5   2       8596.11       8718.15       157.91 o                         
   6   5   2         66.81         76.65         2.19 o                         
   7   5   2        191.27        219.45         3.58 o                         
   8   5   2        213.36        206.26         3.09 o                         
   9   5   2        113.77        120.00         2.14 o                         
  10   5   2        164.58        161.85         3.27 o                         
  11   5   2         64.87         72.78         1.80 o                         
  12   5   2         23.47         23.93         1.34 o                         
  -9   6   2        429.04        420.77        12.97 o                         
  -8   6   2         80.99         87.22         3.26 o                         
  -7   6   2        161.39        163.96         5.84 o                         
  -6   6   2         88.36         92.70         4.32 o                         
  -5   6   2          2.61          3.14         1.07 o                         
  -4   6   2        901.75        924.70        26.13 o                         
  -3   6   2         89.69         96.95         3.80 o                         
  -1   6   2       2696.87       2490.30        78.14 o                         
   0   6   2       5276.93       5312.11       164.92 o                         
   1   6   2        369.65        383.20         7.72 o                         
   2   6   2       7275.84       7557.90       168.95 o                         
   3   6   2        397.90        392.76         5.94 o                         
   4   6   2       4572.65       4777.99        53.39 o                         
   5   6   2         45.76         33.09         1.40 o                         
   6   6   2       2747.53       2812.45        45.06 o                         
   7   6   2       1434.39       1433.72        19.49 o                         
   8   6   2        817.34        862.41        11.66 o                         
   9   6   2        333.43        343.38         6.19 o                         
  10   6   2        663.02        688.30        14.18 o                         
  11   6   2        904.90        907.79        11.58 o                         
  12   6   2        435.82        435.17         6.39 o                         
  -8   7   2        402.48        387.91         9.95 o                         
  -7   7   2        245.90        272.66         7.12 o                         
  -6   7   2         17.24         13.76         1.40 o                         
  -5   7   2       1404.83       1490.69        51.18 o                         
  -4   7   2        874.69        880.22        21.16 o                         
  -3   7   2        634.29        570.13        18.89 o                         
  -1   7   2          1.33          3.80         0.61 o                         
   0   7   2        619.65        579.46         9.88 o                         
   1   7   2        346.37        330.36         8.84 o                         
   2   7   2        774.79        827.77        12.35 o                         
   3   7   2       1225.65       1291.03        17.59 o                         
   4   7   2        110.54         93.34         2.75 o                         
   5   7   2       3834.59       3898.07        46.82 o                         
   6   7   2        425.53        436.41         7.33 o                         
   7   7   2        570.74        576.78         7.48 o                         
   8   7   2        218.02        214.85         3.88 o                         
   9   7   2          9.64         10.04         0.87 o                         
  10   7   2        541.56        561.90         7.30 o                         
  11   7   2        313.88        312.21         6.13 o                         
  -7   8   2        150.95        142.88         8.37 o                         
  -6   8   2        209.84        212.44         6.46 o                         
  -5   8   2       1470.80       1541.81        36.41 o                         
  -4   8   2        174.76        156.56         6.84 o                         
   0   8   2        476.02        460.71        11.85 o                         
   1   8   2        241.56        266.99         5.17 o                         
   2   8   2        688.62        759.56        15.47 o                         
   3   8   2       2310.39       2303.35        66.28 o                         
   4   8   2       1636.64       1687.41        24.97 o                         
   5   8   2         37.36         42.96         1.07 o                         
   6   8   2         30.31         31.33         1.82 o                         
   7   8   2       1032.30       1082.65        13.13 o                         
   8   8   2          0.12          0.22         0.66 o                         
   9   8   2        156.21        149.76         2.79 o                         
  10   8   2        579.51        576.63         9.40 o                         
  11   8   2         78.23         75.06         1.96 o                         
  -6   9   2         11.91          7.71         1.89 o                         
  -5   9   2        120.70        114.04         5.93 o                         
  -1   9   2         68.59         79.90         3.63 o                         
   0   9   2         72.40         60.50         2.91 o                         
   1   9   2       1903.33       1947.06        31.91 o                         
   2   9   2         78.61         78.99         2.29 o                         
   3   9   2       1536.39       1552.66        29.48 o                         
   4   9   2          9.35         11.47         0.72 o                         
   5   9   2        821.34        834.25        11.01 o                         
   6   9   2         21.12         25.54         0.98 o                         
   7   9   2        726.74        725.13         9.25 o                         
   8   9   2        607.89        608.18         8.84 o                         
   9   9   2        111.11        111.67         2.58 o                         
  10   9   2         16.12         15.84         1.10 o                         
   0  10   2        189.02        193.69         8.09 o                         
   1  10   2          1.12          0.48         1.31 o                         
   2  10   2        806.71        833.56        20.38 o                         
   3  10   2        558.38        567.69        11.96 o                         
   4  10   2        391.12        408.05         9.43 o                         
   5  10   2        338.30        334.68         6.28 o                         
   6  10   2        134.20        124.33         2.61 o                         
   7  10   2        744.52        741.47        10.15 o                         
   8  10   2        129.64        139.30         2.66 o                         
   9  10   2        143.83        138.44         2.55 o                         
  10  10   2        334.31        319.77         5.83 o                         
   1  11   2        889.95        855.53        30.82 o                         
   2  11   2        959.17        993.99        19.84 o                         
   3  11   2         39.16         38.80         3.07 o                         
   4  11   2         50.39         47.46         2.76 o                         
   5  11   2        176.38        180.55         4.34 o                         
   6  11   2         14.42         16.75         1.12 o                         
   7  11   2          0.47          0.35         0.97 o                         
   8  11   2         82.63         77.20         2.80 o                         
   9  11   2        512.14        516.49         6.56 o                         
   1  12   2         27.28         19.88         2.03 o                         
   2  12   2        128.97        142.27         5.28 o                         
   3  12   2         24.62         21.78         1.66 o                         
   4  12   2         23.46         20.67         2.13 o                         
   5  12   2         64.90         55.86         2.14 o                         
   6  12   2          6.89          8.86         1.18 o                         
   7  12   2         23.84         27.12         1.86 o                         
   2  13   2        164.82        178.22         4.62 o                         
   3  13   2         81.30         80.00         3.22 o                         
   4  13   2         16.21         24.59         3.11 o                         
   5  13   2        311.60        308.85        10.11 o                         
  -6 -12   3         89.93         88.13         2.77 o                         
  -5 -12   3          3.94          4.28         1.02 o                         
  -4 -12   3        176.26        182.40         5.01 o                         
  -3 -12   3        467.26        449.62         9.65 o                         
  -2 -12   3        519.00        527.25        11.74 o                         
  -1 -12   3         26.12         25.47         1.89 o                         
   0 -12   3         52.31         62.76         3.01 o                         
  -8 -11   3        161.19        156.33         3.30 o                         
  -7 -11   3         50.60         54.01         1.84 o                         
  -6 -11   3        259.53        269.31         4.94 o                         
  -5 -11   3         24.67         20.35         1.30 o                         
  -4 -11   3        129.85        127.22         3.21 o                         
  -3 -11   3         76.44         82.67         2.37 o                         
  -2 -11   3        200.25        187.94         8.14 o                         
  -1 -11   3          1.04          2.76         1.19 o                         
   0 -11   3         96.08        101.11         8.14 o                         
   1 -11   3          0.30          0.05         1.56 o                         
  -9 -10   3         78.70         77.74         1.93 o                         
  -8 -10   3          7.63          7.53         1.07 o                         
  -7 -10   3        173.17        174.46         3.06 o                         
  -6 -10   3         19.20         23.65         1.39 o                         
  -5 -10   3         68.16         73.85         2.14 o                         
  -4 -10   3        399.42        395.25         5.60 o                         
  -3 -10   3        383.21        344.61         8.58 o                         
  -2 -10   3         59.02         76.24         8.02 o                         
  -1 -10   3         49.77         50.61         2.38 o                         
   0 -10   3          6.08          7.81         1.26 o                         
   1 -10   3        163.15        169.51         7.50 o                         
  -9  -9   3         36.57         34.45         1.35 o                         
  -8  -9   3        177.46        179.86         3.10 o                         
  -7  -9   3         29.05         24.89         1.21 o                         
  -6  -9   3        191.42        183.32         2.98 o                         
  -5  -9   3        500.59        496.48         8.35 o                         
  -4  -9   3        551.71        592.23        10.08 o                         
  -3  -9   3        765.24        799.74        14.45 o                         
  -2  -9   3        151.69        135.67         2.55 o                         
  -1  -9   3         83.23         72.48         5.70 o                         
   0  -9   3         33.62         24.35         1.56 o                         
   1  -9   3        659.84        631.18        15.90 o                         
   6  -9   3         54.86         56.95         3.32 o                         
 -10  -8   3        207.05        187.10         3.85 o                         
  -9  -8   3        259.73        263.85         3.96 o                         
  -8  -8   3          1.93          1.73         0.73 o                         
  -7  -8   3         38.53         34.07         1.08 o                         
  -6  -8   3          4.58          4.02         0.76 o                         
  -5  -8   3       1566.36       1589.03        19.08 o                         
  -4  -8   3       1009.26       1029.61        13.79 o                         
  -3  -8   3        151.78        178.14         2.84 o                         
  -2  -8   3         32.66         37.54         1.17 o                         
  -1  -8   3          8.71          8.38         0.65 o                         
   0  -8   3        102.33         98.31         2.97 o                         
   1  -8   3       2885.27       2880.28        65.88 o                         
   3  -8   3        360.83        339.89        11.57 o                         
   4  -8   3         96.61         82.92         3.45 o                         
   5  -8   3        368.49        379.45        14.10 o                         
   7  -8   3         83.18         77.81         7.95 o                         
 -10  -7   3         88.49         88.71         2.12 o                         
  -9  -7   3          7.90          7.65         0.95 o                         
  -8  -7   3        112.74        123.27         6.37 o                         
  -7  -7   3         91.51        108.60         2.05 o                         
  -6  -7   3       1008.04       1042.41        14.72 o                         
  -5  -7   3       1594.53       1469.11        34.62 o                         
  -4  -7   3        121.18        148.10         2.65 o                         
  -3  -7   3        283.44        360.35         5.90 o                         
  -2  -7   3        526.75        525.33         7.23 o                         
  -1  -7   3        320.17        326.29         5.84 o                         
   0  -7   3       1945.15       1956.65        28.78 o                         
   1  -7   3         28.98         23.96         0.71 o                         
   2  -7   3        244.64        252.63         6.64 o                         
   3  -7   3         30.71         23.60         1.40 o                         
   4  -7   3        374.45        363.51        12.61 o                         
   5  -7   3        120.73        105.23         5.01 o                         
   6  -7   3        189.76        194.01         5.55 o                         
   7  -7   3       1170.64       1211.61        29.36 o                         
   8  -7   3          8.45          5.31         1.85 o                         
 -11  -6   3        217.80        233.36         3.90 o                         
 -10  -6   3        143.00        142.66         2.70 o                         
  -9  -6   3         40.59         39.18         1.39 o                         
  -8  -6   3          2.63          3.14         0.94 o                         
  -7  -6   3        523.30        545.11         9.71 o                         
  -6  -6   3       2838.95       2813.47        34.75 o                         
  -5  -6   3        115.21        123.11         2.48 o                         
  -4  -6   3          1.18          3.29         1.02 o                         
  -3  -6   3          2.77          2.27         1.70 o                         
  -2  -6   3         22.85         29.53         0.82 o                         
  -1  -6   3       1109.64       1274.48        22.52 o                         
   0  -6   3       1622.81       1588.44        53.40 o                         
   1  -6   3       1055.16       1103.53        25.54 o                         
   2  -6   3         41.52         38.82         1.22 o                         
   3  -6   3         89.03         87.13         3.98 o                         
   4  -6   3         76.23         82.36         3.63 o                         
   5  -6   3          0.80          1.22         0.78 o                         
   6  -6   3        560.82        590.01        12.91 o                         
   7  -6   3         56.91         60.82         2.81 o                         
   8  -6   3        404.01        430.90         8.25 o                         
   9  -6   3        560.27        547.58        11.88 o                         
 -11  -5   3          0.54          1.06         0.87 o                         
 -10  -5   3         98.58         94.25         2.36 o                         
  -9  -5   3        177.54        166.62         3.04 o                         
  -8  -5   3        451.92        465.25         6.65 o                         
  -7  -5   3       2006.78       2079.87        25.58 o                         
  -6  -5   3          2.12          1.72         1.33 o                         
  -5  -5   3        130.40        174.05         2.86 o                         
  -4  -5   3         13.70         16.92         0.74 o                         
  -3  -5   3       1674.25       1684.21        23.23 o                         
  -2  -5   3       1689.38       1733.78        26.40 o                         
  -1  -5   3        261.86        266.18         5.26 o                         
   0  -5   3       8104.04       8582.47       270.74 o                         
   1  -5   3       1111.56       1091.96        16.66 o                         
   2  -5   3       1356.76       1286.44        24.66 o                         
   3  -5   3        931.69        876.62        20.18 o                         
   4  -5   3        938.73        839.33        27.93 o                         
   5  -5   3       4894.15       4882.44       107.29 o                         
   6  -5   3        284.37        278.09         6.77 o                         
   7  -5   3         77.27         77.53         2.74 o                         
   8  -5   3        218.66        222.58         5.32 o                         
   9  -5   3         10.97         13.50         2.51 o                         
  10  -5   3         89.24         87.31         4.29 o                         
 -11  -4   3         74.45         73.29         2.25 o                         
 -10  -4   3        101.77         99.67         2.09 o                         
  -9  -4   3         35.02         38.37         1.13 o                         
  -8  -4   3        171.32        178.17         2.92 o                         
  -7  -4   3       1895.01       1921.90        23.85 o                         
  -6  -4   3        677.47        707.06        10.87 o                         
  -5  -4   3        101.16        127.15         2.62 o                         
  -4  -4   3         19.18         22.34         0.71 o                         
  -3  -4   3        235.59        335.21         4.89 o                         
  -2  -4   3        543.55        601.68         8.69 o                         
   0  -4   3          2.30          3.96         0.72 o                         
   1  -4   3       3096.55       2964.75        54.98 o                         
   2  -4   3        145.97        113.41         7.63 o                         
   3  -4   3          1.40          9.34         0.47 o                         
   4  -4   3       3425.74       3278.20        61.54 o                         
   5  -4   3        323.36        347.79        10.16 o                         
   6  -4   3       1763.78       1801.72        34.21 o                         
   7  -4   3        294.85        311.69         6.10 o                         
   8  -4   3         38.86         31.84         1.53 o                         
   9  -4   3         13.89         15.63         1.74 o                         
  10  -4   3         56.18         52.89         2.41 o                         
 -11  -3   3          9.99          9.39         1.18 o                         
 -10  -3   3        128.53        120.84         2.69 o                         
  -9  -3   3        538.08        548.89        10.27 o                         
  -8  -3   3        209.02        221.40         3.88 o                         
  -7  -3   3       1986.26       2036.41        24.05 o                         
  -6  -3   3         38.81         28.80         0.87 o                         
  -5  -3   3         71.88         86.33         1.55 o                         
  -4  -3   3       2019.94       1820.14        24.86 o                         
  -3  -3   3       1003.88        952.85        11.44 o                         
  -1  -3   3        114.32        100.38         1.71 o                         
   0  -3   3        256.99        287.60         4.24 o                         
   1  -3   3        632.20        446.44        16.21 o                         
   3  -3   3        248.59        215.03         3.22 o                         
   4  -3   3       1338.08       1260.54        29.73 o                         
   5  -3   3       2564.87       2532.84        81.58 o                         
   6  -3   3        739.96        772.71        13.63 o                         
   7  -3   3       1562.62       1533.36        22.27 o                         
   8  -3   3       1558.93       1583.38        29.91 o                         
   9  -3   3        132.20        134.46         6.53 o                         
  10  -3   3        503.71        529.10         8.44 o                         
  11  -3   3        217.46        198.02         4.00 o                         
 -11  -2   3          9.71          7.33         1.18 o                         
 -10  -2   3        216.68        216.74         3.81 o                         
  -9  -2   3          1.30          3.44         0.83 o                         
  -8  -2   3       1479.72       1518.48        40.29 o                         
  -7  -2   3         15.74         15.43         0.85 o                         
  -6  -2   3       1209.17       1174.19        19.82 o                         
  -5  -2   3        312.25        281.90         4.64 o                         
  -4  -2   3         32.16         18.53         0.65 o                         
  -3  -2   3       3768.26       3404.62        41.46 o                         
  -2  -2   3        218.07        291.97         4.96 o                         
  -1  -2   3       1513.35       1383.73        32.15 o                         
   0  -2   3          9.31         16.56         0.68 o                         
   1  -2   3        987.92        933.51        13.76 o                         
   2  -2   3       1186.40       1079.21        21.63 o                         
   3  -2   3        790.90        804.16        12.04 o                         
   4  -2   3         84.88         74.23         2.02 o                         
   5  -2   3        366.03        374.77         6.71 o                         
   6  -2   3        942.60        861.37        28.02 o                         
   7  -2   3       5231.59       5302.31        74.80 o                         
   8  -2   3         10.87         10.62         1.22 o                         
   9  -2   3          2.68          5.35         0.88 o                         
  10  -2   3        476.08        495.59         8.83 o                         
  11  -2   3        250.20        263.87         5.00 o                         
 -11  -1   3         24.41         26.14         1.23 o                         
 -10  -1   3        353.98        361.38         5.85 o                         
  -9  -1   3       2418.58       2455.08        32.83 o                         
  -8  -1   3        461.11        459.85         7.31 o                         
  -7  -1   3         82.75         73.56         1.42 o                         
  -6  -1   3        703.03        710.98         9.79 o                         
  -5  -1   3        816.22        887.90        11.48 o                         
  -4  -1   3       1467.73       1462.51        21.69 o                         
  -3  -1   3       1548.45       1240.18        23.64 o                         
  -2  -1   3       2371.92       1902.56        28.57 o                         
  -1  -1   3        535.34        409.96        13.28 o                         
   1  -1   3       2157.89       1724.10        28.17 o                         
   2  -1   3        242.72        202.14         7.93 o                         
   4  -1   3        925.06       1039.68        18.06 o                         
   5  -1   3          3.65          4.33         1.08 o                         
   6  -1   3       3498.18       3560.37        51.29 o                         
   7  -1   3         93.37         93.65         3.35 o                         
   8  -1   3        531.21        529.76         7.78 o                         
   9  -1   3         32.17         40.06         1.17 o                         
  10  -1   3         97.65        102.43         1.94 o                         
  11  -1   3        773.06        799.82        12.02 o                         
 -11   0   3        310.89        299.63         5.08 o                         
 -10   0   3       1813.50       1789.79        26.07 o                         
  -9   0   3         59.94         60.36         1.50 o                         
  -8   0   3        162.45        168.59         2.87 o                         
  -7   0   3          0.41          0.86         0.63 o                         
  -6   0   3         96.05        108.06         3.00 o                         
  -5   0   3        785.16        822.97        11.76 o                         
  -4   0   3       1126.34       1114.21        14.38 o                         
  -3   0   3        174.97        176.80         3.15 o                         
  -2   0   3       1355.93       1199.80        15.05 o                         
  -1   0   3       1375.18       1172.84        15.86 o                         
   1   0   3       2089.96       1602.85        23.19 o                         
   3   0   3       1280.59       1333.26        16.58 o                         
   4   0   3       2175.50       2067.75        31.20 o                         
   5   0   3       7073.79       7233.46       112.95 o                         
   6   0   3        229.70        214.06         3.16 o                         
   7   0   3        101.23        104.68         2.31 o                         
   8   0   3        792.97        787.56        10.38 o                         
   9   0   3         23.13         29.25         1.06 o                         
  10   0   3         30.48         30.72         1.37 o                         
  11   0   3         32.56         32.52         1.38 o                         
  12   0   3        503.96        506.32         7.79 o                         
 -11   1   3        664.62        657.66         9.32 o                         
 -10   1   3         12.00          8.35         0.94 o                         
  -9   1   3        959.66        959.41        12.87 o                         
  -8   1   3         11.24         14.78         1.35 o                         
  -7   1   3        391.65        403.34         6.70 o                         
  -6   1   3        200.07        215.85         3.30 o                         
  -5   1   3          7.38          5.73         0.43 o                         
  -4   1   3       2910.83       2923.39        35.67 o                         
  -3   1   3       2636.37       2722.87        35.54 o                         
  -2   1   3        443.53        626.75         8.23 o                         
  -1   1   3        682.45        604.22         7.70 o                         
   1   1   3        228.97        214.53         4.90 o                         
   2   1   3       1845.50       1379.12        28.30 o                         
   5   1   3          2.21          4.34         0.40 o                         
   6   1   3       2076.60       2368.85        32.80 o                         
   7   1   3       2340.43       2374.87        29.21 o                         
   8   1   3         20.33         18.57         0.76 o                         
   9   1   3        623.22        633.94         9.29 o                         
  10   1   3         18.75         15.37         0.79 o                         
  11   1   3         69.08         62.90         1.56 o                         
  12   1   3          1.22          1.18         0.89 o                         
 -10   2   3        289.93        289.72         5.34 o                         
  -9   2   3          6.87          8.55         0.91 o                         
  -8   2   3        451.51        439.46         6.04 o                         
  -7   2   3        211.57        217.26         3.54 o                         
  -6   2   3        160.34        155.95         3.81 o                         
  -5   2   3       3763.30       3819.70        65.08 o                         
  -4   2   3        191.88        190.01         3.67 o                         
  -3   2   3       1116.49       1170.28        19.64 o                         
  -2   2   3       8744.81       9136.38       281.52 o                         
   1   2   3       5200.92       4391.74       138.20 o                         
   2   2   3        367.04        261.84         3.95 o                         
   3   2   3          6.38          8.41         1.72 o                         
   4   2   3        728.74        751.56         9.95 o                         
   5   2   3       8632.66       8633.35       269.64 o                         
   6   2   3       1274.05       1401.75        33.35 o                         
   7   2   3        230.63        222.69         3.61 o                         
   8   2   3        759.75        818.39        11.70 o                         
   9   2   3         59.35         58.33         1.47 o                         
  10   2   3       1875.92       1956.21        32.78 o                         
  11   2   3        511.62        489.75         7.43 o                         
  12   2   3         11.25          9.37         1.02 o                         
 -10   3   3         21.07         21.06         1.25 o                         
  -9   3   3         14.34         17.19         1.24 o                         
  -8   3   3        259.29        274.28         6.40 o                         
  -7   3   3         49.51         54.93         1.43 o                         
  -6   3   3        198.88        194.30         3.12 o                         
  -5   3   3        817.62        828.75        12.89 o                         
  -4   3   3         16.58         14.19         0.54 o                         
  -2   3   3       2068.25       2393.04        45.04 o                         
  -1   3   3       1406.02       1249.58        28.47 o                         
   0   3   3       2099.01       2095.43        47.46 o                         
   1   3   3        775.20        895.19        15.28 o                         
   2   3   3       1297.20       1147.40        36.81 o                         
   3   3   3        399.65        388.01         5.55 o                         
   4   3   3       6848.36       6987.45       154.27 o                         
   5   3   3         15.29         16.05         0.79 o                         
   6   3   3        765.29        838.83        11.23 o                         
   7   3   3         24.56         26.31         1.13 o                         
   8   3   3          2.97          4.01         0.65 o                         
   9   3   3       1962.33       2067.85        28.72 o                         
  10   3   3       2301.51       2305.30        49.33 o                         
  11   3   3         31.77         36.39         2.05 o                         
  12   3   3         21.25         26.35         1.39 o                         
 -10   4   3         17.65         19.07         1.68 o                         
  -9   4   3         14.99         15.67         1.76 o                         
  -8   4   3        356.51        378.27        13.95 o                         
  -7   4   3       1794.13       1828.86        26.86 o                         
  -6   4   3        520.05        529.70        10.92 o                         
  -5   4   3         74.85         81.36         2.28 o                         
  -4   4   3         95.32        126.90         2.68 o                         
  -3   4   3        281.78        316.49         6.09 o                         
  -1   4   3        142.49        157.98         3.84 o                         
   0   4   3       2823.80       2816.32        62.11 o                         
   1   4   3        907.44        876.49        14.92 o                         
   2   4   3        122.43         78.96         1.42 o                         
   3   4   3       3740.97       3694.45        44.14 o                         
   4   4   3        715.74        681.07        10.03 o                         
   5   4   3       1598.86       1770.97        40.51 o                         
   6   4   3       2291.17       2326.12        33.42 o                         
   7   4   3         54.05         49.23         1.23 o                         
   8   4   3        149.01        162.74         3.06 o                         
   9   4   3       1012.78       1036.43        12.88 o                         
  10   4   3        259.06        271.65         4.33 o                         
  11   4   3       1016.23       1009.56        13.91 o                         
  12   4   3        148.78        143.70         2.81 o                         
  -9   5   3         95.55         95.14         4.15 o                         
  -8   5   3        296.55        287.39         8.89 o                         
  -7   5   3        127.49        116.76         6.31 o                         
  -6   5   3        310.56        300.83         7.25 o                         
  -5   5   3        166.64        177.35         4.35 o                         
  -4   5   3        129.27        145.02         4.52 o                         
  -3   5   3       1308.84       1269.47        41.35 o                         
  -2   5   3          7.36          7.05         0.48 o                         
  -1   5   3        362.87        352.68         8.73 o                         
   0   5   3       1073.15       1152.94        30.30 o                         
   1   5   3        553.22        495.86         9.51 o                         
   3   5   3       2076.84       2019.62        23.11 o                         
   4   5   3        430.03        468.81         8.69 o                         
   5   5   3       1355.29       1376.61        16.30 o                         
   6   5   3          5.61          1.72         0.53 o                         
   7   5   3        421.51        415.03         6.59 o                         
   8   5   3        500.09        510.72        12.26 o                         
   9   5   3        300.05        325.88         4.54 o                         
  10   5   3        110.13        115.89         2.09 o                         
  11   5   3         69.44         75.65         3.42 o                         
  12   5   3         50.48         51.72         2.13 o                         
  -8   6   3         34.04         26.44         1.99 o                         
  -7   6   3       1104.33       1090.73        31.60 o                         
  -6   6   3        842.12        856.69        21.70 o                         
  -5   6   3         41.33         36.11         2.93 o                         
  -4   6   3        989.65       1009.62        23.31 o                         
  -3   6   3        378.36        391.93        13.08 o                         
  -2   6   3        167.50        126.22         3.30 o                         
  -1   6   3        201.88        188.36         3.86 o                         
   0   6   3          5.60          5.13         0.58 o                         
   1   6   3        508.46        523.23        20.57 o                         
   2   6   3        270.60        261.43         4.25 o                         
   3   6   3        108.10        107.73         4.32 o                         
   4   6   3        183.85        195.28         3.62 o                         
   5   6   3        738.42        796.72        10.45 o                         
   6   6   3       1959.86       2061.64        27.76 o                         
   7   6   3       3051.34       3166.33        38.86 o                         
   8   6   3        574.69        597.18         9.69 o                         
   9   6   3        330.12        336.00         4.69 o                         
  10   6   3        276.11        282.24         4.20 o                         
  11   6   3        492.21        514.85         7.58 o                         
  12   6   3         67.06         67.14         1.73 o                         
  -8   7   3         86.18         92.01         6.89 o                         
  -7   7   3         60.38         54.84         2.39 o                         
  -6   7   3          9.96          9.14         1.37 o                         
  -5   7   3       2307.53       2303.21        72.07 o                         
  -4   7   3        660.29        614.86        15.11 o                         
  -3   7   3        183.31        197.63         7.96 o                         
  -1   7   3        261.06        270.38        10.08 o                         
   0   7   3       1907.99       1997.98        34.27 o                         
   1   7   3        703.84        683.98        13.46 o                         
   2   7   3        150.82        179.77         6.59 o                         
   3   7   3        272.11        264.00         4.01 o                         
   4   7   3         64.36         64.69         1.24 o                         
   5   7   3       1063.94       1034.92        14.24 o                         
   6   7   3         14.33         14.06         0.77 o                         
   7   7   3        415.09        430.72         6.98 o                         
   8   7   3       1399.80       1423.38        19.48 o                         
   9   7   3         70.84         71.96         1.75 o                         
  10   7   3         67.43         67.57         1.68 o                         
  11   7   3          0.21          0.21         1.08 o                         
  -7   8   3          3.14          1.78         2.02 o                         
  -6   8   3        445.71        461.12        10.26 o                         
  -5   8   3        224.61        208.76         8.27 o                         
  -4   8   3         39.33         31.28         1.86 o                         
  -1   8   3        874.19        900.64        21.84 o                         
   0   8   3        924.31        925.01        30.51 o                         
   1   8   3         42.94         58.30         4.13 o                         
   2   8   3        733.19        764.82        15.02 o                         
   3   8   3          1.58          3.08         0.69 o                         
   4   8   3        217.98        219.03         4.20 o                         
   5   8   3        465.49        449.19         6.35 o                         
   6   8   3        640.24        658.75         9.67 o                         
   7   8   3       1179.35       1180.93        16.97 o                         
   8   8   3          0.31          0.66         1.00 o                         
   9   8   3        550.32        513.59         8.46 o                         
  10   8   3        316.46        313.60         5.38 o                         
  11   8   3          1.57          1.74         0.98 o                         
   0   9   3       2160.94       2310.47        75.26 o                         
   1   9   3        958.05        986.78        24.24 o                         
   2   9   3         23.12         22.81         2.28 o                         
   3   9   3         47.31         48.50         1.32 o                         
   4   9   3        117.95        133.15         2.55 o                         
   5   9   3         56.96         62.20         1.49 o                         
   6   9   3        786.09        815.20        10.20 o                         
   7   9   3         62.85         62.88         1.54 o                         
   8   9   3          0.99          3.08         1.78 o                         
   9   9   3         98.52         93.80         2.83 o                         
  10   9   3         92.20         96.59         2.04 o                         
  11   9   3         92.35         88.50         2.65 o                         
  -1  10   3        284.48        269.06        10.63 o                         
   1  10   3         29.38         27.94         1.81 o                         
   2  10   3          2.88          4.93         0.96 o                         
   3  10   3        210.03        209.86         5.19 o                         
   4  10   3        594.45        602.39        12.23 o                         
   5  10   3       3027.12       3126.96        45.57 o                         
   6  10   3         14.06         12.30         0.88 o                         
   7  10   3         81.32         78.38         1.71 o                         
   8  10   3         86.39         85.40         3.20 o                         
   9  10   3         15.43         16.03         1.17 o                         
  10  10   3          6.66         10.23         1.31 o                         
   1  11   3         33.41         29.05         2.13 o                         
   2  11   3         81.55         85.81         3.53 o                         
   3  11   3         80.27         67.55         2.62 o                         
   4  11   3        771.21        805.00        12.91 o                         
   5  11   3          0.30          0.10         0.94 o                         
   6  11   3        348.99        337.84         5.28 o                         
   7  11   3          7.62          8.98         0.95 o                         
   8  11   3          3.18          3.10         1.09 o                         
   9  11   3         55.17         45.12         1.60 o                         
   0  12   3        137.74        135.77         6.21 o                         
   1  12   3         89.02         85.17         4.42 o                         
   2  12   3         33.11         30.42         3.27 o                         
   3  12   3         17.30         16.33         1.78 o                         
   4  12   3        401.32        399.42         9.39 o                         
   5  12   3        550.81        534.65        12.15 o                         
   6  12   3         20.24         22.53         1.43 o                         
   7  12   3         16.55         18.22         2.56 o                         
   8  12   3        113.91        113.24         2.69 o                         
   1  13   3         11.68          5.52         2.88 o                         
   2  13   3        307.00        299.74         9.11 o                         
   3  13   3         80.08         82.25         2.94 o                         
   4  13   3        396.02        385.02         8.64 o                         
   5  13   3        107.79        106.39         7.87 o                         
  -5 -12   4         71.96         69.48         2.86 o                         
  -4 -12   4         57.12         61.09         1.97 o                         
  -3 -12   4         33.33         33.40         1.53 o                         
  -2 -12   4         17.91         19.51         3.42 o                         
  -1 -12   4         49.99         52.33         3.00 o                         
   0 -12   4        108.26        112.51         4.54 o                         
  -7 -11   4       1248.68       1286.07        20.35 o                         
  -6 -11   4       1054.01       1052.97        13.83 o                         
  -5 -11   4         20.30         18.72         1.30 o                         
  -4 -11   4         12.04          9.19         1.12 o                         
  -3 -11   4        266.46        275.70         4.60 o                         
  -2 -11   4         49.46         44.83         2.31 o                         
  -1 -11   4        333.57        331.06         9.55 o                         
   0 -11   4         10.65         11.15         1.59 o                         
   1 -11   4          2.95          5.05         1.50 o                         
  -8 -10   4        148.01        147.40         3.10 o                         
  -7 -10   4        446.94        470.51         6.15 o                         
  -6 -10   4         22.46         20.31         1.19 o                         
  -5 -10   4        268.24        275.93         4.79 o                         
  -4 -10   4         67.34         72.90         1.73 o                         
  -3 -10   4        127.41        122.50         3.02 o                         
  -2 -10   4       1299.23       1388.30        21.38 o                         
  -1 -10   4          8.28          5.68         0.66 o                         
   0 -10   4        519.16        527.69        14.00 o                         
   1 -10   4          0.66          1.13         0.95 o                         
   2 -10   4        642.03        663.29        22.02 o                         
  -9  -9   4         59.72         64.07         1.64 o                         
  -8  -9   4        103.18         94.05         3.53 o                         
  -7  -9   4          6.28          5.71         1.01 o                         
  -6  -9   4          1.55          0.70         0.89 o                         
  -5  -9   4         65.89         52.09         2.91 o                         
  -4  -9   4        561.17        590.37         8.53 o                         
  -3  -9   4          1.09          4.46         0.81 o                         
  -2  -9   4        299.53        282.00         4.53 o                         
  -1  -9   4       2028.26       2099.07        63.77 o                         
   0  -9   4       1231.79       1154.14        81.78 o                         
   1  -9   4        517.19        563.03        19.33 o                         
   2  -9   4          0.16         -0.82         0.97 o                         
   5  -9   4         11.34         10.22         1.56 o                         
 -10  -8   4        152.67        146.76         3.10 o                         
  -9  -8   4        283.88        264.59         4.43 o                         
  -8  -8   4         93.77         79.13         2.04 o                         
  -7  -8   4         15.55         17.14         1.27 o                         
  -6  -8   4         21.29         19.07         1.03 o                         
  -5  -8   4        134.49        147.26         2.48 o                         
  -4  -8   4         39.60         32.90         1.04 o                         
  -3  -8   4        627.87        639.03        11.43 o                         
  -2  -8   4        492.89        542.34         9.03 o                         
  -1  -8   4       1215.08       1277.06        19.63 o                         
   0  -8   4        525.82        562.46        13.81 o                         
   1  -8   4       2008.06       1951.14        56.15 o                         
   2  -8   4         83.33         73.62         2.35 o                         
   3  -8   4       1147.80       1049.98        34.81 o                         
   4  -8   4       1123.97       1119.32        26.59 o                         
   5  -8   4          3.10          5.19         1.59 o                         
   6  -8   4        171.00        162.20         9.24 o                         
   7  -8   4        421.20        408.83        11.22 o                         
 -10  -7   4        251.36        242.03         3.76 o                         
  -9  -7   4        577.24        576.00         9.32 o                         
  -8  -7   4       1399.62       1408.48        20.12 o                         
  -7  -7   4        328.23        309.08         5.04 o                         
  -6  -7   4         71.82         81.66         1.89 o                         
  -5  -7   4        338.28        349.38         5.06 o                         
  -4  -7   4        810.59        844.69        10.52 o                         
  -3  -7   4       2227.69       2248.21        28.19 o                         
  -2  -7   4         23.34         26.30         1.07 o                         
  -1  -7   4         20.19         24.19         0.82 o                         
   0  -7   4        943.88        997.38        20.17 o                         
   1  -7   4          1.04          2.24         1.27 o                         
   2  -7   4        191.62        189.61         5.18 o                         
   3  -7   4          7.88         12.15         2.71 o                         
   4  -7   4          2.05          0.27         0.72 o                         
   5  -7   4        983.42       1007.33        24.13 o                         
   6  -7   4          6.63          7.08         1.79 o                         
   7  -7   4        341.80        352.47         8.44 o                         
   8  -7   4         43.61         43.60         5.10 o                         
 -11  -6   4          8.29          9.05         1.20 o                         
 -10  -6   4        332.93        333.74         5.64 o                         
  -9  -6   4        558.88        567.77         7.85 o                         
  -8  -6   4        237.45        242.84         3.97 o                         
  -7  -6   4       1222.97       1288.17        18.50 o                         
  -6  -6   4         14.62          7.88         0.70 o                         
  -5  -6   4         11.75         14.47         0.79 o                         
  -4  -6   4       4640.74       4822.72        58.26 o                         
  -3  -6   4       1574.44       1555.36        23.60 o                         
  -2  -6   4        567.38        658.78         9.50 o                         
  -1  -6   4        176.95        195.54         3.86 o                         
   0  -6   4       1881.05       1856.31        34.26 o                         
   1  -6   4        140.13        139.69         5.89 o                         
   2  -6   4        146.02        137.97         4.19 o                         
   3  -6   4       1333.71       1307.51        30.12 o                         
   4  -6   4        652.45        687.36        24.43 o                         
   5  -6   4        136.30        139.96         4.38 o                         
   6  -6   4       1506.64       1560.86        30.90 o                         
   7  -6   4        168.04        177.56         4.45 o                         
   8  -6   4         24.46         27.60         1.90 o                         
   9  -6   4        321.82        344.49         7.52 o                         
 -11  -5   4        254.73        266.03         9.37 o                         
 -10  -5   4        308.82        324.75         6.99 o                         
  -9  -5   4         35.23         42.13         1.47 o                         
  -8  -5   4        214.73        218.97         3.80 o                         
  -7  -5   4        481.65        462.58         6.37 o                         
  -6  -5   4          6.65         10.31         1.36 o                         
  -5  -5   4        955.68        924.94        13.10 o                         
  -4  -5   4         25.33         20.64         1.13 o                         
  -3  -5   4        426.34        435.84         6.15 o                         
  -2  -5   4       3725.99       3944.82        51.10 o                         
  -1  -5   4       1744.01       1772.95        26.20 o                         
   0  -5   4         12.24          9.47         1.72 o                         
   1  -5   4        978.96       1007.38        15.14 o                         
   2  -5   4        936.84        884.97        16.78 o                         
   3  -5   4        548.10        567.24        23.09 o                         
   4  -5   4       1326.45       1369.22        47.16 o                         
   5  -5   4       2451.10       2497.10        73.15 o                         
   6  -5   4         75.09         84.96         2.96 o                         
   7  -5   4         72.97         72.67         2.72 o                         
   8  -5   4          5.02          4.76         1.14 o                         
   9  -5   4          8.74          8.00         1.65 o                         
  10  -5   4        636.50        667.26        23.04 o                         
 -11  -4   4        706.87        686.28         9.66 o                         
 -10  -4   4         33.49         34.25         1.24 o                         
  -9  -4   4          5.32          6.96         0.93 o                         
  -8  -4   4         34.64         30.75         1.16 o                         
  -7  -4   4        413.54        401.76         7.97 o                         
  -6  -4   4        138.31        148.98         2.89 o                         
  -5  -4   4         69.46         74.02         1.42 o                         
  -4  -4   4          4.64          5.91         2.74 o                         
  -3  -4   4       2671.20       2687.57        33.29 o                         
  -2  -4   4         79.15         91.39         1.68 o                         
   0  -4   4        212.52        212.86         4.21 o                         
   1  -4   4       1137.83        928.82        18.19 o                         
   2  -4   4       3529.50       3462.57       104.22 o                         
   3  -4   4         14.36          8.95         1.47 o                         
   4  -4   4       5879.11       6036.68       189.48 o                         
   5  -4   4        587.54        630.10        24.64 o                         
   6  -4   4        423.66        400.84         8.60 o                         
   7  -4   4         16.21         12.57         2.86 o                         
   8  -4   4         20.06         20.44         1.02 o                         
   9  -4   4        665.82        648.52        14.21 o                         
  10  -4   4         87.12         78.86         2.91 o                         
 -11  -3   4          4.45          4.36         1.10 o                         
 -10  -3   4        239.53        243.21         4.00 o                         
  -9  -3   4         65.64         70.86         3.97 o                         
  -8  -3   4        806.03        773.50        11.84 o                         
  -7  -3   4       1146.73       1221.45        15.22 o                         
  -6  -3   4         75.46         90.90         1.70 o                         
  -5  -3   4        853.07        861.70        12.18 o                         
  -4  -3   4        200.76        192.29         6.61 o                         
  -3  -3   4        604.45        486.86         6.44 o                         
  -2  -3   4       1397.26       1235.56        16.89 o                         
   0  -3   4        822.31        806.43        12.59 o                         
   1  -3   4         53.75        102.45         1.98 o                         
   2  -3   4        617.48        681.36        19.67 o                         
   3  -3   4       2968.07       2900.45        46.89 o                         
   4  -3   4        319.91        310.06         5.70 o                         
   5  -3   4        109.60        120.46         7.24 o                         
   6  -3   4         45.47         47.78         1.07 o                         
   7  -3   4        860.10        829.72        11.53 o                         
   8  -3   4         79.30         89.37         2.44 o                         
   9  -3   4          0.69          3.09         1.68 o                         
  10  -3   4       1059.39       1030.05        19.92 o                         
  11  -3   4        320.17        309.32         5.49 o                         
 -11  -2   4        196.80        204.16         9.34 o                         
 -10  -2   4        191.74        187.78         4.00 o                         
  -9  -2   4        355.41        359.48         5.04 o                         
  -8  -2   4          4.11          3.90         0.67 o                         
  -7  -2   4        195.13        186.20         3.30 o                         
  -6  -2   4       4146.77       4253.26        68.87 o                         
  -5  -2   4       3954.71       4067.92        57.17 o                         
  -4  -2   4         10.81         14.12         1.58 o                         
  -3  -2   4       3559.94       3238.36        37.85 o                         
  -2  -2   4       1043.97       1000.51        22.13 o                         
  -1  -2   4       1146.87        946.61        15.95 o                         
   0  -2   4         64.39         90.24         1.53 o                         
   1  -2   4        178.19        161.16         3.37 o                         
   2  -2   4        441.50        424.68         7.40 o                         
   3  -2   4         30.74         46.93         1.44 o                         
   4  -2   4        564.81        537.67         8.44 o                         
   5  -2   4         12.94         12.21         0.64 o                         
   6  -2   4          0.83          3.25         0.51 o                         
   7  -2   4         32.68         31.63         1.91 o                         
   8  -2   4        298.96        309.05         5.04 o                         
   9  -2   4       1539.60       1616.33        30.51 o                         
  10  -2   4        362.74        334.44         6.17 o                         
  11  -2   4         46.90         40.30         1.94 o                         
 -11  -1   4         68.18         67.28         1.73 o                         
 -10  -1   4        125.59        131.65         2.50 o                         
  -9  -1   4          9.20          9.84         0.95 o                         
  -8  -1   4         51.34         53.07         1.28 o                         
  -7  -1   4       1684.01       1706.57        20.24 o                         
  -6  -1   4       2675.17       2766.32       111.37 o                         
  -5  -1   4         77.76         91.38         2.00 o                         
  -4  -1   4       6803.29       6368.05       116.14 o                         
  -3  -1   4        618.02        574.90        11.84 o                         
  -2  -1   4        484.37        381.75         6.26 o                         
  -1  -1   4       2857.02       2636.78        49.15 o                         
   0  -1   4       1758.52       1423.97        23.95 o                         
   1  -1   4       2269.23       1935.42        29.02 o                         
   3  -1   4       3689.84       3562.78        56.87 o                         
   4  -1   4         13.10          4.45         0.43 o                         
   5  -1   4       1456.97       1431.02        18.14 o                         
   6  -1   4         57.08         57.37         1.18 o                         
   7  -1   4         25.51         32.31         0.86 o                         
   8  -1   4        876.66        888.73        24.43 o                         
   9  -1   4       1467.65       1521.27        26.89 o                         
  10  -1   4        100.46        108.18         2.90 o                         
  11  -1   4        146.18        136.89         3.27 o                         
 -11   0   4         21.81         21.96         1.46 o                         
 -10   0   4         32.92         36.30         1.96 o                         
  -9   0   4          0.68          0.41         0.71 o                         
  -8   0   4        933.45        932.36        12.36 o                         
  -7   0   4        173.92        187.00         2.97 o                         
  -6   0   4         22.48         22.94         1.18 o                         
  -5   0   4       2779.61       2886.14        35.29 o                         
  -4   0   4         62.91         43.66         1.10 o                         
  -3   0   4       2265.68       2213.61        29.66 o                         
  -2   0   4         26.49         40.52         0.86 o                         
   1   0   4       1473.86       1362.14        30.49 o                         
   3   0   4         16.24          6.27         0.62 o                         
   4   0   4       1411.63       1598.63        21.71 o                         
   5   0   4       1490.59       1552.50        43.98 o                         
   6   0   4          2.18          6.31         0.56 o                         
   7   0   4       4558.68       4554.84        64.62 o                         
   8   0   4        813.47        813.33        11.40 o                         
   9   0   4         12.45         13.33         0.77 o                         
  10   0   4         84.83         95.11         2.14 o                         
  11   0   4         38.18         39.58         1.36 o                         
  12   0   4        204.30        204.13         3.18 o                         
 -11   1   4         81.14         80.25         2.23 o                         
 -10   1   4         62.53         61.12         1.75 o                         
  -9   1   4        568.22        560.41         9.66 o                         
  -8   1   4        808.51        832.09        16.27 o                         
  -7   1   4        125.74        131.14         3.29 o                         
  -6   1   4        592.04        629.68         8.50 o                         
  -5   1   4        803.95        794.74        11.38 o                         
  -4   1   4       2165.45       2161.30        36.23 o                         
  -3   1   4       5567.98       5847.44        92.49 o                         
  -2   1   4       6980.31       6588.21       205.52 o                         
  -1   1   4        438.49        357.21         6.01 o                         
   0   1   4       1792.43       1423.45        33.38 o                         
   2   1   4       4132.91       3445.11        85.30 o                         
   3   1   4       2429.77       2321.88        61.06 o                         
   4   1   4        337.52        285.99         4.45 o                         
   5   1   4       1048.45       1052.43        13.65 o                         
   6   1   4        140.84        118.15         2.03 o                         
   7   1   4       1009.17        977.40        13.68 o                         
   8   1   4        852.71        864.54        12.60 o                         
   9   1   4        563.70        582.98        10.45 o                         
  10   1   4        133.37        137.39         2.32 o                         
  11   1   4          3.14          2.07         0.92 o                         
  12   1   4         60.61         58.04         1.80 o                         
 -10   2   4          1.99          2.39         0.91 o                         
  -9   2   4         10.88          6.01         0.77 o                         
  -8   2   4        144.46        150.92         2.87 o                         
  -7   2   4       2341.00       2398.85        29.46 o                         
  -6   2   4        375.05        398.04         7.47 o                         
  -5   2   4       2078.87       1998.42        27.33 o                         
  -4   2   4        470.62        547.77         7.75 o                         
  -3   2   4        223.11        222.36         4.21 o                         
  -2   2   4        151.09        182.98         3.32 o                         
  -1   2   4        409.56        377.71         6.82 o                         
   1   2   4       2846.76       2639.10        51.17 o                         
   3   2   4       2854.82       2696.06        58.65 o                         
   4   2   4       3172.33       3707.43        47.55 o                         
   5   2   4        710.80        774.75        10.18 o                         
   6   2   4        722.34        727.07        20.92 o                         
   7   2   4        456.96        460.21         7.79 o                         
   8   2   4        754.83        771.89        10.40 o                         
   9   2   4        168.53        194.24         2.96 o                         
  10   2   4        595.74        592.17        11.22 o                         
  11   2   4         97.53        106.29         5.93 o                         
  12   2   4        130.98        133.77         5.66 o                         
 -10   3   4          9.04          6.81         1.44 o                         
  -9   3   4        104.73         98.30         2.11 o                         
  -8   3   4       1042.58       1031.28        16.06 o                         
  -7   3   4          1.98          1.70         0.62 o                         
  -6   3   4       3540.47       3422.51        41.53 o                         
  -5   3   4         76.17         68.17         1.45 o                         
  -4   3   4         10.82         19.81         0.67 o                         
  -3   3   4       1442.93       1383.03        20.35 o                         
  -2   3   4        723.43        752.10        19.03 o                         
   0   3   4          0.87         20.93         0.92 o                         
   1   3   4       3167.89       2805.68        63.44 o                         
   2   3   4       2628.10       2441.68        29.85 o                         
   3   3   4       3169.89       3118.43        37.61 o                         
   4   3   4        100.51         82.00         3.48 o                         
   5   3   4        108.96        128.46         2.42 o                         
   6   3   4          3.19         14.40         0.93 o                         
   7   3   4        160.47        148.98         2.85 o                         
   8   3   4        330.09        339.96         5.33 o                         
   9   3   4        637.35        674.02        12.85 o                         
  10   3   4         81.55         82.86         8.94 o                         
  11   3   4        266.73        269.82         3.89 o                         
  12   3   4        530.10        516.55         8.56 o                         
  -9   4   4         42.21         38.53         1.60 o                         
  -8   4   4        114.30        112.75         2.41 o                         
  -7   4   4       2326.61       2336.00        37.32 o                         
  -6   4   4        255.56        236.36         4.74 o                         
  -5   4   4        124.78        146.45         3.80 o                         
  -4   4   4        222.36        247.53         5.70 o                         
  -3   4   4       3014.86       2901.48        65.92 o                         
  -2   4   4       3227.86       3413.00        62.00 o                         
  -1   4   4       4938.89       5230.28       162.03 o                         
   0   4   4       2139.54       1916.35        25.19 o                         
   1   4   4         15.04          9.38         0.54 o                         
   2   4   4       2170.76       2308.79        30.28 o                         
   3   4   4          4.24          3.24         0.56 o                         
   4   4   4        123.72        149.65         2.17 o                         
   5   4   4      13124.52      13423.36       414.94 o                         
   6   4   4       1586.12       1594.02        19.94 o                         
   7   4   4          1.03          0.80         0.54 o                         
   8   4   4        183.81        199.54         3.43 o                         
   9   4   4          7.71         10.08         0.83 o                         
  10   4   4         94.70        107.09         1.98 o                         
  11   4   4        482.15        499.90         7.49 o                         
  12   4   4         24.05         23.31         1.23 o                         
  -9   5   4         51.72         53.14         2.03 o                         
  -8   5   4        685.26        681.69        12.41 o                         
  -7   5   4         14.78         13.57         0.96 o                         
  -6   5   4         45.97         35.72         1.31 o                         
  -5   5   4          2.55          2.85         0.86 o                         
  -4   5   4        215.63        233.42         5.48 o                         
  -3   5   4         13.87         22.44         0.83 o                         
  -2   5   4         68.73         64.89         1.63 o                         
  -1   5   4        808.58        837.60        16.04 o                         
   0   5   4       1164.11       1018.75        19.40 o                         
   1   5   4          2.87          1.60         0.35 o                         
   2   5   4        776.72        831.50        12.25 o                         
   3   5   4       1282.09       1551.40        20.60 o                         
   4   5   4       2189.18       2197.74        27.24 o                         
   5   5   4       3634.05       3650.50        47.49 o                         
   6   5   4         21.08         24.46         2.35 o                         
   7   5   4        334.06        365.79         4.91 o                         
   8   5   4          6.12          5.81         0.72 o                         
   9   5   4        246.38        280.02         3.96 o                         
  10   5   4        683.32        694.46        10.27 o                         
  11   5   4        274.74        284.95         5.57 o                         
  12   5   4         47.18         43.53         1.57 o                         
  -8   6   4          6.41          5.32         2.38 o                         
  -7   6   4        517.70        518.86        26.34 o                         
  -6   6   4        118.36        130.32         3.85 o                         
  -5   6   4        143.49        141.04         4.57 o                         
  -4   6   4        150.32        165.26         5.13 o                         
  -3   6   4          3.35          2.20         0.86 o                         
  -2   6   4       1495.44       1504.23        48.11 o                         
  -1   6   4       2143.07       2027.63        37.21 o                         
   0   6   4       2895.78       2837.93        57.33 o                         
   1   6   4          1.78          5.02         0.39 o                         
   2   6   4        102.44         96.80         1.86 o                         
   3   6   4         52.52         45.57         1.05 o                         
   4   6   4       2072.50       2107.30        43.33 o                         
   5   6   4         13.99         23.40         1.14 o                         
   6   6   4        832.23        901.44        12.69 o                         
   7   6   4        103.35        106.94         2.97 o                         
   8   6   4        856.48        841.29        16.27 o                         
   9   6   4        251.81        282.42         4.71 o                         
  10   6   4        383.17        398.27         5.80 o                         
  11   6   4        518.01        516.74         7.87 o                         
  12   6   4         15.44         12.22         1.05 o                         
  -8   7   4        185.90        176.76         5.52 o                         
  -7   7   4          4.21          3.28         1.54 o                         
  -6   7   4         11.33         10.19         1.66 o                         
  -5   7   4        257.67        271.42         7.77 o                         
  -4   7   4        472.48        476.25        17.04 o                         
  -3   7   4       1968.03       1964.80        62.51 o                         
  -2   7   4        163.65        136.49         3.65 o                         
  -1   7   4         29.59         32.43         1.30 o                         
   0   7   4          3.78          2.55         0.60 o                         
   1   7   4          1.28          2.79         0.38 o                         
   2   7   4       1564.89       1559.90        20.66 o                         
   3   7   4       1238.10       1244.90        20.25 o                         
   4   7   4          0.13          0.93         0.45 o                         
   5   7   4         68.23         67.30         2.72 o                         
   6   7   4        271.89        297.46         4.36 o                         
   7   7   4        653.70        664.24         9.63 o                         
   8   7   4         51.36         49.82         3.14 o                         
   9   7   4        236.31        248.71         4.15 o                         
  10   7   4        256.79        245.72         4.22 o                         
  11   7   4          3.61          3.74         1.22 o                         
  12   7   4        208.82        206.16         8.86 o                         
  -7   8   4         38.53         34.73         3.21 o                         
  -6   8   4         94.87         92.98         3.89 o                         
  -5   8   4        523.17        549.93        21.79 o                         
  -4   8   4        291.52        286.75        10.50 o                         
  -3   8   4       2239.37       2192.67        71.50 o                         
  -1   8   4        186.66        188.39         6.82 o                         
   0   8   4       1058.95       1065.55        20.66 o                         
   1   8   4          0.09          1.01         0.86 o                         
   2   8   4       1322.44       1301.64        24.82 o                         
   3   8   4       2898.66       2887.25        67.12 o                         
   4   8   4       1475.79       1501.79        22.26 o                         
   5   8   4         47.78         49.62         1.45 o                         
   6   8   4         20.88         22.69         0.92 o                         
   7   8   4         52.36         53.48         1.31 o                         
   8   8   4         93.14        103.50         2.05 o                         
   9   8   4        303.94        304.82         4.58 o                         
  10   8   4         53.96         57.92         1.87 o                         
  11   8   4          6.97          7.50         1.19 o                         
  -6   9   4          1.17          3.34         2.50 o                         
   0   9   4        980.23       1021.54        32.91 o                         
   1   9   4        656.72        708.54        12.23 o                         
   2   9   4        848.42        836.14        20.04 o                         
   3   9   4       2544.27       2578.06        36.98 o                         
   4   9   4          3.39          4.13         0.58 o                         
   5   9   4        697.92        708.08        11.24 o                         
   6   9   4         30.93         25.42         1.05 o                         
   7   9   4        316.85        304.91         5.20 o                         
   8   9   4       1448.69       1489.24        18.10 o                         
   9   9   4         43.70         41.25         1.63 o                         
  10   9   4          2.99          1.38         0.94 o                         
  11   9   4         66.49         55.84         3.93 o                         
   0  10   4        109.64        112.70         4.85 o                         
   1  10   4          0.04         -0.39         1.08 o                         
   2  10   4        665.19        693.21        22.65 o                         
   3  10   4         61.18         77.43         1.96 o                         
   4  10   4        878.86        915.37        16.16 o                         
   5  10   4        194.78        185.26         5.16 o                         
   6  10   4         25.44         22.88         1.41 o                         
   7  10   4       1010.85       1003.99        19.44 o                         
   8  10   4         93.41        101.38         2.31 o                         
   9  10   4        449.14        459.42         8.42 o                         
  10  10   4        499.63        481.70        10.68 o                         
   0  11   4        696.29        711.96        25.66 o                         
   1  11   4        949.32        957.37        35.08 o                         
   2  11   4        126.45        137.20         3.97 o                         
   3  11   4          8.82          9.46         1.27 o                         
   4  11   4        283.70        284.26         5.43 o                         
   5  11   4         37.93         37.73         1.51 o                         
   6  11   4         50.88         48.96         1.44 o                         
   7  11   4         94.78         90.72         2.09 o                         
   8  11   4         10.13          7.73         2.21 o                         
   9  11   4        355.22        341.54         5.14 o                         
   0  12   4       1529.79       1541.64        48.44 o                         
   1  12   4         11.63         16.04         2.53 o                         
   2  12   4        118.72        107.44         3.26 o                         
   3  12   4         11.57         13.09         1.79 o                         
   4  12   4          5.61          4.01         1.30 o                         
   5  12   4        180.46        180.91         4.02 o                         
   6  12   4          3.85          4.18         1.01 o                         
   7  12   4         13.41         13.48         1.92 o                         
   8  12   4         13.15         11.50         1.55 o                         
   2  13   4         36.44         34.20         2.59 o                         
   3  13   4        382.45        416.27        13.51 o                         
   4  13   4         34.96         37.88         2.96 o                         
   5  13   4        102.63        120.94         4.43 o                         
  -5 -12   5         24.15         18.94         1.40 o                         
  -4 -12   5        254.18        254.51         6.52 o                         
  -3 -12   5        546.88        546.27        12.13 o                         
  -2 -12   5        456.69        464.07        13.17 o                         
  -1 -12   5         32.46         31.54         4.59 o                         
   0 -12   5         49.41         52.36         5.47 o                         
  -7 -11   5         39.93         40.49         1.55 o                         
  -6 -11   5         32.13         36.03         1.62 o                         
  -5 -11   5         31.56         34.13         1.52 o                         
  -4 -11   5        237.21        248.60         4.49 o                         
  -3 -11   5        102.89        105.96         2.99 o                         
  -2 -11   5        534.16        516.31        10.27 o                         
  -1 -11   5        109.86        109.03         4.05 o                         
   0 -11   5         25.98         24.29         2.47 o                         
   1 -11   5        112.36        115.04         5.49 o                         
  -8 -10   5          0.38          1.09         1.15 o                         
  -7 -10   5         29.16         28.00         1.31 o                         
  -6 -10   5         41.09         41.63         1.76 o                         
  -5 -10   5        328.51        323.23         5.58 o                         
  -4 -10   5        782.22        793.80        11.71 o                         
  -3 -10   5        235.24        245.41         5.78 o                         
  -2 -10   5         70.43         59.06         1.67 o                         
  -1 -10   5        209.88        222.12         7.71 o                         
   0 -10   5         30.59         24.35         6.53 o                         
   1 -10   5        161.89        153.21         4.86 o                         
  -9  -9   5        196.34        170.71         2.93 o                         
  -8  -9   5         13.74         14.90         1.43 o                         
  -7  -9   5        149.31        146.13         2.99 o                         
  -6  -9   5        132.92        128.21         2.50 o                         
  -5  -9   5        328.04        354.69         5.20 o                         
  -4  -9   5         23.32         25.77         1.16 o                         
  -3  -9   5        315.27        311.66         4.39 o                         
  -2  -9   5        455.88        431.80         6.78 o                         
  -1  -9   5        283.14        294.99        10.33 o                         
   0  -9   5         73.14         65.63         1.93 o                         
   1  -9   5        110.49         90.98         3.75 o                         
   2  -9   5       1269.87       1134.67        26.61 o                         
   3  -9   5        222.19        196.05         7.15 o                         
   4  -9   5        563.47        525.84        18.41 o                         
   5  -9   5        264.69        241.17         9.83 o                         
   6  -9   5        211.53        222.20         8.99 o                         
  -9  -8   5         79.97         91.12         3.15 o                         
  -8  -8   5        137.18        126.16         2.59 o                         
  -7  -8   5        262.32        250.04         4.37 o                         
  -6  -8   5          0.25          0.57         1.47 o                         
  -5  -8   5       1727.03       1719.76        25.99 o                         
  -4  -8   5       1763.44       1773.46        24.77 o                         
  -3  -8   5        118.27        101.11         3.81 o                         
  -2  -8   5        118.90        115.76         4.32 o                         
  -1  -8   5        453.49        486.65         9.46 o                         
   0  -8   5          4.47          2.79         0.57 o                         
   1  -8   5        448.15        435.14         9.21 o                         
   2  -8   5         43.35         33.83         1.22 o                         
   3  -8   5       1270.81       1265.61        28.75 o                         
   4  -8   5         18.29         14.51         1.36 o                         
   5  -8   5         10.13          7.82         1.48 o                         
   6  -8   5         22.26         16.29         2.19 o                         
   7  -8   5         13.11         11.79         1.96 o                         
 -10  -7   5         24.05         20.42         2.28 o                         
  -9  -7   5        280.18        273.11         4.90 o                         
  -8  -7   5         30.12         26.16         1.22 o                         
  -7  -7   5          3.82          2.75         0.67 o                         
  -6  -7   5        704.40        747.28        11.03 o                         
  -5  -7   5       1708.09       1774.87        24.52 o                         
  -4  -7   5       2598.86       2585.66        34.26 o                         
  -3  -7   5        948.08        984.68        14.14 o                         
  -2  -7   5       1128.65       1188.62        16.40 o                         
  -1  -7   5        726.37        703.56        12.80 o                         
   0  -7   5       2656.45       2615.15        40.10 o                         
   1  -7   5        376.66        344.85         7.37 o                         
   2  -7   5        610.59        592.03        12.09 o                         
   3  -7   5         97.45        102.22         3.12 o                         
   4  -7   5        328.51        327.35         8.76 o                         
   5  -7   5        114.00        114.85         5.20 o                         
   6  -7   5        144.82        153.57         6.38 o                         
   7  -7   5        331.02        339.34         7.76 o                         
   8  -7   5          1.39          0.31         1.58 o                         
 -10  -6   5         25.40         22.36         1.64 o                         
  -9  -6   5          1.89          1.67         0.84 o                         
  -8  -6   5         41.07         34.63         1.64 o                         
  -7  -6   5        492.62        515.91         8.63 o                         
  -6  -6   5       2344.27       2297.46        29.03 o                         
  -5  -6   5        702.08        762.98        10.14 o                         
  -4  -6   5       2160.40       2212.77        27.43 o                         
  -3  -6   5          9.18         10.98         0.81 o                         
  -2  -6   5        230.23        200.24         3.01 o                         
  -1  -6   5        576.24        588.40         8.11 o                         
   0  -6   5          0.24          1.41         0.61 o                         
   1  -6   5       1516.73       1583.17        30.74 o                         
   2  -6   5         12.95         12.11         0.69 o                         
   3  -6   5          2.87          4.26         0.62 o                         
   4  -6   5         98.49         98.29         2.19 o                         
   5  -6   5        207.73        199.98         7.31 o                         
   6  -6   5         56.82         56.79         2.34 o                         
   7  -6   5         64.39         53.61         2.05 o                         
   8  -6   5        836.35        881.38        17.00 o                         
   9  -6   5       1197.69       1168.75        28.05 o                         
 -11  -5   5        152.72        151.06         2.97 o                         
 -10  -5   5          0.82          2.90         0.85 o                         
  -9  -5   5        433.40        445.42         6.61 o                         
  -8  -5   5        507.17        500.28         7.38 o                         
  -7  -5   5       2301.67       2346.57        28.92 o                         
  -6  -5   5        100.40         81.85         2.35 o                         
  -5  -5   5        188.29        205.72         3.14 o                         
  -4  -5   5        152.40        159.81         3.25 o                         
  -3  -5   5       1383.00       1464.51        18.83 o                         
  -2  -5   5         23.53         23.75         0.84 o                         
  -1  -5   5        660.43        587.91        13.27 o                         
   0  -5   5       2744.60       2713.19        43.74 o                         
   1  -5   5        154.26        152.46         2.82 o                         
   2  -5   5       1619.39       1651.68        31.20 o                         
   3  -5   5       1565.38       1589.45        30.11 o                         
   4  -5   5        238.27        259.89         8.42 o                         
   5  -5   5        748.90        746.18        15.37 o                         
   6  -5   5          8.33          7.25         1.05 o                         
   7  -5   5        237.34        241.04         6.09 o                         
   8  -5   5        128.36        131.01         9.66 o                         
   9  -5   5          2.86          2.87         1.13 o                         
  10  -5   5        464.29        458.81         9.90 o                         
 -11  -4   5          0.11          0.62         1.04 o                         
 -10  -4   5         32.00         27.49         1.19 o                         
  -9  -4   5        410.40        399.70         7.09 o                         
  -8  -4   5        861.44        850.35        12.03 o                         
  -7  -4   5        433.59        477.01         7.28 o                         
  -6  -4   5       1753.59       1826.56        23.10 o                         
  -5  -4   5        199.57        193.31         3.47 o                         
  -4  -4   5         23.56         31.29         2.36 o                         
  -3  -4   5         63.03         72.53         1.54 o                         
  -2  -4   5       1529.86       1502.16        19.00 o                         
  -1  -4   5        356.64        389.36         5.55 o                         
   0  -4   5        150.54        132.00         2.41 o                         
   1  -4   5       2976.59       2721.95        38.89 o                         
   2  -4   5       4566.28       4434.17        90.89 o                         
   3  -4   5        191.12        149.98         4.23 o                         
   4  -4   5        243.20        244.31         5.74 o                         
   5  -4   5          1.36          2.07         0.52 o                         
   6  -4   5       1977.05       2032.16        29.98 o                         
   7  -4   5         15.12         19.27         1.75 o                         
   8  -4   5         40.18         44.41         2.22 o                         
   9  -4   5          8.86          7.82         1.66 o                         
  10  -4   5         14.37         14.51         1.38 o                         
 -11  -3   5          3.78          2.44         1.14 o                         
 -10  -3   5          0.21          0.45         0.92 o                         
  -9  -3   5        309.45        326.85         7.49 o                         
  -8  -3   5        161.10        175.46         3.11 o                         
  -7  -3   5       2731.21       2766.81        37.09 o                         
  -6  -3   5        360.91        359.22         7.60 o                         
  -5  -3   5       1332.27       1329.54        17.16 o                         
  -4  -3   5          0.56          3.29         0.51 o                         
  -3  -3   5          0.06          4.99         0.51 o                         
  -2  -3   5       4080.36       4159.24        54.09 o                         
  -1  -3   5       1026.36        956.97        13.63 o                         
   0  -3   5       1579.50       1176.24        17.83 o                         
   1  -3   5       1371.91       1294.55        16.53 o                         
   2  -3   5        253.95        329.70         6.06 o                         
   3  -3   5       1147.88       1141.20        37.39 o                         
   4  -3   5        191.18        205.48         3.21 o                         
   5  -3   5       2442.88       2495.82        40.98 o                         
   6  -3   5       1017.91       1055.88        18.04 o                         
   7  -3   5        151.26        168.47         2.98 o                         
   8  -3   5        202.04        205.27         4.12 o                         
   9  -3   5         71.87         62.44         1.85 o                         
  10  -3   5         12.06         13.61         1.26 o                         
  11  -3   5         13.15         12.56         1.82 o                         
 -11  -2   5        113.07        117.36         2.31 o                         
 -10  -2   5         36.12         35.09         1.74 o                         
  -9  -2   5         97.77         89.76         1.82 o                         
  -8  -2   5       1089.58       1119.72        14.75 o                         
  -7  -2   5        492.04        475.09         7.13 o                         
  -6  -2   5       2257.84       2214.67        35.73 o                         
  -5  -2   5        958.44        897.74        16.80 o                         
  -4  -2   5         30.09         41.58         0.95 o                         
  -3  -2   5       9006.61       8789.83       195.81 o                         
  -2  -2   5        258.98        293.00         4.69 o                         
   0  -2   5       2375.36       2023.54        35.06 o                         
   1  -2   5       1669.89       1529.10        18.98 o                         
   2  -2   5        512.85        443.72         7.99 o                         
   3  -2   5       1889.05       1866.77        24.69 o                         
   4  -2   5        104.16         90.65         1.56 o                         
   5  -2   5        537.52        506.40         7.94 o                         
   6  -2   5        573.15        572.10         8.18 o                         
   7  -2   5       2285.10       2468.94        30.29 o                         
   8  -2   5         10.15          7.95         0.73 o                         
   9  -2   5         24.78         20.58         1.18 o                         
  10  -2   5        362.98        339.67         9.56 o                         
  11  -2   5         44.00         46.47         1.71 o                         
 -11  -1   5         21.70         23.44         3.06 o                         
 -10  -1   5        335.47        355.60         5.65 o                         
  -9  -1   5        775.73        803.98        11.76 o                         
  -8  -1   5         42.53         44.98         1.28 o                         
  -7  -1   5        646.40        652.32         9.56 o                         
  -6  -1   5        868.41        840.87        13.08 o                         
  -5  -1   5        493.15        541.85         7.95 o                         
  -4  -1   5          6.28          6.18         1.44 o                         
  -3  -1   5       1103.50       1132.09        27.01 o                         
  -2  -1   5       6131.26       5770.15        90.78 o                         
   0  -1   5        141.34         84.90         1.55 o                         
   1  -1   5        193.46        227.48         4.27 o                         
   2  -1   5       1168.70       1201.33        14.95 o                         
   3  -1   5        593.10        734.15        11.09 o                         
   4  -1   5       1349.21       1415.57        17.52 o                         
   5  -1   5        823.27        714.19        11.27 o                         
   6  -1   5        627.33        635.63         9.97 o                         
   7  -1   5         85.62         90.54         1.84 o                         
   8  -1   5        714.15        749.37        10.44 o                         
   9  -1   5        103.13        107.78         3.40 o                         
  10  -1   5        361.35        371.92         5.07 o                         
  11  -1   5        642.99        648.44        11.94 o                         
 -11   0   5        177.53        169.78         3.24 o                         
 -10   0   5        978.56        958.81        13.57 o                         
  -9   0   5        106.62        116.28         2.40 o                         
  -8   0   5        746.39        774.49        15.74 o                         
  -7   0   5         87.28         91.65         1.84 o                         
  -6   0   5        209.68        211.58         3.23 o                         
  -5   0   5        671.00        728.97         9.70 o                         
  -4   0   5       2379.91       2202.97        32.11 o                         
  -3   0   5       2193.68       2103.72        28.04 o                         
  -2   0   5          8.00         12.42         0.58 o                         
  -1   0   5        311.87        307.35         4.67 o                         
   1   0   5       2298.57       2024.32        27.19 o                         
   2   0   5        301.54        305.92         4.76 o                         
   3   0   5        162.40        184.82         3.55 o                         
   4   0   5       1999.52       1915.31        24.00 o                         
   5   0   5        670.32        650.41         9.28 o                         
   6   0   5         23.66         25.14         0.71 o                         
   7   0   5          5.27          5.35         1.42 o                         
   8   0   5         74.65         67.61         2.00 o                         
   9   0   5        414.83        449.85         6.75 o                         
  10   0   5        120.16        121.15         3.51 o                         
  11   0   5         73.43         75.76         4.17 o                         
  12   0   5        196.52        191.74         3.62 o                         
 -10   1   5          8.63          6.57         0.91 o                         
  -9   1   5       1490.95       1506.46        18.96 o                         
  -8   1   5         85.17         85.82         1.98 o                         
  -7   1   5        134.91        141.07         2.32 o                         
  -6   1   5        126.05        126.72         3.06 o                         
  -5   1   5       1344.84       1341.99        18.56 o                         
  -4   1   5       1469.39       1521.59        17.91 o                         
  -3   1   5          3.19          8.31         0.46 o                         
  -2   1   5       1836.67       1684.79        19.54 o                         
   0   1   5        109.99        173.88         5.33 o                         
   1   1   5       3723.57       3718.98        98.19 o                         
   2   1   5        210.13        239.81         7.77 o                         
   5   1   5       3555.65       3415.41        49.88 o                         
   6   1   5        446.84        474.38         9.32 o                         
   7   1   5        822.49        851.09        10.45 o                         
   8   1   5        186.33        219.15         3.90 o                         
   9   1   5        221.66        194.15         2.88 o                         
  10   1   5        140.51        148.36         2.60 o                         
  11   1   5        112.55        115.66         2.30 o                         
  12   1   5         25.13         30.64         1.87 o                         
 -10   2   5         28.98         21.75         1.21 o                         
  -9   2   5         81.70         90.07         2.88 o                         
  -8   2   5        889.98        898.26        11.18 o                         
  -7   2   5        477.03        446.89         6.36 o                         
  -6   2   5        345.93        354.52         6.00 o                         
  -5   2   5       3977.13       4196.75        50.76 o                         
  -4   2   5       1225.08       1262.99        20.93 o                         
  -3   2   5       5608.14       5586.79        90.89 o                         
  -2   2   5       6901.91       6765.40       144.62 o                         
  -1   2   5        575.55        543.84         9.80 o                         
   0   2   5         13.41         10.64         0.63 o                         
   1   2   5         89.15         91.90         5.59 o                         
   2   2   5        435.77        367.92         4.77 o                         
   3   2   5       1851.27       1505.48        33.70 o                         
   4   2   5          2.37          3.62         0.37 o                         
   5   2   5       2077.49       2205.59        29.79 o                         
   6   2   5          0.23          0.35         0.58 o                         
   7   2   5         40.58         48.84         1.44 o                         
   8   2   5        612.95        624.38        19.60 o                         
   9   2   5         10.18          5.90         0.74 o                         
  10   2   5        654.91        638.20         8.58 o                         
  11   2   5         78.45         64.60         1.70 o                         
  12   2   5        412.07        389.44         6.19 o                         
 -10   3   5         16.10         14.69         1.77 o                         
  -9   3   5         19.90         22.49         1.27 o                         
  -8   3   5        366.39        359.53         9.72 o                         
  -7   3   5         13.23         15.77         0.88 o                         
  -6   3   5          1.17          3.12         1.56 o                         
  -5   3   5        819.95        864.01        13.86 o                         
  -4   3   5       3109.34       3100.96        38.03 o                         
  -3   3   5       6326.08       6418.67       142.42 o                         
  -2   3   5       1561.80       1455.80        28.04 o                         
  -1   3   5       1496.31       1389.24        33.61 o                         
   1   3   5         58.54         41.01         1.41 o                         
   2   3   5        854.82        808.61        19.06 o                         
   3   3   5          7.73         18.47         1.14 o                         
   4   3   5       5341.58       5505.06        98.17 o                         
   5   3   5         58.94         61.83         1.16 o                         
   6   3   5       1342.84       1327.56        15.53 o                         
   7   3   5        114.64        116.88         3.02 o                         
   8   3   5        760.44        730.44        16.00 o                         
   9   3   5       1025.52       1030.00        15.71 o                         
  10   3   5       1310.25       1326.95        18.22 o                         
  11   3   5        438.42        440.30         6.34 o                         
  12   3   5         19.29         13.51         1.09 o                         
  -9   4   5         14.79         10.32         1.33 o                         
  -8   4   5          0.56          1.21         0.84 o                         
  -7   4   5        325.80        359.34         5.76 o                         
  -6   4   5        179.48        206.08         3.61 o                         
  -5   4   5        538.10        535.74         7.87 o                         
  -4   4   5       2109.61       2182.68        31.91 o                         
  -3   4   5        117.30        125.60         2.54 o                         
  -2   4   5       2609.62       2790.59        40.17 o                         
  -1   4   5          7.55          9.32         0.48 o                         
   0   4   5         21.10         30.36         1.06 o                         
   1   4   5       1748.77       1840.87        29.75 o                         
   2   4   5        620.95        563.26         8.05 o                         
   3   4   5       1099.03        986.72        19.81 o                         
   4   4   5        548.33        576.84         7.79 o                         
   5   4   5       1447.64       1472.05        28.38 o                         
   6   4   5          8.10          5.90         0.53 o                         
   7   4   5       1084.16       1054.81        13.66 o                         
   8   4   5        564.62        571.93         7.92 o                         
   9   4   5        452.87        479.87         8.16 o                         
  10   4   5        290.31        288.24         4.96 o                         
  11   4   5        917.58        851.83        11.37 o                         
  12   4   5         21.42         21.61         2.41 o                         
  -9   5   5         67.38         63.50         2.11 o                         
  -8   5   5        364.69        361.50         6.13 o                         
  -7   5   5        579.77        591.58        15.76 o                         
  -6   5   5        889.32        898.02        15.33 o                         
  -5   5   5        422.06        469.55        10.69 o                         
  -4   5   5          6.55          6.43         0.59 o                         
  -3   5   5        886.86        927.18        14.22 o                         
  -2   5   5        166.48        157.18         6.08 o                         
  -1   5   5       1570.86       1457.46        43.48 o                         
   0   5   5          2.47          3.04         0.59 o                         
   1   5   5         52.72         24.32         2.78 o                         
   2   5   5       3876.67       4001.54        89.94 o                         
   3   5   5       4774.64       4568.09        66.62 o                         
   4   5   5       1877.63       1907.80        35.09 o                         
   5   5   5        416.70        443.95         6.03 o                         
   6   5   5         21.34         22.47         0.95 o                         
   7   5   5        371.07        376.21         5.85 o                         
   8   5   5        120.60        138.94         3.54 o                         
   9   5   5        604.23        598.14         7.74 o                         
  10   5   5        334.19        332.95         5.05 o                         
  11   5   5          0.12         -0.33         1.00 o                         
  12   5   5          0.90          1.21         0.89 o                         
  -8   6   5        253.02        243.42         6.51 o                         
  -7   6   5        443.63        417.30        22.49 o                         
  -6   6   5       1320.92       1304.41        38.10 o                         
  -5   6   5        212.56        221.74         6.57 o                         
  -4   6   5        732.54        810.19        21.76 o                         
  -3   6   5        674.82        665.23        21.96 o                         
  -2   6   5        246.62        248.34         5.70 o                         
  -1   6   5        142.57        165.94         3.28 o                         
   0   6   5       1119.31       1069.92        17.73 o                         
   1   6   5       1472.64       1344.52        22.33 o                         
   2   6   5       2271.80       2270.37        36.50 o                         
   3   6   5        888.54        983.90        13.43 o                         
   4   6   5        584.50        554.84         7.49 o                         
   5   6   5        287.13        287.49         4.19 o                         
   6   6   5        648.70        638.33         9.12 o                         
   7   6   5       1087.04       1101.20        16.65 o                         
   8   6   5         65.33         81.15         1.89 o                         
   9   6   5        505.30        533.16         7.02 o                         
  10   6   5        431.26        419.92         6.12 o                         
  11   6   5        108.72        107.37         2.22 o                         
  12   6   5          7.64          5.77         1.05 o                         
  -7   7   5        100.45         76.36         4.54 o                         
  -6   7   5        162.59        159.73         5.75 o                         
  -5   7   5       2688.54       2819.73        64.92 o                         
  -4   7   5         99.12         86.55         3.87 o                         
  -3   7   5        318.73        307.02         8.25 o                         
  -2   7   5       1638.91       1639.32        30.97 o                         
  -1   7   5         15.17         14.74         0.67 o                         
   0   7   5       1581.00       1581.49        46.93 o                         
   1   7   5        500.05        477.33         9.60 o                         
   2   7   5       1825.28       1800.51        29.46 o                         
   3   7   5        379.34        425.74         7.87 o                         
   4   7   5         50.57         50.47         1.14 o                         
   5   7   5        306.77        282.74         4.38 o                         
   6   7   5        337.51        363.23         5.19 o                         
   7   7   5         93.51        111.12         2.88 o                         
   8   7   5       1453.30       1504.01        21.97 o                         
   9   7   5        119.29        114.75         2.23 o                         
  10   7   5        270.35        272.15         4.09 o                         
  11   7   5         90.31         88.40         2.12 o                         
  12   7   5         18.84         22.11         1.22 o                         
  -7   8   5        157.60        162.82         7.74 o                         
  -6   8   5        400.50        393.98        11.24 o                         
  -5   8   5        166.61        147.35         6.82 o                         
  -4   8   5        479.09        513.13        18.36 o                         
  -3   8   5          1.15          4.06         0.97 o                         
  -2   8   5        154.02        153.96         5.70 o                         
  -1   8   5       2124.81       2200.53        69.62 o                         
   1   8   5        317.24        341.99        10.21 o                         
   2   8   5        186.45        187.92         3.84 o                         
   3   8   5        616.65        623.71         8.37 o                         
   4   8   5         21.41         24.41         1.43 o                         
   5   8   5        123.88        126.67         2.38 o                         
   6   8   5        134.91        145.87         3.45 o                         
   7   8   5        601.98        619.98         9.87 o                         
   8   8   5        249.25        257.69         4.17 o                         
   9   8   5        830.38        846.26        11.41 o                         
  10   8   5        242.81        239.30         5.58 o                         
  11   8   5          0.00         -0.31         0.93 o                         
  -6   9   5          0.03          0.31         2.35 o                         
  -5   9   5        122.97        110.24         6.49 o                         
  -4   9   5          0.64          2.38         1.35 o                         
  -1   9   5        543.33        581.19        20.02 o                         
   0   9   5        134.29        169.18         5.24 o                         
   1   9   5       1099.33       1178.66        28.02 o                         
   2   9   5        440.76        417.14         7.68 o                         
   3   9   5        476.55        447.86         7.50 o                         
   4   9   5          1.14          2.27         1.22 o                         
   5   9   5        238.37        244.74         3.89 o                         
   6   9   5        790.27        836.64        10.46 o                         
   7   9   5        457.50        499.86         7.04 o                         
   8   9   5        796.55        800.35        11.75 o                         
   9   9   5        344.01        361.55         5.49 o                         
  10   9   5        206.19        194.22         3.93 o                         
  11   9   5        217.53        240.73         4.53 o                         
   0  10   5        552.24        563.29        16.23 o                         
   1  10   5         47.54         48.08         1.72 o                         
   2  10   5        672.49        723.49        15.46 o                         
   3  10   5        655.30        650.79        13.06 o                         
   4  10   5        233.91        260.12         5.62 o                         
   5  10   5       1742.56       1778.17        23.89 o                         
   6  10   5         84.55         83.76         1.78 o                         
   7  10   5        268.01        267.97         7.72 o                         
   8  10   5         11.19         10.61         1.00 o                         
   9  10   5         35.74         32.68         1.61 o                         
  10  10   5         12.41         10.82         1.20 o                         
   0  11   5        297.90        295.84         8.09 o                         
   1  11   5        140.66        134.43         7.46 o                         
   2  11   5         81.88         98.16         3.54 o                         
   3  11   5         75.90         76.31         3.25 o                         
   4  11   5        327.93        358.12         6.64 o                         
   5  11   5          4.33          3.32         1.03 o                         
   6  11   5        483.87        469.02         7.76 o                         
   7  11   5          7.11          8.60         1.01 o                         
   8  11   5         50.11         52.93         1.92 o                         
   9  11   5          9.61         10.38         1.14 o                         
   0  12   5         71.26         60.55         4.57 o                         
   1  12   5         49.37         42.32         3.63 o                         
   2  12   5         22.63         22.73         2.53 o                         
   3  12   5         91.34         93.24         3.22 o                         
   4  12   5        193.37        186.91         4.42 o                         
   5  12   5        596.37        583.89        23.20 o                         
   6  12   5          8.29          5.77         1.17 o                         
   7  12   5          1.19          1.05         1.03 o                         
   8  12   5         57.58         59.42         2.49 o                         
   2  13   5        310.99        346.14        11.30 o                         
   3  13   5         99.90         92.27         4.31 o                         
   4  13   5        127.35        116.03         3.74 o                         
   5  13   5        239.06        236.24         5.98 o                         
  -4 -12   6        198.42        195.26         6.94 o                         
  -3 -12   6        234.13        238.84         6.22 o                         
  -2 -12   6        110.01        112.34         4.12 o                         
  -1 -12   6         99.97        100.78         3.97 o                         
   0 -12   6        211.90        219.95        10.09 o                         
  -6 -11   6        750.00        702.59        11.09 o                         
  -5 -11   6         15.17         15.50         1.31 o                         
  -4 -11   6         54.35         58.23         1.85 o                         
  -3 -11   6          0.42          0.79         1.09 o                         
  -2 -11   6         80.21         78.73         2.50 o                         
  -1 -11   6        566.74        546.08        14.18 o                         
   0 -11   6        159.34        161.96         4.40 o                         
   1 -11   6        162.10        149.57         8.77 o                         
   2 -11   6        212.80        204.90         7.87 o                         
  -7 -10   6        647.63        639.31        10.16 o                         
  -6 -10   6         22.28         18.74         1.37 o                         
  -5 -10   6        787.49        797.04        11.47 o                         
  -4 -10   6        328.40        302.78         6.87 o                         
  -3 -10   6         38.82         32.51         1.90 o                         
  -2 -10   6       1153.90       1172.62        18.54 o                         
  -1 -10   6        209.35        206.62         6.45 o                         
   0 -10   6        161.67        155.00         7.83 o                         
   1 -10   6          2.82          2.70         0.81 o                         
   2 -10   6        350.33        341.66        12.82 o                         
  -8  -9   6        431.87        427.58         6.93 o                         
  -7  -9   6         64.26         63.05         2.07 o                         
  -6  -9   6          2.92          1.93         0.94 o                         
  -5  -9   6        150.68        139.32         2.62 o                         
  -4  -9   6        175.10        184.93         3.49 o                         
  -3  -9   6         80.20         88.84         2.54 o                         
  -2  -9   6          0.61          1.00         0.73 o                         
  -1  -9   6        919.60        892.87        13.72 o                         
   0  -9   6        260.43        236.77         5.81 o                         
   1  -9   6       1203.33       1144.72        17.37 o                         
   2  -9   6        849.84        801.42        26.68 o                         
   3  -9   6        100.37         88.72         2.35 o                         
   4  -9   6        135.45        128.58         5.42 o                         
   5  -9   6         10.97         11.52         1.99 o                         
   6  -9   6        434.34        406.79        15.48 o                         
  -9  -8   6        556.52        533.89        10.12 o                         
  -8  -8   6        208.50        207.71         3.40 o                         
  -7  -8   6         18.12         12.95         1.09 o                         
  -6  -8   6        113.39        112.28         2.33 o                         
  -5  -8   6        669.10        671.47         9.92 o                         
  -4  -8   6        250.76        195.42         4.86 o                         
  -3  -8   6        206.19        219.82         4.15 o                         
  -2  -8   6       1224.91       1238.51        17.50 o                         
  -1  -8   6        132.92        129.55         2.77 o                         
   0  -8   6        561.21        594.81        11.01 o                         
   1  -8   6       2860.82       2789.11        45.68 o                         
   2  -8   6         27.86         26.17         1.73 o                         
   3  -8   6        173.65        169.67         5.19 o                         
   4  -8   6        632.73        615.36        22.62 o                         
   5  -8   6         43.21         39.35         2.56 o                         
   6  -8   6        311.32        313.99        14.30 o                         
   7  -8   6        309.92        289.59        10.59 o                         
 -10  -7   6         91.95         83.44         1.91 o                         
  -9  -7   6        176.74        170.25         3.18 o                         
  -8  -7   6        599.17        565.82        13.94 o                         
  -7  -7   6         72.08         62.07         1.57 o                         
  -6  -7   6        347.76        342.84         5.78 o                         
  -5  -7   6          7.51         16.29         0.89 o                         
  -4  -7   6          0.60          1.05         0.68 o                         
  -3  -7   6       1619.37       1713.94        21.68 o                         
  -2  -7   6         60.43         67.03         5.21 o                         
  -1  -7   6       1172.78       1248.75        19.76 o                         
   0  -7   6       1082.69       1059.21        15.06 o                         
   1  -7   6          1.76          2.56         0.50 o                         
   2  -7   6          9.51          9.83         0.77 o                         
   3  -7   6          3.92          4.39         0.74 o                         
   4  -7   6         22.88         33.52         4.59 o                         
   5  -7   6        554.76        583.77        16.32 o                         
   6  -7   6          2.26          4.11         1.71 o                         
   7  -7   6        400.62        397.33        10.41 o                         
   8  -7   6         36.54         38.01         2.13 o                         
 -10  -6   6        108.02         95.88         2.26 o                         
  -9  -6   6        285.53        269.23         4.50 o                         
  -8  -6   6         71.39         70.50         2.98 o                         
  -7  -6   6        291.96        314.78         9.17 o                         
  -6  -6   6       1312.08       1283.28        16.56 o                         
  -5  -6   6        488.97        460.65         6.53 o                         
  -4  -6   6       1775.89       1922.14        23.98 o                         
  -3  -6   6        568.94        549.27         7.53 o                         
  -2  -6   6       1094.29       1189.85        16.35 o                         
  -1  -6   6       2113.89       2113.38        41.91 o                         
   0  -6   6       1194.07       1302.83        18.20 o                         
   1  -6   6         67.05         80.87         1.69 o                         
   2  -6   6         61.10         51.93         2.74 o                         
   3  -6   6        238.56        250.17         5.68 o                         
   4  -6   6         18.85         16.24         1.59 o                         
   5  -6   6          1.32          1.73         0.89 o                         
   6  -6   6        665.35        727.05        18.87 o                         
   7  -6   6          0.98          2.29         1.22 o                         
   8  -6   6         11.46          7.99         2.02 o                         
   9  -6   6         44.89         43.65         2.59 o                         
 -10  -5   6        127.40        114.93         2.32 o                         
  -9  -5   6        157.11        145.01         3.17 o                         
  -8  -5   6        249.66        243.86         3.81 o                         
  -7  -5   6        830.74        811.72        11.76 o                         
  -6  -5   6         64.57         62.38         2.15 o                         
  -5  -5   6        866.35        868.24        11.52 o                         
  -4  -5   6       1077.02       1035.89        15.59 o                         
  -3  -5   6        364.90        381.16         5.86 o                         
  -2  -5   6       3910.84       4205.40        61.18 o                         
  -1  -5   6        374.56        367.52         6.24 o                         
   0  -5   6        270.84        270.45         4.71 o                         
   1  -5   6       2183.68       2227.81        45.82 o                         
   2  -5   6        121.32        116.14         2.47 o                         
   3  -5   6         42.78         35.22         1.20 o                         
   4  -5   6       1586.56       1611.50        21.61 o                         
   5  -5   6       2770.37       2805.75        41.23 o                         
   6  -5   6        128.65        138.50         3.46 o                         
   7  -5   6         32.41         27.15         1.09 o                         
   8  -5   6         50.76         60.48         2.31 o                         
   9  -5   6        173.57        178.85         4.45 o                         
 -10  -4   6         17.08         13.12         1.17 o                         
  -9  -4   6         30.06         27.03         1.15 o                         
  -8  -4   6         82.10         81.23         2.03 o                         
  -7  -4   6          4.69          7.98         1.04 o                         
  -6  -4   6        983.87        979.95        12.02 o                         
  -5  -4   6         58.40         48.60         1.93 o                         
  -4  -4   6        364.48        357.60         5.09 o                         
  -3  -4   6        588.54        589.94         9.22 o                         
  -2  -4   6        781.23        843.56        11.52 o                         
  -1  -4   6       7979.59       8094.85       127.04 o                         
   0  -4   6        480.77        442.00         6.29 o                         
   1  -4   6        109.51        112.33         2.28 o                         
   2  -4   6        402.08        427.70         7.72 o                         
   3  -4   6         72.48         68.63         1.81 o                         
   4  -4   6       5880.83       6075.75       135.63 o                         
   5  -4   6          0.96          0.81         0.48 o                         
   6  -4   6        484.49        482.26         8.47 o                         
   7  -4   6         44.83         42.21         1.29 o                         
   8  -4   6        198.70        199.36         3.76 o                         
   9  -4   6        520.69        499.23         7.51 o                         
  10  -4   6         26.43         19.41         1.17 o                         
 -11  -3   6         13.43         12.91         1.67 o                         
 -10  -3   6        163.40        162.61         3.18 o                         
  -9  -3   6         67.19         64.75         2.32 o                         
  -8  -3   6        184.30        176.49         3.85 o                         
  -7  -3   6        537.46        559.87         8.33 o                         
  -6  -3   6        507.90        483.99         7.32 o                         
  -5  -3   6       1866.59       1938.90        24.64 o                         
  -4  -3   6         58.77         49.66         1.37 o                         
  -3  -3   6       3666.75       3569.52        43.71 o                         
  -2  -3   6       5907.92       5600.62        67.29 o                         
  -1  -3   6        126.73        142.01         2.38 o                         
   0  -3   6       2381.91       2342.28        61.48 o                         
   1  -3   6         25.89         16.07         1.34 o                         
   2  -3   6          5.29          4.03         1.18 o                         
   3  -3   6       4002.84       3887.17        61.69 o                         
   4  -3   6       2442.91       2475.74        45.62 o                         
   5  -3   6       1149.39       1183.14        23.16 o                         
   6  -3   6         21.02         19.20         0.83 o                         
   7  -3   6        200.69        204.90         3.07 o                         
   8  -3   6         46.26         39.12         1.09 o                         
   9  -3   6         46.96         43.67         1.50 o                         
  10  -3   6        748.02        745.22        18.11 o                         
  11  -3   6         39.36         28.73         5.37 o                         
 -11  -2   6         31.95         26.95         1.22 o                         
 -10  -2   6        120.41        121.45         2.31 o                         
  -9  -2   6        137.34        138.57         2.50 o                         
  -8  -2   6        238.24        227.72         5.85 o                         
  -7  -2   6          2.19          1.01         0.59 o                         
  -6  -2   6       1337.39       1408.11        26.99 o                         
  -5  -2   6       1346.69       1395.97        22.58 o                         
  -4  -2   6       2031.28       1978.50        26.76 o                         
  -3  -2   6       8521.07       7880.33       111.67 o                         
  -2  -2   6       1487.11       1628.96        28.63 o                         
  -1  -2   6         40.82         21.82         0.68 o                         
   0  -2   6          4.77         11.94         1.58 o                         
   1  -2   6       1350.33       1165.02        16.16 o                         
   2  -2   6       4912.39       4770.08       213.39 o                         
   3  -2   6       2271.78       2288.89        32.87 o                         
   4  -2   6         85.06         95.20         1.93 o                         
   5  -2   6        152.34        162.39         3.04 o                         
   6  -2   6         71.67         75.35         2.20 o                         
   7  -2   6          1.68          1.72         0.53 o                         
   8  -2   6        289.04        280.09         4.39 o                         
   9  -2   6        549.22        531.54         9.47 o                         
  10  -2   6        178.74        169.30         3.07 o                         
  11  -2   6        404.87        407.00         6.32 o                         
 -10  -1   6        180.54        182.93         2.95 o                         
  -9  -1   6        339.06        345.70         5.19 o                         
  -8  -1   6         99.90         98.65         2.18 o                         
  -7  -1   6       1249.09       1284.27        19.26 o                         
  -6  -1   6        148.28        155.58         2.61 o                         
  -5  -1   6        697.65        687.53        11.49 o                         
  -4  -1   6       7961.82       7824.59       143.42 o                         
  -3  -1   6          6.16          1.42         0.81 o                         
  -2  -1   6       1636.89        509.07       717.28 o                         
  -1  -1   6       4605.61       4006.41        65.34 o                         
   0  -1   6        379.07        301.86         6.12 o                         
   1  -1   6        276.17        263.13         9.62 o                         
   2  -1   6        716.37        610.76        11.46 o                         
   3  -1   6       8011.39       7302.03       232.86 o                         
   4  -1   6         15.26         24.33         0.67 o                         
   5  -1   6        388.34        373.35         5.38 o                         
   6  -1   6        157.69        170.08         2.81 o                         
   7  -1   6        105.84         93.32         4.84 o                         
   8  -1   6        528.97        546.18        12.31 o                         
   9  -1   6        432.89        437.66         6.45 o                         
  10  -1   6          9.61          5.20         0.97 o                         
  11  -1   6        220.57        204.92         5.50 o                         
 -10   0   6          3.68          3.63         0.97 o                         
  -9   0   6         37.09         36.76         1.51 o                         
  -8   0   6        862.04        880.68        11.02 o                         
  -7   0   6        145.41        147.62         2.55 o                         
  -6   0   6       1121.57       1166.31        16.57 o                         
  -5   0   6       3177.72       3108.10        35.61 o                         
  -4   0   6         31.91         23.47         0.76 o                         
  -3   0   6       1061.23       1192.41        18.21 o                         
  -2   0   6         23.28         16.99         0.66 o                         
  -1   0   6       2236.31       1955.64        23.11 o                         
   1   0   6       3842.62       3600.62        56.67 o                         
   3   0   6       2402.57       2172.07        89.90 o                         
   4   0   6       3228.14       3283.17        46.52 o                         
   5   0   6        653.24        621.75         8.50 o                         
   6   0   6        285.99        272.97         4.23 o                         
   7   0   6       3743.90       3790.72        48.80 o                         
   8   0   6       1027.40       1057.91        14.45 o                         
   9   0   6         64.12         58.58         3.30 o                         
  10   0   6         11.74         16.26         0.97 o                         
  11   0   6         18.72         21.15         1.15 o                         
  12   0   6         64.61         58.22         2.10 o                         
 -10   1   6         75.32         63.61         1.71 o                         
  -9   1   6        432.28        429.05         6.56 o                         
  -8   1   6        294.68        303.72         4.33 o                         
  -7   1   6       1392.49       1405.54        19.89 o                         
  -6   1   6        239.70        270.57         4.13 o                         
  -5   1   6       1521.80       1606.88        24.19 o                         
  -4   1   6       1908.38       1869.14        23.50 o                         
  -3   1   6        971.47        994.43        13.88 o                         
  -2   1   6       1501.17       1481.15        22.29 o                         
  -1   1   6        216.57        181.91         3.05 o                         
   0   1   6        424.45        541.58         9.91 o                         
   1   1   6       3919.83       3660.76        58.23 o                         
   2   1   6       6012.41       4716.85       240.68 o                         
   3   1   6        687.26        632.40        10.85 o                         
   4   1   6       2196.08       2145.33        28.47 o                         
   5   1   6        200.97        212.36         3.38 o                         
   6   1   6        142.52        137.35         7.55 o                         
   7   1   6       1344.23       1363.35        18.97 o                         
   8   1   6       2060.14       2105.32        26.35 o                         
   9   1   6        716.34        772.98        11.14 o                         
  10   1   6         68.89         73.01         1.83 o                         
  11   1   6          5.60          7.51         0.91 o                         
  12   1   6         56.44         46.41         3.57 o                         
 -10   2   6         92.50         88.86         2.31 o                         
  -9   2   6        339.72        337.33         5.21 o                         
  -8   2   6         97.03        100.95         2.13 o                         
  -7   2   6        756.43        803.10        10.69 o                         
  -6   2   6         96.28         92.17         1.82 o                         
  -5   2   6       2507.85       2640.42        32.11 o                         
  -4   2   6       1670.58       1797.72        22.17 o                         
  -3   2   6        664.29        623.38         7.96 o                         
  -2   2   6        417.17        501.80         8.65 o                         
  -1   2   6       2052.25       2040.42        27.69 o                         
   1   2   6       5187.40       4850.75        89.03 o                         
   2   2   6        135.95        124.37         2.24 o                         
   3   2   6        601.24        602.35        18.56 o                         
   4   2   6         30.67         14.58         0.53 o                         
   5   2   6        891.13        820.74        11.58 o                         
   6   2   6       1810.41       1856.49        30.66 o                         
   7   2   6        467.21        487.96         7.83 o                         
   8   2   6        894.65        944.00        12.69 o                         
   9   2   6        170.83        165.85         2.79 o                         
  10   2   6        705.06        776.54        16.26 o                         
  11   2   6          0.11          0.84         0.70 o                         
  12   2   6         24.48         31.93         2.28 o                         
  -9   3   6        319.71        309.53         5.29 o                         
  -8   3   6         84.32         78.15         1.86 o                         
  -7   3   6         47.44         45.26         1.42 o                         
  -6   3   6       2722.84       2843.48        41.44 o                         
  -5   3   6         23.53         16.81         0.85 o                         
  -4   3   6        472.30        492.05         8.51 o                         
  -3   3   6       1009.31       1139.16        15.68 o                         
  -2   3   6       1081.41       1096.77        16.86 o                         
   0   3   6        864.02        766.79        12.88 o                         
   1   3   6       1693.40       1735.67        21.34 o                         
   2   3   6        135.41        120.35         2.03 o                         
   3   3   6        951.41        967.29        11.66 o                         
   4   3   6         56.83         54.72         2.23 o                         
   5   3   6        576.97        586.10         8.83 o                         
   6   3   6         32.43         26.53         1.17 o                         
   7   3   6          7.87         14.95         2.99 o                         
   8   3   6         32.79         25.58         1.45 o                         
   9   3   6       1355.96       1398.56        23.09 o                         
  10   3   6        426.63        388.52         6.20 o                         
  11   3   6         22.42         23.12         1.04 o                         
  12   3   6        123.16        120.65         2.92 o                         
  -9   4   6         77.83         75.98         2.14 o                         
  -8   4   6        484.63        497.42         7.74 o                         
  -7   4   6       1456.37       1430.34        31.08 o                         
  -6   4   6        860.16        862.81        13.49 o                         
  -5   4   6         56.69         55.88         1.33 o                         
  -4   4   6        541.24        574.22         9.80 o                         
  -3   4   6        536.08        562.69        10.00 o                         
  -2   4   6        747.05        831.23        12.97 o                         
  -1   4   6       6441.36       6328.12        98.97 o                         
   0   4   6       5428.84       5430.04       136.93 o                         
   1   4   6       1386.19       1263.04        21.52 o                         
   2   4   6       3422.03       3417.31        44.85 o                         
   3   4   6       1967.83       2035.62        27.05 o                         
   4   4   6        319.26        355.94         5.74 o                         
   5   4   6       1075.19       1130.17        33.66 o                         
   6   4   6       2178.87       2179.52        33.81 o                         
   7   4   6        172.21        165.24         2.55 o                         
   8   4   6         14.24         15.62         0.74 o                         
   9   4   6        338.48        325.72         4.76 o                         
  10   4   6          3.92          2.63         0.74 o                         
  11   4   6         49.43         50.51         1.42 o                         
  12   4   6          5.93          6.15         0.99 o                         
  -8   5   6       1009.20       1014.00        17.12 o                         
  -7   5   6        148.22        152.70         3.25 o                         
  -6   5   6        192.36        180.04         4.44 o                         
  -5   5   6        272.39        252.61         4.11 o                         
  -4   5   6        217.89        273.38         4.07 o                         
  -3   5   6       1819.01       1906.91        31.29 o                         
  -2   5   6       2085.53       2149.72        50.00 o                         
  -1   5   6        394.88        406.07        10.29 o                         
   0   5   6         92.13        115.12         2.50 o                         
   1   5   6        287.38        343.28         5.82 o                         
   2   5   6       4862.54       4708.27        61.18 o                         
   3   5   6         24.14         33.82         0.83 o                         
   4   5   6        589.10        508.43         8.01 o                         
   5   5   6       3774.26       3781.70        42.71 o                         
   6   5   6        435.00        433.79         8.02 o                         
   7   5   6       2158.08       2235.59        26.42 o                         
   8   5   6        714.42        782.99        17.80 o                         
   9   5   6        303.46        326.50         4.59 o                         
  10   5   6        599.59        669.91        16.67 o                         
  11   5   6         25.08         23.59         1.20 o                         
  12   5   6          7.36         10.62         1.56 o                         
  -8   6   6         55.91         57.92         2.33 o                         
  -7   6   6        436.25        396.46        18.80 o                         
  -6   6   6        208.02        218.96         6.54 o                         
  -5   6   6        142.12        141.92         4.26 o                         
  -4   6   6        424.22        437.12         8.70 o                         
  -3   6   6         10.28          6.41         0.71 o                         
  -2   6   6       4506.88       4656.60        65.63 o                         
  -1   6   6       1307.45       1281.79        17.62 o                         
   0   6   6        133.57        107.64         3.14 o                         
   1   6   6        452.45        440.04         7.36 o                         
   2   6   6        313.88        280.62         4.87 o                         
   3   6   6         12.23         19.65         1.72 o                         
   4   6   6       2863.65       2825.92        46.03 o                         
   5   6   6          6.59          7.70         0.60 o                         
   6   6   6       1829.40       1893.21        23.95 o                         
   7   6   6        493.24        503.75         6.86 o                         
   8   6   6        157.45        148.34         2.52 o                         
   9   6   6        351.70        355.77         4.99 o                         
  10   6   6          1.68          2.49         0.80 o                         
  11   6   6        308.07        292.70         4.17 o                         
  12   6   6         17.46         14.02         1.05 o                         
  -7   7   6         21.01         20.25         4.38 o                         
  -6   7   6        505.17        502.24        14.97 o                         
  -5   7   6         14.24         21.17         2.09 o                         
  -4   7   6        130.35        106.69         4.03 o                         
  -3   7   6       3409.01       3613.24        79.96 o                         
  -2   7   6       2050.71       2100.99        66.85 o                         
  -1   7   6       1224.98       1250.74        30.85 o                         
   0   7   6        281.01        274.22         7.91 o                         
   1   7   6        476.51        475.37         8.63 o                         
   2   7   6       1913.20       1974.11        32.21 o                         
   3   7   6       2219.80       2314.05        49.79 o                         
   4   7   6         43.48         35.45         2.07 o                         
   5   7   6          3.10          4.15         1.76 o                         
   6   7   6         41.39         49.16         1.24 o                         
   7   7   6        460.76        450.46         9.39 o                         
   8   7   6        457.91        460.58         7.04 o                         
   9   7   6         31.21         46.73         1.54 o                         
  10   7   6        250.24        248.54         3.87 o                         
  11   7   6         90.34         89.60         1.90 o                         
  12   7   6         87.75         99.05         2.26 o                         
  -6   8   6         13.62          6.57         2.51 o                         
  -5   8   6        100.02         90.86         5.28 o                         
  -4   8   6        187.65        185.49         7.76 o                         
  -3   8   6       1644.25       1614.39        51.58 o                         
  -2   8   6        692.91        677.23        23.11 o                         
  -1   8   6       2032.55       2016.06        37.89 o                         
   0   8   6          1.65          3.46         0.43 o                         
   1   8   6         79.43         73.75         1.99 o                         
   2   8   6       1832.28       1923.72        36.29 o                         
   3   8   6        570.28        614.26        11.18 o                         
   4   8   6       1556.85       1594.50        29.35 o                         
   5   8   6         95.89        109.31         2.03 o                         
   6   8   6          8.05          8.52         1.33 o                         
   7   8   6          2.11          4.25         0.85 o                         
   8   8   6          6.27         10.07         1.47 o                         
   9   8   6          0.73          1.71         1.55 o                         
  10   8   6         85.81         99.82         3.07 o                         
  11   8   6         42.51         41.14         1.46 o                         
  -5   9   6        538.35        554.71        13.64 o                         
  -4   9   6        536.91        504.47        19.16 o                         
  -3   9   6         35.34         29.21         1.76 o                         
  -2   9   6        210.18        203.25         8.05 o                         
  -1   9   6         19.60         18.61         1.43 o                         
   0   9   6        568.08        567.19        11.57 o                         
   1   9   6         92.57        102.82         3.74 o                         
   2   9   6          0.10          2.03         0.63 o                         
   3   9   6       1914.88       1999.52        33.51 o                         
   4   9   6         32.35         37.61         1.08 o                         
   5   9   6        585.35        628.07        10.22 o                         
   6   9   6         73.94         71.94         1.66 o                         
   7   9   6          5.71         11.85         1.73 o                         
   8   9   6        344.18        332.32         9.58 o                         
   9   9   6        141.60        137.18         2.55 o                         
  10   9   6        115.42        117.43         4.74 o                         
  11   9   6        164.19        151.91         3.23 o                         
  -1  10   6          3.73          6.03         1.41 o                         
   0  10   6        109.30        114.33         3.96 o                         
   1  10   6         79.81         78.18         2.83 o                         
   2  10   6         25.06         30.84         2.39 o                         
   3  10   6        118.73        116.07         2.62 o                         
   4  10   6       1925.21       1937.63        31.63 o                         
   5  10   6       1601.55       1677.73        22.43 o                         
   6  10   6         22.57         26.45         1.59 o                         
   7  10   6        393.44        418.32         5.98 o                         
   8  10   6         46.17         41.79         1.38 o                         
   9  10   6        313.07        282.26         4.57 o                         
  10  10   6        260.02        265.70         4.24 o                         
   1  11   6        788.67        757.93        33.09 o                         
   2  11   6          1.30         -1.26         1.29 o                         
   3  11   6          5.63          7.51         1.23 o                         
   4  11   6        256.31        258.84         4.56 o                         
   5  11   6         20.52         19.88         1.12 o                         
   6  11   6          0.02          0.95         0.85 o                         
   7  11   6          0.25          0.93         1.10 o                         
   8  11   6        140.79        131.00         2.49 o                         
   9  11   6        195.74        196.78         3.75 o                         
   1  12   6         37.40         32.48         2.05 o                         
   2  12   6        272.81        246.82         6.19 o                         
   3  12   6          9.85         18.06         2.10 o                         
   4  12   6         24.08         25.22         2.09 o                         
   5  12   6         43.93         46.18         3.53 o                         
   6  12   6         31.27         31.98         1.39 o                         
   7  12   6          1.02          1.78         1.31 o                         
   8  12   6         35.61         35.11         1.99 o                         
   2  13   6        378.02        372.66        17.16 o                         
   3  13   6         17.94         19.77         2.71 o                         
   4  13   6          0.82         -0.60         2.41 o                         
   5  13   6         53.18         54.16         2.60 o                         
  -6 -11   7        207.64        200.56         3.68 o                         
  -5 -11   7        278.45        285.29         5.20 o                         
  -4 -11   7        279.08        285.94         5.40 o                         
  -3 -11   7        163.29        158.44         6.72 o                         
  -2 -11   7        378.25        365.47         9.37 o                         
  -1 -11   7        441.79        422.38        19.41 o                         
   0 -11   7          8.68         11.32         0.95 o                         
   1 -11   7        112.95        116.26         4.19 o                         
   2 -11   7         55.08         51.33         3.34 o                         
  -7 -10   7          1.42          0.99         1.12 o                         
  -6 -10   7          0.06         -0.30         1.05 o                         
  -5 -10   7         81.47         81.05         2.49 o                         
  -4 -10   7         20.16         17.97         2.54 o                         
  -3 -10   7        522.63        554.95        10.95 o                         
  -2 -10   7       1016.78       1014.84        14.40 o                         
  -1 -10   7        225.59        244.83         5.96 o                         
   0 -10   7         25.87         28.28         1.53 o                         
   1 -10   7          6.29          3.40         0.84 o                         
   2 -10   7        325.89        295.28        13.06 o                         
   3 -10   7        337.19        296.35         6.03 o                         
   4 -10   7          5.41          5.29         1.05 o                         
  -8  -9   7        132.87        131.95         3.06 o                         
  -7  -9   7        224.94        255.25         6.48 o                         
  -6  -9   7        444.29        426.52         6.88 o                         
  -5  -9   7         60.74         67.85         1.83 o                         
  -4  -9   7         49.07         48.41         2.14 o                         
  -3  -9   7        543.29        535.48         9.04 o                         
  -2  -9   7        441.12        470.21         7.29 o                         
  -1  -9   7        229.69        227.09         7.14 o                         
   0  -9   7         69.82         72.30         1.76 o                         
   1  -9   7          4.99          6.64         0.83 o                         
   2  -9   7        253.90        260.12        10.34 o                         
   3  -9   7        391.90        392.19        10.09 o                         
   4  -9   7       1172.48       1149.19        39.14 o                         
   5  -9   7         46.96         42.90         3.09 o                         
   6  -9   7          4.05          3.44         2.53 o                         
  -9  -8   7        301.36        271.38         4.58 o                         
  -8  -8   7          0.25          1.33         1.30 o                         
  -7  -8   7        726.21        701.99         9.94 o                         
  -6  -8   7         70.48         64.33         1.74 o                         
  -5  -8   7         76.10         75.40         2.67 o                         
  -4  -8   7        244.75        216.91         3.89 o                         
  -3  -8   7        547.89        538.67         9.34 o                         
  -2  -8   7         81.98         83.44         1.82 o                         
  -1  -8   7         17.17         28.61         5.12 o                         
   0  -8   7        336.03        344.04         6.14 o                         
   1  -8   7        191.06        171.42         3.46 o                         
   2  -8   7        565.82        554.58        15.80 o                         
   3  -8   7       3302.55       3288.08        75.03 o                         
   4  -8   7        650.65        647.91        21.73 o                         
   5  -8   7          2.01          0.36         1.35 o                         
   6  -8   7          0.01         -0.13         1.81 o                         
   7  -8   7         91.15         81.56         3.62 o                         
  -9  -7   7        148.89        149.77         2.96 o                         
  -8  -7   7          0.23          0.39         0.78 o                         
  -7  -7   7          3.49          4.51         0.90 o                         
  -6  -7   7        294.79        284.58         4.46 o                         
  -5  -7   7        283.57        295.93         5.06 o                         
  -4  -7   7       1662.42       1643.93        26.84 o                         
  -3  -7   7       1877.43       1805.87        21.68 o                         
  -2  -7   7        192.45        189.67         3.22 o                         
  -1  -7   7        485.64        463.06         7.73 o                         
   0  -7   7        240.27        251.00         5.33 o                         
   1  -7   7        262.15        266.67         9.70 o                         
   2  -7   7        513.68        545.94        11.18 o                         
   3  -7   7         71.48         67.93         1.96 o                         
   4  -7   7        324.05        321.38         7.41 o                         
   5  -7   7        778.52        748.98        12.72 o                         
   6  -7   7        106.43         99.67         4.88 o                         
   7  -7   7         28.57         27.93         2.50 o                         
   8  -7   7        132.24        129.77         3.87 o                         
 -10  -6   7        169.25        153.22         2.83 o                         
  -9  -6   7         20.68         15.47         1.18 o                         
  -8  -6   7         97.03         98.23         2.20 o                         
  -7  -6   7        399.22        391.06         8.67 o                         
  -6  -6   7        263.59        260.99         6.94 o                         
  -5  -6   7       2018.25       1970.39        29.47 o                         
  -4  -6   7       2145.58       2117.89        26.68 o                         
  -3  -6   7          1.13          1.90         0.70 o                         
  -2  -6   7        438.38        428.34         8.24 o                         
  -1  -6   7       1212.61       1229.81        15.86 o                         
   0  -6   7         86.71         89.68         3.30 o                         
   1  -6   7       1694.21       1698.30        28.16 o                         
   2  -6   7         15.25         15.10         1.85 o                         
   3  -6   7         28.14         27.69         1.75 o                         
   4  -6   7        259.57        287.90         6.82 o                         
   5  -6   7         82.62         85.78         2.32 o                         
   6  -6   7        313.72        318.59        11.74 o                         
   7  -6   7         11.81         14.58         1.26 o                         
   8  -6   7        423.70        427.49        11.23 o                         
   9  -6   7        528.32        531.03        14.06 o                         
 -10  -5   7         13.91         17.07         1.24 o                         
  -9  -5   7         61.60         64.35         1.74 o                         
  -8  -5   7       1377.20       1342.78        18.01 o                         
  -7  -5   7        166.15        171.58         3.22 o                         
  -6  -5   7        245.91        248.33         7.41 o                         
  -5  -5   7        533.92        527.65         6.98 o                         
  -4  -5   7        696.72        686.35        13.49 o                         
  -3  -5   7        159.91        192.34         3.30 o                         
  -2  -5   7          6.68          6.41         0.71 o                         
  -1  -5   7          5.91          3.70         1.42 o                         
   0  -5   7       6350.84       6547.20        85.13 o                         
   1  -5   7        634.02        616.61         9.03 o                         
   2  -5   7       2577.76       2615.38        42.73 o                         
   3  -5   7         10.20         17.21         0.94 o                         
   4  -5   7        220.88        220.69         6.62 o                         
   5  -5   7        102.55        101.30         2.10 o                         
   6  -5   7         20.49         26.33         0.99 o                         
   7  -5   7        546.13        565.55        14.09 o                         
   8  -5   7         28.70         26.72         3.18 o                         
   9  -5   7         57.21         48.23         2.96 o                         
 -10  -4   7          1.05          0.34         0.89 o                         
  -9  -4   7        520.22        499.87        12.62 o                         
  -8  -4   7        531.05        491.22         6.57 o                         
  -7  -4   7        625.41        656.73         8.90 o                         
  -6  -4   7       1374.16       1362.09        17.56 o                         
  -5  -4   7        631.42        626.41         9.93 o                         
  -4  -4   7        348.78        339.03         5.01 o                         
  -3  -4   7        121.31        111.48         2.09 o                         
  -2  -4   7        299.47        278.18         5.58 o                         
  -1  -4   7       1235.20       1354.86        16.18 o                         
   0  -4   7        321.82        296.57         6.58 o                         
   1  -4   7       7991.19       8044.05       254.63 o                         
   2  -4   7       2717.94       2786.04        36.58 o                         
   3  -4   7        243.56        236.91         5.23 o                         
   4  -4   7        100.81        106.42         2.42 o                         
   5  -4   7        297.57        311.27         5.24 o                         
   6  -4   7       1358.03       1407.94        21.07 o                         
   7  -4   7        589.98        601.90        11.91 o                         
   8  -4   7         24.53         21.27         1.27 o                         
   9  -4   7         47.64         46.13         1.40 o                         
  10  -4   7          0.06         -0.20         1.47 o                         
 -10  -3   7          2.13          1.20         1.02 o                         
  -9  -3   7          9.67         10.88         1.26 o                         
  -8  -3   7        119.89        121.77         2.58 o                         
  -7  -3   7       2056.79       2072.99        25.94 o                         
  -6  -3   7        170.11        191.23         3.01 o                         
  -5  -3   7        274.82        266.00         4.35 o                         
  -4  -3   7        257.22        246.60         4.08 o                         
  -3  -3   7        140.34        123.95         2.52 o                         
  -2  -3   7        356.65        378.34         5.51 o                         
  -1  -3   7         71.72         81.61         2.55 o                         
   0  -3   7      10273.08      10643.62       325.72 o                         
   1  -3   7       3498.59       3584.21        47.03 o                         
   2  -3   7        261.96        266.79         4.74 o                         
   3  -3   7       4251.28       4301.07       120.04 o                         
   4  -3   7         28.36         30.86         1.53 o                         
   5  -3   7       1388.42       1401.13        18.68 o                         
   6  -3   7       2806.58       2817.49        34.24 o                         
   7  -3   7         19.19         18.74         1.48 o                         
   8  -3   7        212.24        228.59         4.77 o                         
   9  -3   7        212.05        217.45         3.71 o                         
  10  -3   7        131.73        118.70         2.27 o                         
  11  -3   7          7.22          7.75         1.05 o                         
 -10  -2   7         48.54         49.55         1.67 o                         
  -9  -2   7          7.70          6.16         0.89 o                         
  -8  -2   7        411.39        400.20         6.44 o                         
  -7  -2   7        541.74        540.42         7.52 o                         
  -6  -2   7       2884.28       2900.64        51.00 o                         
  -5  -2   7        342.52        347.24         6.38 o                         
  -4  -2   7         42.20         53.08         1.26 o                         
  -3  -2   7       1005.69       1053.79        14.93 o                         
  -2  -2   7         26.66         30.41         0.91 o                         
   0  -2   7        858.73        875.06        25.12 o                         
   1  -2   7       1432.96       1507.74        19.46 o                         
   2  -2   7        753.13        736.02        12.02 o                         
   3  -2   7         27.74         39.42         1.21 o                         
   4  -2   7         18.68         27.93         0.78 o                         
   5  -2   7        506.46        471.26        10.15 o                         
   6  -2   7          7.57         12.59         0.70 o                         
   7  -2   7       1271.75       1349.37        22.67 o                         
   8  -2   7        807.73        832.65        11.70 o                         
   9  -2   7        154.76        180.89         2.89 o                         
  10  -2   7         30.19         33.44         1.20 o                         
  11  -2   7          1.71          3.69         1.13 o                         
 -10  -1   7         54.13         50.70         1.58 o                         
  -9  -1   7         52.35         48.21         1.40 o                         
  -8  -1   7        673.03        656.24         9.32 o                         
  -7  -1   7        959.24        945.03        13.74 o                         
  -6  -1   7          0.79          1.30         0.64 o                         
  -5  -1   7          3.37          5.43         0.95 o                         
  -4  -1   7        220.01        200.70         3.80 o                         
  -3  -1   7        328.91        334.02         8.89 o                         
  -1  -1   7       8524.68       7792.64       252.25 o                         
   0  -1   7        765.41        835.52        10.93 o                         
   1  -1   7       1567.59       1463.89        20.35 o                         
   2  -1   7       4865.73       4651.68        65.82 o                         
   3  -1   7         48.19         46.65         1.21 o                         
   4  -1   7        203.56        203.32         6.98 o                         
   5  -1   7        463.12        485.63         7.66 o                         
   6  -1   7        332.38        367.94         5.50 o                         
   7  -1   7         13.21         12.02         1.47 o                         
   8  -1   7       1743.56       1784.58        26.30 o                         
   9  -1   7        428.01        424.21         6.29 o                         
  10  -1   7        144.83        141.11         2.86 o                         
  11  -1   7         91.42         87.40         2.37 o                         
 -10   0   7        612.40        589.65         8.05 o                         
  -9   0   7        143.74        146.21         2.69 o                         
  -8   0   7       2316.22       2352.83        38.56 o                         
  -7   0   7          0.14          1.00         0.76 o                         
  -6   0   7          1.72          1.27         0.58 o                         
  -5   0   7        375.74        366.32         5.72 o                         
  -4   0   7         12.72          9.10         1.44 o                         
  -3   0   7       2901.23       2921.16        77.43 o                         
  -2   0   7       1148.82       1039.73        13.74 o                         
  -1   0   7       7800.12       6886.27       221.97 o                         
   0   0   7         20.05         42.01         2.53 o                         
   1   0   7       5290.16       5052.16        93.02 o                         
   2   0   7        166.06        120.72         7.31 o                         
   3   0   7       4749.13       4643.37        59.57 o                         
   4   0   7        908.79        854.12        12.07 o                         
   5   0   7        922.79        968.95        13.58 o                         
   6   0   7        133.55        119.86         2.70 o                         
   7   0   7       2521.16       2658.70        38.22 o                         
   8   0   7        990.34        978.91        13.67 o                         
   9   0   7        581.01        569.30         7.71 o                         
  10   0   7        129.18        115.15         2.17 o                         
  11   0   7         42.69         37.74         1.50 o                         
  12   0   7         82.60         75.19         2.30 o                         
 -10   1   7          6.50          7.15         1.22 o                         
  -9   1   7       1487.35       1499.58        18.98 o                         
  -8   1   7        132.53        137.33         3.13 o                         
  -7   1   7          2.06          1.68         0.76 o                         
  -6   1   7        616.09        632.98         9.75 o                         
  -5   1   7       2349.86       2287.94        30.78 o                         
  -4   1   7       1543.44       1566.12        20.00 o                         
  -3   1   7        768.23        807.21        12.82 o                         
  -2   1   7       3366.25       3260.56        40.02 o                         
  -1   1   7       3839.96       3869.15       168.90 o                         
   0   1   7        657.38        624.46        10.16 o                         
   1   1   7       6292.48       5583.40        83.20 o                         
   2   1   7         69.15         47.99         1.16 o                         
   3   1   7       4329.92       3871.01        61.12 o                         
   4   1   7       4584.95       4241.57       131.39 o                         
   5   1   7        573.40        584.26         8.37 o                         
   6   1   7       3510.63       3747.39       118.81 o                         
   7   1   7         28.50         25.39         2.05 o                         
   8   1   7        384.76        348.68         5.80 o                         
   9   1   7        272.16        281.49         8.83 o                         
  10   1   7         43.51         40.73         1.24 o                         
  11   1   7        156.73        144.60         3.94 o                         
  12   1   7         20.31         19.87         1.13 o                         
 -10   2   7        256.33        234.37         3.94 o                         
  -9   2   7        191.37        187.25         4.23 o                         
  -8   2   7        346.05        333.42         5.35 o                         
  -7   2   7        241.47        235.37         4.22 o                         
  -6   2   7        161.37        149.28         2.69 o                         
  -5   2   7        708.64        777.53        10.25 o                         
  -4   2   7       1603.70       1713.24        23.15 o                         
  -3   2   7       4367.40       4469.07        59.19 o                         
  -2   2   7        866.49        902.47        11.91 o                         
  -1   2   7       2582.35       2492.01        32.96 o                         
   0   2   7       2179.49       2171.92        29.37 o                         
   1   2   7        861.20       1007.87        14.16 o                         
   2   2   7       1445.92       1223.88        16.79 o                         
   3   2   7       2608.31       2344.66        29.09 o                         
   4   2   7       1093.82       1027.30        17.23 o                         
   5   2   7       2084.77       2134.10        24.76 o                         
   6   2   7       2429.15       2473.69        35.94 o                         
   7   2   7        374.87        367.11         5.56 o                         
   8   2   7        126.41        127.36         3.40 o                         
   9   2   7         45.17         51.46         1.43 o                         
  10   2   7         46.29         41.94         1.28 o                         
  11   2   7          1.42          0.41         0.89 o                         
  12   2   7        526.36        508.37        11.49 o                         
  -9   3   7         23.20         19.11         1.43 o                         
  -8   3   7         17.23         12.37         1.09 o                         
  -7   3   7          0.59          0.20         0.85 o                         
  -6   3   7         54.99         46.07         1.21 o                         
  -5   3   7        277.78        244.69         3.83 o                         
  -4   3   7       2342.15       2492.98        30.48 o                         
  -3   3   7       6048.17       6318.29        81.70 o                         
  -2   3   7          1.79          4.94         0.65 o                         
  -1   3   7       3090.64       3058.52        40.64 o                         
   0   3   7       1219.39       1248.73        18.81 o                         
   1   3   7          6.54         10.72         0.82 o                         
   2   3   7       3289.22       2936.20        47.47 o                         
   3   3   7        186.99        177.28         4.40 o                         
   4   3   7       1568.06       1539.73        25.24 o                         
   5   3   7       1002.17       1002.62        14.03 o                         
   6   3   7        894.38        892.81        13.46 o                         
   7   3   7         93.77        100.61         4.35 o                         
   8   3   7          5.79          1.76         1.30 o                         
   9   3   7         54.93         59.01         1.48 o                         
  10   3   7        323.89        321.41         4.83 o                         
  11   3   7        101.59        103.21         2.14 o                         
  12   3   7        206.77        197.84         3.55 o                         
  -9   4   7          4.80          2.80         1.18 o                         
  -8   4   7          0.68          0.03         0.99 o                         
  -7   4   7         25.91         25.39         1.14 o                         
  -6   4   7         35.24         33.38         1.23 o                         
  -5   4   7       3418.74       3536.01        58.24 o                         
  -4   4   7        646.97        703.96        13.35 o                         
  -3   4   7         96.76         98.27         1.84 o                         
  -2   4   7       2419.91       2610.66        53.63 o                         
  -1   4   7        294.23        309.67         5.96 o                         
   0   4   7          0.68          7.57         1.41 o                         
   1   4   7       6941.43       7224.35       164.45 o                         
   2   4   7         37.35         46.56         2.47 o                         
   3   4   7        980.09        969.32        16.39 o                         
   4   4   7        153.63        158.44         2.52 o                         
   5   4   7       3684.53       3727.38        69.26 o                         
   6   4   7         97.16         97.35         7.66 o                         
   7   4   7        675.67        710.31         9.53 o                         
   8   4   7        330.58        338.00         4.87 o                         
   9   4   7         74.10         87.93         1.85 o                         
  10   4   7        162.91        146.69         3.52 o                         
  11   4   7        412.75        381.56         6.00 o                         
  12   4   7         67.82         73.37         5.76 o                         
  -8   5   7         22.21         18.11         1.43 o                         
  -7   5   7        153.26        146.89         3.38 o                         
  -6   5   7       1190.48       1132.32        16.67 o                         
  -5   5   7        528.66        497.79        18.35 o                         
  -4   5   7        542.47        580.60        12.50 o                         
  -3   5   7        855.01        856.04        13.39 o                         
  -2   5   7         38.52         33.42         3.07 o                         
  -1   5   7        406.36        407.60         6.66 o                         
   0   5   7        640.70        736.85        12.98 o                         
   1   5   7          0.07          3.99         0.67 o                         
   2   5   7       4671.23       4735.42        67.10 o                         
   3   5   7       1432.65       1468.39        21.70 o                         
   4   5   7       2737.17       2758.06        35.97 o                         
   5   5   7        433.63        403.33        10.46 o                         
   6   5   7        235.75        247.80         3.89 o                         
   7   5   7        879.68        867.31        11.42 o                         
   8   5   7         31.57         28.92         1.92 o                         
   9   5   7       1233.77       1270.21        18.61 o                         
  10   5   7        626.04        591.88        14.29 o                         
  11   5   7          0.17          0.21         0.80 o                         
  12   5   7         34.92         30.43         1.30 o                         
  -8   6   7          0.32          0.94         1.41 o                         
  -7   6   7        275.63        268.69         7.46 o                         
  -6   6   7        843.79        884.02        16.22 o                         
  -5   6   7        259.64        268.88         5.37 o                         
  -4   6   7        326.75        353.24         8.25 o                         
  -3   6   7        637.93        584.03         8.60 o                         
  -2   6   7       1632.66       1599.73        21.89 o                         
  -1   6   7        409.55        426.52         6.41 o                         
   0   6   7       1266.09       1238.06        24.61 o                         
   1   6   7       1661.34       1837.10        27.00 o                         
   2   6   7        607.98        642.08        14.37 o                         
   3   6   7       2292.43       2354.33        62.12 o                         
   4   6   7       2669.55       2692.20        33.10 o                         
   5   6   7         82.61         80.95         1.64 o                         
   6   6   7        308.70        339.45         4.83 o                         
   7   6   7        473.93        472.91        10.03 o                         
   8   6   7        195.32        205.43         3.48 o                         
   9   6   7        962.20       1023.82        17.87 o                         
  10   6   7        220.06        215.12         3.78 o                         
  11   6   7          5.87          2.61         0.84 o                         
  12   6   7          5.29          7.24         1.01 o                         
  -7   7   7         13.32          7.92         4.15 o                         
  -6   7   7         26.25         20.69         3.53 o                         
  -5   7   7        323.22        309.50         6.80 o                         
  -4   7   7          8.25          4.88         0.66 o                         
  -3   7   7       1221.34       1237.93        24.57 o                         
  -2   7   7        127.19        152.51         3.73 o                         
  -1   7   7          3.96          5.55         0.59 o                         
   0   7   7       2566.47       2671.25        50.61 o                         
   1   7   7        148.19        148.99         4.06 o                         
   2   7   7       3735.53       3948.64        56.00 o                         
   3   7   7       2843.68       2926.76        78.02 o                         
   4   7   7        110.19        118.61         1.88 o                         
   5   7   7        166.10        165.99         2.98 o                         
   6   7   7         65.11         71.69         1.33 o                         
   7   7   7          0.90          0.67         0.79 o                         
   8   7   7        743.62        749.80        10.61 o                         
   9   7   7        122.22        132.63         5.41 o                         
  10   7   7        185.35        184.64         3.11 o                         
  11   7   7         62.54         57.66         1.62 o                         
  12   7   7         48.62         51.79         1.69 o                         
  -6   8   7         80.47         76.69         4.49 o                         
  -5   8   7          7.66          7.00         2.68 o                         
  -3   8   7        161.07        153.86         4.91 o                         
  -2   8   7        153.43        148.75         3.78 o                         
  -1   8   7       1862.35       1993.71        46.75 o                         
   0   8   7        865.95        869.02        15.52 o                         
   1   8   7        970.34       1027.38        15.68 o                         
   2   8   7        321.36        328.11        12.21 o                         
   3   8   7       1042.45       1070.38        17.04 o                         
   4   8   7          3.94          4.50         0.69 o                         
   5   8   7          9.96          7.99         1.08 o                         
   6   8   7         18.54         20.47         1.84 o                         
   7   8   7        136.64        163.02         2.96 o                         
   8   8   7        147.73        163.27         2.76 o                         
   9   8   7        508.03        504.02         6.86 o                         
  10   8   7        142.12        163.74         4.26 o                         
  11   8   7          1.17          1.72         1.03 o                         
  -5   9   7         26.79         24.75         2.99 o                         
  -4   9   7          7.76          5.83         1.94 o                         
  -3   9   7        183.24        170.99         7.35 o                         
  -2   9   7        643.16        639.56        15.43 o                         
  -1   9   7        111.76        115.43         5.07 o                         
   0   9   7        285.01        292.35         5.86 o                         
   1   9   7       1093.68       1126.04        17.04 o                         
   2   9   7        801.06        828.13        12.83 o                         
   3   9   7        117.00        126.78         3.01 o                         
   4   9   7        262.52        262.89         6.42 o                         
   5   9   7         14.92         15.82         1.59 o                         
   6   9   7         69.78         72.53         1.71 o                         
   7   9   7       1051.21       1066.36        13.71 o                         
   8   9   7       1259.79       1298.14        16.61 o                         
   9   9   7          0.04          0.79         0.87 o                         
  10   9   7         51.17         55.26         1.62 o                         
  11   9   7          4.05          4.15         1.15 o                         
  -1  10   7        519.39        475.42        12.33 o                         
   1  10   7        255.06        276.61         7.40 o                         
   2  10   7         51.39         52.96         1.76 o                         
   3  10   7         15.67         10.78         1.12 o                         
   4  10   7          2.09          9.16         1.16 o                         
   5  10   7        272.69        301.09         4.77 o                         
   6  10   7         11.75         17.17         1.95 o                         
   7  10   7       1137.40       1135.00        16.01 o                         
   8  10   7          1.67          0.82         0.88 o                         
   9  10   7         74.44         67.86         1.85 o                         
  10  10   7          7.86          5.24         1.65 o                         
   0  11   7        957.29        943.10        23.51 o                         
   1  11   7        542.67        582.28        12.12 o                         
   2  11   7         28.56         29.69         2.27 o                         
   3  11   7        151.76        166.90         5.36 o                         
   4  11   7         31.96         28.80         1.79 o                         
   5  11   7          2.70          1.53         0.94 o                         
   6  11   7        742.60        783.76        10.79 o                         
   7  11   7         42.66         44.30         1.55 o                         
   8  11   7         71.12         62.01         1.91 o                         
   9  11   7          2.48          4.74         1.24 o                         
   0  12   7        390.57        369.48        13.23 o                         
   1  12   7         61.21         51.00         2.90 o                         
   2  12   7         33.67         31.03         2.29 o                         
   3  12   7         80.88         78.22         7.17 o                         
   4  12   7        121.83        125.27         5.13 o                         
   5  12   7        667.28        663.72        13.84 o                         
   6  12   7         66.81         61.27         2.60 o                         
   7  12   7         18.46         14.50         1.53 o                         
   8  12   7         55.48         46.49         3.42 o                         
   3  13   7          0.02         -1.76         2.41 o                         
   4  13   7        300.56        302.45         8.88 o                         
   5  13   7         56.44         58.84         4.31 o                         
  -5 -11   8       1106.31       1101.28        16.99 o                         
  -4 -11   8        420.84        395.23         7.27 o                         
  -3 -11   8          0.80          2.29         1.50 o                         
  -2 -11   8         73.09         73.18         3.42 o                         
  -1 -11   8        328.25        308.69        14.04 o                         
   0 -11   8        242.29        236.19         8.83 o                         
   1 -11   8        700.44        652.45        16.13 o                         
  -6 -10   8        319.07        311.65        11.32 o                         
  -5 -10   8        459.64        458.38         6.75 o                         
  -4 -10   8        372.75        378.29         6.27 o                         
  -3 -10   8         25.26         25.70         1.47 o                         
  -2 -10   8        837.25        863.76        13.57 o                         
  -1 -10   8        269.81        259.06         5.78 o                         
   0 -10   8        294.92        286.43         6.46 o                         
   1 -10   8         44.71         40.99         3.20 o                         
   2 -10   8        929.43        869.23        16.85 o                         
   3 -10   8        165.47        149.16         4.67 o                         
   4 -10   8         57.02         51.66         2.50 o                         
  -8  -9   8        263.05        244.05         6.57 o                         
  -7  -9   8        129.88        117.27         3.62 o                         
  -6  -9   8         29.52         27.32         1.30 o                         
  -5  -9   8          3.65          7.10         1.36 o                         
  -4  -9   8          9.87         11.91         1.04 o                         
  -3  -9   8          0.60          0.23         0.79 o                         
  -2  -9   8         63.98         59.83         1.64 o                         
  -1  -9   8        472.46        453.32         7.73 o                         
   0  -9   8        105.34        100.70         3.85 o                         
   1  -9   8        768.89        773.62        11.84 o                         
   2  -9   8        619.37        579.82         9.99 o                         
   3  -9   8        634.45        618.67        16.14 o                         
   4  -9   8         16.08         19.13         2.01 o                         
   5  -9   8         11.17         12.93         1.96 o                         
  -8  -8   8        137.36        126.56         3.62 o                         
  -7  -8   8        238.97        219.93         6.72 o                         
  -6  -8   8         66.44         61.04         1.69 o                         
  -5  -8   8         36.14         32.11         1.25 o                         
  -4  -8   8         22.41         25.15         1.23 o                         
  -3  -8   8         29.66         28.68         1.29 o                         
  -2  -8   8        507.13        509.81         8.13 o                         
  -1  -8   8          5.55          7.25         0.89 o                         
   0  -8   8        372.05        348.61         6.96 o                         
   1  -8   8       1075.31       1108.13        18.86 o                         
   2  -8   8        546.80        558.50         9.37 o                         
   3  -8   8        191.03        195.21         4.13 o                         
   4  -8   8         94.30         86.70         2.59 o                         
   5  -8   8        175.88        181.40         5.32 o                         
   6  -8   8        311.35        318.23         9.33 o                         
   7  -8   8         55.60         49.06         3.88 o                         
  -9  -7   8         23.17         23.52         1.34 o                         
  -8  -7   8        803.37        757.79        12.63 o                         
  -7  -7   8          0.06         -0.78         0.99 o                         
  -6  -7   8         67.83         67.19         1.78 o                         
  -5  -7   8        169.21        191.70         3.93 o                         
  -4  -7   8        506.72        486.91         7.42 o                         
  -3  -7   8       1034.07       1015.44        13.43 o                         
  -2  -7   8        844.72        865.82        13.60 o                         
  -1  -7   8       4537.72       4570.17        72.73 o                         
   0  -7   8       1068.56       1066.74        16.42 o                         
   1  -7   8        260.36        261.22         5.11 o                         
   2  -7   8         50.65         51.96         2.33 o                         
   3  -7   8         53.80         44.21         1.70 o                         
   4  -7   8        461.31        460.74         9.69 o                         
   5  -7   8        370.71        378.16         8.46 o                         
   6  -7   8        202.75        207.24         4.38 o                         
   7  -7   8        103.05        103.37         4.12 o                         
   8  -7   8         42.44         42.07         2.38 o                         
  -9  -6   8        232.98        204.07         3.55 o                         
  -8  -6   8          0.05         -0.64         1.01 o                         
  -7  -6   8        674.14        676.99        12.21 o                         
  -6  -6   8       1178.04       1159.95        14.41 o                         
  -5  -6   8        326.75        335.72         5.67 o                         
  -4  -6   8        184.64        213.43         3.74 o                         
  -3  -6   8         57.84         61.96         2.27 o                         
  -2  -6   8       3740.93       3850.35        46.84 o                         
  -1  -6   8       1118.32       1161.09        14.10 o                         
   0  -6   8       1933.89       1961.40        41.50 o                         
   1  -6   8         83.19         92.26         2.20 o                         
   2  -6   8       1172.73       1146.92        16.38 o                         
   3  -6   8       1581.65       1611.63        30.18 o                         
   4  -6   8       1216.54       1260.35        26.58 o                         
   5  -6   8          2.17          3.28         1.02 o                         
   6  -6   8        474.86        486.90        11.83 o                         
   7  -6   8         25.19         28.53         1.29 o                         
   8  -6   8        239.75        258.94         6.39 o                         
   9  -6   8         97.64         85.88         2.82 o                         
 -10  -5   8         85.76         74.23         3.96 o                         
  -9  -5   8        252.20        253.13         3.78 o                         
  -8  -5   8        481.92        460.64         7.74 o                         
  -7  -5   8       1402.11       1452.12        19.00 o                         
  -6  -5   8          3.23          3.35         1.08 o                         
  -5  -5   8         68.26         72.83         1.63 o                         
  -4  -5   8         91.13         84.05         1.64 o                         
  -3  -5   8       2524.06       2580.29        34.49 o                         
  -2  -5   8       2586.42       2611.42        35.36 o                         
  -1  -5   8        161.50        191.59         3.34 o                         
   0  -5   8       2085.00       2194.25        46.17 o                         
   1  -5   8       3882.48       3844.98        54.85 o                         
   2  -5   8          7.29         14.32         1.78 o                         
   3  -5   8        242.79        234.59         4.84 o                         
   4  -5   8        799.73        783.09        11.16 o                         
   5  -5   8       2527.87       2605.69        48.70 o                         
   6  -5   8         12.83         11.10         1.14 o                         
   7  -5   8         89.12         86.87         1.96 o                         
   8  -5   8          4.94          8.42         1.54 o                         
   9  -5   8          2.04          2.38         1.73 o                         
 -10  -4   8         64.85         56.48         1.56 o                         
  -9  -4   8        698.26        661.97         9.63 o                         
  -8  -4   8        310.87        317.49         5.93 o                         
  -7  -4   8        269.57        262.98         4.58 o                         
  -6  -4   8         92.71         99.30         2.88 o                         
  -5  -4   8         11.68         19.17         1.21 o                         
  -4  -4   8       1036.78       1043.18        14.79 o                         
  -3  -4   8        803.97        790.43        10.64 o                         
  -2  -4   8         42.35         42.49         1.15 o                         
  -1  -4   8        759.06        858.95        11.43 o                         
   0  -4   8        350.81        311.78         5.58 o                         
   1  -4   8        756.06        712.32        42.96 o                         
   2  -4   8        831.49        861.69        13.48 o                         
   3  -4   8         71.64         60.49         1.61 o                         
   4  -4   8       4174.68       4261.98        60.75 o                         
   5  -4   8         72.72         67.83         3.11 o                         
   6  -4   8       4108.34       4183.13        76.22 o                         
   7  -4   8        819.61        831.41        14.52 o                         
   8  -4   8        201.88        216.65         4.80 o                         
   9  -4   8        236.30        251.54         4.61 o                         
  10  -4   8        132.09        129.06         2.97 o                         
 -10  -3   8        211.07        212.76         3.54 o                         
  -9  -3   8        334.05        321.54         6.67 o                         
  -8  -3   8          8.68          6.91         2.14 o                         
  -7  -3   8        103.50         97.34         2.03 o                         
  -6  -3   8       1582.37       1517.11        18.41 o                         
  -5  -3   8       2209.41       2213.89        27.69 o                         
  -4  -3   8         42.60         54.45         1.84 o                         
  -3  -3   8       4254.27       4327.08        62.43 o                         
  -2  -3   8       4062.75       4150.85        50.15 o                         
  -1  -3   8        214.65        209.74         4.10 o                         
   0  -3   8         10.17         12.81         0.71 o                         
   1  -3   8        337.05        350.73        11.63 o                         
   2  -3   8        915.77        892.45        12.82 o                         
   3  -3   8       1390.12       1455.37        18.56 o                         
   4  -3   8        939.88        958.63        14.38 o                         
   5  -3   8       1846.81       1924.44        28.19 o                         
   6  -3   8        255.98        259.05         4.14 o                         
   7  -3   8        122.72        125.41         2.80 o                         
   8  -3   8          2.26          2.23         1.15 o                         
   9  -3   8        328.80        317.01         6.29 o                         
  10  -3   8        409.77        418.08         7.62 o                         
 -10  -2   8        110.42        115.35         2.51 o                         
  -9  -2   8          4.65          4.72         0.94 o                         
  -8  -2   8        284.76        301.21         5.95 o                         
  -7  -2   8        752.19        732.79        10.22 o                         
  -6  -2   8          2.25          3.76         1.06 o                         
  -5  -2   8         35.73         39.68         2.66 o                         
  -4  -2   8       2786.59       2806.49        37.70 o                         
  -3  -2   8       3476.59       3502.21        50.31 o                         
  -2  -2   8       1517.96       1448.18        24.63 o                         
  -1  -2   8        447.46        422.27         7.16 o                         
   0  -2   8        896.84        940.60        13.78 o                         
   1  -2   8       6600.24       6167.25        88.35 o                         
   2  -2   8       9466.59       9141.66       283.81 o                         
   3  -2   8       1357.96       1352.09        22.39 o                         
   4  -2   8       1973.65       2054.81        33.88 o                         
   5  -2   8          0.58          2.73         0.55 o                         
   6  -2   8        865.88        872.33        12.58 o                         
   7  -2   8        930.56        953.07        13.37 o                         
   8  -2   8         26.58         37.56         1.13 o                         
   9  -2   8        113.22        115.05         2.41 o                         
  10  -2   8        199.53        178.08         2.97 o                         
  11  -2   8        494.31        500.09         7.88 o                         
 -10  -1   8         33.53         34.20         1.75 o                         
  -9  -1   8        472.34        463.84         6.51 o                         
  -8  -1   8        115.74        119.12         2.43 o                         
  -7  -1   8        659.07        673.45        12.75 o                         
  -6  -1   8         77.61         82.61         1.94 o                         
  -5  -1   8       1054.20       1077.88        16.41 o                         
  -4  -1   8       3607.29       3704.40        44.82 o                         
  -3  -1   8        190.27        181.64         4.04 o                         
  -2  -1   8       2577.84       2513.80        46.18 o                         
  -1  -1   8        728.73        794.29        22.01 o                         
   0  -1   8        727.52        908.48        14.02 o                         
   1  -1   8       1221.41        912.54        37.01 o                         
   2  -1   8        209.56        194.89         7.65 o                         
   3  -1   8       8084.52       7962.80       250.48 o                         
   4  -1   8          3.05         11.21         2.55 o                         
   5  -1   8        226.54        245.91         5.04 o                         
   6  -1   8        381.67        387.24         5.97 o                         
   7  -1   8        100.13        101.38         2.27 o                         
   8  -1   8         72.89         73.39         1.58 o                         
   9  -1   8        215.41        235.43         4.57 o                         
  10  -1   8        517.28        520.94         7.57 o                         
  11  -1   8        624.09        651.59        10.24 o                         
 -10   0   8        269.09        259.73         4.00 o                         
  -9   0   8          1.38          1.30         1.04 o                         
  -8   0   8          6.01          9.47         1.00 o                         
  -7   0   8         83.04         78.81         2.14 o                         
  -6   0   8       1509.02       1595.67        19.39 o                         
  -5   0   8        206.44        221.36         7.38 o                         
  -4   0   8        895.73        916.94        12.23 o                         
  -3   0   8        406.22        404.03         5.89 o                         
  -2   0   8        412.36        347.94         6.18 o                         
  -1   0   8          3.79         11.51         0.56 o                         
   0   0   8        145.05        136.44         5.69 o                         
   1   0   8       8117.74       7413.29       165.63 o                         
   3   0   8       2193.42       2267.14        49.33 o                         
   4   0   8      10263.83       9862.35       311.04 o                         
   5   0   8        546.16        565.28         7.77 o                         
   6   0   8          9.73         11.79         0.98 o                         
   7   0   8        354.72        416.11         6.15 o                         
   8   0   8        649.58        712.66        10.50 o                         
   9   0   8        886.70        876.47        12.72 o                         
  10   0   8        121.74        119.98         2.48 o                         
  11   0   8          1.98          0.25         0.85 o                         
  12   0   8         36.40         36.74         1.63 o                         
 -10   1   8          0.30         -0.53         1.21 o                         
  -9   1   8          2.00          4.16         1.18 o                         
  -8   1   8          1.13          1.15         0.91 o                         
  -7   1   8       1590.91       1607.47        19.69 o                         
  -6   1   8        984.15        975.87        14.99 o                         
  -5   1   8        473.13        514.02         8.58 o                         
  -4   1   8        355.96        370.35         5.63 o                         
  -3   1   8         90.75         77.83         1.56 o                         
  -2   1   8       1357.36       1338.47        24.87 o                         
  -1   1   8        391.18        447.11         6.90 o                         
   0   1   8       2325.43       2498.55        37.26 o                         
   1   1   8        433.15        524.39        11.34 o                         
   2   1   8        143.29        161.52         3.00 o                         
   3   1   8       6114.18       5887.04       130.36 o                         
   4   1   8       5836.86       5396.08       100.12 o                         
   5   1   8        164.08        181.41         5.19 o                         
   6   1   8        177.70        162.02         2.39 o                         
   7   1   8       1245.66       1270.27        19.03 o                         
   8   1   8        880.29        906.98        11.96 o                         
   9   1   8       1808.51       1790.55        40.86 o                         
  10   1   8         44.23         41.51         1.46 o                         
  11   1   8          6.64          7.35         0.91 o                         
  12   1   8         41.35         48.54         1.65 o                         
  -9   2   8          2.66          1.63         1.14 o                         
  -8   2   8        111.10        117.14         2.82 o                         
  -7   2   8         51.43         56.75         1.68 o                         
  -6   2   8          2.89          2.57         0.75 o                         
  -5   2   8        346.29        396.04         5.62 o                         
  -4   2   8       1276.78       1316.86        19.98 o                         
  -3   2   8        318.98        289.75         4.87 o                         
  -2   2   8        648.81        629.86        10.20 o                         
  -1   2   8       2544.17       2452.60        30.49 o                         
   1   2   8       4070.24       4056.39        58.72 o                         
   2   2   8       6911.60       6341.71        89.18 o                         
   3   2   8        661.55        623.91        10.19 o                         
   4   2   8        156.93        141.87         4.08 o                         
   5   2   8        265.96        262.47         3.69 o                         
   6   2   8        531.69        559.23        14.15 o                         
   7   2   8         62.61         96.50         1.89 o                         
   8   2   8       1512.42       1688.19        21.67 o                         
   9   2   8          6.17          7.96         0.76 o                         
  10   2   8        264.64        267.95         4.72 o                         
  11   2   8          5.61          6.57         0.87 o                         
  12   2   8          2.72          1.72         1.05 o                         
  -9   3   8        227.60        212.72         3.64 o                         
  -8   3   8         36.06         35.18         1.62 o                         
  -7   3   8          0.57          1.31         0.99 o                         
  -6   3   8        199.59        190.92         3.43 o                         
  -5   3   8         86.45         90.92         2.13 o                         
  -4   3   8       1346.80       1378.52        27.97 o                         
  -3   3   8         31.64         21.19         0.85 o                         
  -2   3   8       1739.54       1854.90        27.80 o                         
  -1   3   8       9246.37       9554.99       214.22 o                         
   0   3   8       1545.08       1565.35        30.70 o                         
   2   3   8        407.25        405.28         6.84 o                         
   3   3   8          6.20          9.93         1.53 o                         
   4   3   8       2478.55       2389.86        55.98 o                         
   5   3   8        707.48        689.11         9.32 o                         
   6   3   8          2.74          4.33         1.26 o                         
   7   3   8         47.15         61.61         1.34 o                         
   8   3   8        208.75        202.83         3.27 o                         
   9   3   8        598.69        630.90         9.24 o                         
  10   3   8        378.97        341.72         9.90 o                         
  11   3   8         31.99         36.49         1.31 o                         
  12   3   8        136.17        135.21         4.37 o                         
  -8   4   8        372.66        370.66        14.81 o                         
  -7   4   8        393.34        407.35         8.82 o                         
  -6   4   8        205.19        180.97         5.27 o                         
  -5   4   8          7.41          5.63         1.01 o                         
  -4   4   8         22.25         27.07         0.99 o                         
  -3   4   8        256.78        253.16         4.33 o                         
  -2   4   8        288.44        300.36         4.78 o                         
  -1   4   8       1148.63       1147.19        19.49 o                         
   0   4   8       6559.29       6758.15       106.49 o                         
   1   4   8       4927.37       4902.16        69.23 o                         
   2   4   8       2017.90       2061.64        30.11 o                         
   3   4   8         50.03         52.96         1.41 o                         
   4   4   8       2694.06       2657.71        34.64 o                         
   5   4   8        843.86        890.89        21.55 o                         
   6   4   8       2217.20       2329.00        28.30 o                         
   7   4   8        314.99        357.17         5.42 o                         
   8   4   8        336.39        404.57         5.76 o                         
   9   4   8         25.61         20.96         0.94 o                         
  10   4   8        127.88        142.37         2.56 o                         
  11   4   8         12.47         12.71         1.91 o                         
  12   4   8        219.56        230.62         4.11 o                         
  -8   5   8        614.68        575.69         9.91 o                         
  -7   5   8         27.39         26.28         1.62 o                         
  -6   5   8        281.40        280.50         5.80 o                         
  -5   5   8         16.61         20.21         1.65 o                         
  -4   5   8       1020.44       1052.09        16.09 o                         
  -3   5   8       1128.55       1213.17        20.13 o                         
  -2   5   8          4.65          8.40         1.47 o                         
  -1   5   8        363.69        398.40         9.57 o                         
   0   5   8        185.00        205.11         6.02 o                         
   1   5   8       2544.81       2550.71        42.53 o                         
   2   5   8       1916.17       1990.20        29.54 o                         
   3   5   8        177.83        150.24         4.79 o                         
   4   5   8         33.12         36.40         1.00 o                         
   5   5   8       3079.84       3117.23        49.58 o                         
   6   5   8        315.50        336.55        11.05 o                         
   7   5   8       1922.73       2026.68        25.13 o                         
   8   5   8        450.94        413.68         6.00 o                         
   9   5   8          9.50         14.46         0.97 o                         
  10   5   8        139.19        173.59         6.43 o                         
  11   5   8          0.67          1.89         0.87 o                         
  12   5   8        296.24        302.84         4.86 o                         
  -7   6   8        561.97        529.32        12.06 o                         
  -6   6   8          4.36          2.63         1.81 o                         
  -5   6   8          1.37          1.03         0.95 o                         
  -4   6   8        439.49        436.77        10.31 o                         
  -3   6   8          1.12          2.90         0.75 o                         
  -2   6   8       1770.25       1854.54        27.17 o                         
  -1   6   8         13.35         16.27         1.22 o                         
   0   6   8        715.02        695.97        12.34 o                         
   1   6   8         44.57         43.13         1.40 o                         
   2   6   8          2.67          2.78         1.05 o                         
   3   6   8         56.99         60.72         1.46 o                         
   4   6   8        285.62        319.97         7.48 o                         
   5   6   8        337.42        345.67         5.53 o                         
   6   6   8       4017.97       4102.87        49.48 o                         
   7   6   8       2537.54       2519.01        33.58 o                         
   8   6   8        219.75        263.66         6.43 o                         
   9   6   8          4.78          2.94         0.75 o                         
  10   6   8        169.91        157.55         2.93 o                         
  11   6   8        203.64        204.91         3.56 o                         
  12   6   8          6.27          6.08         1.11 o                         
  -7   7   8          0.05          1.15         2.58 o                         
  -6   7   8        195.62        181.08        14.33 o                         
  -5   7   8          8.71          8.68         1.12 o                         
  -4   7   8          6.73          6.74         1.00 o                         
  -3   7   8       1610.57       1689.79        29.13 o                         
  -2   7   8        648.76        646.28        17.36 o                         
  -1   7   8       2675.48       2743.15        45.00 o                         
   0   7   8         46.90         56.83         1.84 o                         
   1   7   8        114.29        125.42         2.67 o                         
   2   7   8        843.73        896.62        14.03 o                         
   3   7   8        939.44        976.50        15.04 o                         
   4   7   8        514.95        514.38        10.22 o                         
   5   7   8        364.10        392.81         6.00 o                         
   6   7   8          5.00          4.49         0.75 o                         
   7   7   8        221.09        218.41         4.51 o                         
   8   7   8        891.33        881.44        12.20 o                         
   9   7   8         30.51         34.23         1.28 o                         
  10   7   8        152.39        158.73         2.67 o                         
  11   7   8         90.24         80.47         1.95 o                         
  12   7   8        110.36        106.00         4.50 o                         
  -6   8   8         13.86         11.50         3.05 o                         
  -5   8   8          2.99          4.27         1.89 o                         
  -4   8   8         38.90         28.42         1.56 o                         
  -3   8   8        108.43        102.51         3.81 o                         
  -2   8   8       1087.53       1087.29        19.00 o                         
  -1   8   8       1794.43       1775.83        29.36 o                         
   0   8   8         66.87         66.07         1.71 o                         
   1   8   8        152.53        134.08         3.15 o                         
   2   8   8       2911.81       3071.98        44.78 o                         
   3   8   8         67.60         79.14         1.96 o                         
   4   8   8       2207.03       2286.61        33.71 o                         
   5   8   8        258.07        261.84         4.21 o                         
   6   8   8        315.94        339.38         8.74 o                         
   7   8   8          2.78          3.18         0.71 o                         
   8   8   8        232.16        230.10         3.82 o                         
   9   8   8         22.32         20.52         0.98 o                         
  10   8   8         99.02        102.31         3.14 o                         
  11   8   8        262.14        266.22         4.10 o                         
  -5   9   8        615.88        609.79        15.57 o                         
  -4   9   8        268.01        263.90        12.29 o                         
  -3   9   8        199.41        168.19         5.13 o                         
  -2   9   8        123.05        111.42         3.17 o                         
  -1   9   8         39.09         36.35         1.35 o                         
   0   9   8         70.76         85.98         2.67 o                         
   1   9   8         47.10         44.41         1.60 o                         
   2   9   8         27.84         28.32         1.24 o                         
   3   9   8       1524.49       1578.61        31.85 o                         
   4   9   8          4.68          5.80         1.54 o                         
   5   9   8        637.13        652.55        10.76 o                         
   6   9   8          1.30          2.12         0.86 o                         
   7   9   8        574.73        579.82         8.60 o                         
   8   9   8         15.05         25.45         1.86 o                         
   9   9   8         38.43         38.99         1.79 o                         
  10   9   8        446.10        442.10         6.87 o                         
  11   9   8        114.79        116.85         2.26 o                         
  -4  10   8        184.42        155.34         7.71 o                         
  -3  10   8         76.74         63.28         3.35 o                         
  -2  10   8         85.26         73.34         4.14 o                         
  -1  10   8          7.08          5.51         1.48 o                         
   0  10   8          4.71          3.70         1.61 o                         
   1  10   8         88.93         84.78         2.33 o                         
   2  10   8         31.34         27.87         1.36 o                         
   3  10   8         33.63         28.72         1.38 o                         
   4  10   8       1076.62       1142.34        19.89 o                         
   5  10   8       1067.59       1089.55        21.74 o                         
   6  10   8         62.22         53.26         1.91 o                         
   7  10   8          3.65          5.14         1.03 o                         
   8  10   8        138.65        138.48         3.06 o                         
   9  10   8        341.02        339.47        11.78 o                         
  10  10   8        261.50        277.44         6.11 o                         
  -1  11   8        131.96        104.93         5.74 o                         
   0  11   8          0.63          3.58         1.65 o                         
   1  11   8        210.31        218.82         7.14 o                         
   2  11   8        380.07        425.74        11.34 o                         
   3  11   8        481.18        463.11         9.70 o                         
   4  11   8        170.35        192.53         7.06 o                         
   5  11   8          4.32          3.33         1.29 o                         
   6  11   8        139.20        137.31         2.90 o                         
   7  11   8         85.07         87.21         2.32 o                         
   8  11   8        256.75        251.19         5.88 o                         
   9  11   8        541.10        541.67         7.46 o                         
   0  12   8        412.71        392.60        15.40 o                         
   1  12   8          0.53         -0.36         1.87 o                         
   2  12   8       1133.89       1174.43        31.33 o                         
   3  12   8         84.36         86.49         3.71 o                         
   4  12   8         23.21         22.56         2.14 o                         
   5  12   8         13.02         13.28         1.54 o                         
   6  12   8          7.55          5.77         1.38 o                         
   7  12   8        221.24        202.84         3.82 o                         
   4  13   8          0.77          2.42         1.81 o                         
  -4 -11   9         56.59         47.48         2.17 o                         
  -3 -11   9          3.71          3.89         1.39 o                         
  -2 -11   9        395.99        381.63        14.63 o                         
  -1 -11   9        360.40        324.00         5.46 o                         
   0 -11   9        235.44        226.32         4.59 o                         
   1 -11   9          5.66          3.55         1.87 o                         
  -6 -10   9        116.18        121.27         3.10 o                         
  -5 -10   9         94.95        106.23         2.96 o                         
  -4 -10   9         17.84         16.77         1.36 o                         
  -3 -10   9        488.86        507.86         8.21 o                         
  -2 -10   9       1371.65       1379.47        20.54 o                         
  -1 -10   9          1.15         -0.31         2.28 o                         
   0 -10   9         55.48         62.03         2.07 o                         
   1 -10   9        113.45        110.69         2.72 o                         
   2 -10   9         67.92         65.37         2.07 o                         
   3 -10   9        159.24        136.26         4.36 o                         
  -7  -9   9          5.25          5.45         1.56 o                         
  -6  -9   9        178.42        170.60         3.28 o                         
  -5  -9   9          7.71          6.82         1.33 o                         
  -4  -9   9         62.91         60.43         3.40 o                         
  -3  -9   9        592.66        610.55        13.01 o                         
  -2  -9   9        175.75        160.41         4.55 o                         
  -1  -9   9        244.42        242.05         4.79 o                         
   0  -9   9         55.69         53.53         1.99 o                         
   1  -9   9          6.69          5.64         1.00 o                         
   2  -9   9        112.45        104.62         3.58 o                         
   3  -9   9          0.16          1.31         0.99 o                         
   4  -9   9        761.13        739.21        12.90 o                         
   5  -9   9         10.50         12.51         2.43 o                         
  -8  -8   9         20.02         15.21         1.29 o                         
  -7  -8   9        209.28        215.49         3.54 o                         
  -6  -8   9        300.30        279.14         4.55 o                         
  -5  -8   9         73.32         61.37         2.01 o                         
  -4  -8   9        324.73        329.38         5.80 o                         
  -3  -8   9        217.47        221.86         4.06 o                         
  -2  -8   9         52.21         42.40         1.50 o                         
  -1  -8   9         44.61         35.19         1.35 o                         
   0  -8   9          1.35          3.44         1.13 o                         
   1  -8   9        208.58        201.10         3.75 o                         
   2  -8   9        523.88        548.79         8.92 o                         
   3  -8   9       2646.00       2657.06        34.74 o                         
   4  -8   9        164.28        164.78         5.05 o                         
   5  -8   9        614.95        622.78        21.47 o                         
   6  -8   9         21.16         23.36         2.32 o                         
  -8  -7   9         19.32         18.17         1.33 o                         
  -7  -7   9         26.17         18.70         1.12 o                         
  -6  -7   9        239.65        228.82         6.76 o                         
  -5  -7   9        299.67        288.34         6.11 o                         
  -4  -7   9        458.62        464.66         6.23 o                         
  -3  -7   9       1052.88       1032.17        13.80 o                         
  -2  -7   9        460.00        492.41         7.69 o                         
  -1  -7   9         43.88         42.50         1.33 o                         
   0  -7   9        488.65        483.12         7.25 o                         
   1  -7   9        140.94        145.81         3.47 o                         
   2  -7   9       1225.76       1217.89        17.02 o                         
   3  -7   9        195.20        181.56         8.61 o                         
   4  -7   9        559.96        581.01        12.58 o                         
   5  -7   9        506.06        508.51         8.53 o                         
   6  -7   9          4.67          4.81         0.92 o                         
   7  -7   9        304.00        302.97        12.20 o                         
  -9  -6   9          2.89          2.06         1.04 o                         
  -8  -6   9         45.36         40.78         1.55 o                         
  -7  -6   9          9.22         11.69         1.33 o                         
  -6  -6   9         79.23         70.75         1.82 o                         
  -5  -6   9        568.51        545.54         8.71 o                         
  -4  -6   9       3255.66       3199.63        51.26 o                         
  -3  -6   9        200.92        202.28         4.16 o                         
  -2  -6   9         76.99         86.09         4.41 o                         
  -1  -6   9        126.49        127.75         3.55 o                         
   0  -6   9        641.72        637.77        13.99 o                         
   1  -6   9       1638.88       1746.14        22.50 o                         
   2  -6   9         70.75         69.98         2.05 o                         
   3  -6   9        759.26        818.42        12.58 o                         
   4  -6   9          7.85         14.45         1.10 o                         
   5  -6   9        217.66        204.32         4.50 o                         
   6  -6   9        223.31        239.13         4.83 o                         
   7  -6   9         94.72         96.86         2.84 o                         
   8  -6   9        104.56        102.67         3.23 o                         
  -9  -5   9         27.87         27.08         1.28 o                         
  -8  -5   9        220.12        199.64         3.77 o                         
  -7  -5   9        520.58        507.97         7.02 o                         
  -6  -5   9       1310.91       1261.03        21.89 o                         
  -5  -5   9       1542.29       1541.08        53.35 o                         
  -4  -5   9          8.34          8.39         0.88 o                         
  -3  -5   9         99.00        104.10         2.51 o                         
  -2  -5   9        361.99        364.27         6.65 o                         
  -1  -5   9         92.95         89.55         1.69 o                         
   0  -5   9        802.21        794.23        13.59 o                         
   1  -5   9       1284.95       1281.20        19.80 o                         
   2  -5   9        611.78        636.75        13.39 o                         
   3  -5   9         33.60         45.16         1.73 o                         
   4  -5   9        532.00        585.43         9.61 o                         
   5  -5   9        125.78        119.76         9.21 o                         
   6  -5   9         18.95         22.43         1.01 o                         
   7  -5   9       1056.57       1047.32        14.71 o                         
   8  -5   9        148.93        133.43         2.77 o                         
   9  -5   9         89.68         95.23         2.59 o                         
  -9  -4   9        236.95        219.44         3.70 o                         
  -8  -4   9         41.92         36.88         1.61 o                         
  -7  -4   9        240.12        250.68         4.74 o                         
  -6  -4   9        352.90        354.03         5.33 o                         
  -5  -4   9        227.70        206.85         4.58 o                         
  -4  -4   9         34.93         40.13         1.75 o                         
  -3  -4   9         70.88         52.38         3.08 o                         
  -2  -4   9       1077.35       1089.74        16.88 o                         
  -1  -4   9         20.95         25.72         1.10 o                         
   0  -4   9          0.44          1.72         0.70 o                         
   1  -4   9       5477.92       5686.95        74.72 o                         
   2  -4   9        551.73        621.69         9.91 o                         
   3  -4   9        570.03        565.07         9.82 o                         
   4  -4   9        286.83        307.00         5.47 o                         
   5  -4   9        842.75        888.86        12.41 o                         
   6  -4   9        132.70        150.00         2.88 o                         
   7  -4   9         18.75         19.42         0.99 o                         
   8  -4   9        730.58        728.67        12.74 o                         
   9  -4   9        262.67        244.24         4.77 o                         
  10  -4   9        153.88        149.99         3.48 o                         
 -10  -3   9          5.86          4.61         1.38 o                         
  -9  -3   9        238.70        227.59         4.99 o                         
  -8  -3   9        283.28        277.48         5.13 o                         
  -7  -3   9        555.83        577.78         8.03 o                         
  -6  -3   9         67.58         70.54         1.80 o                         
  -5  -3   9        106.56        129.32         2.66 o                         
  -4  -3   9        234.69        218.51         3.91 o                         
  -3  -3   9          1.97          1.30         0.57 o                         
  -2  -3   9        576.62        630.25         8.92 o                         
  -1  -3   9         54.15         66.44         2.93 o                         
   0  -3   9       2222.20       2176.02        33.64 o                         
   1  -3   9          9.27         11.15         0.69 o                         
   2  -3   9       1928.43       1882.66        25.55 o                         
   3  -3   9       2730.50       2776.49        46.30 o                         
   4  -3   9          2.74          1.12         0.62 o                         
   5  -3   9        695.10        710.24        10.13 o                         
   6  -3   9       1070.01       1115.79        15.27 o                         
   7  -3   9        946.63        976.87        14.96 o                         
   8  -3   9        965.51       1010.57        14.00 o                         
   9  -3   9          8.03         10.38         1.22 o                         
  10  -3   9        242.84        230.41         3.40 o                         
 -10  -2   9          1.05          1.03         1.14 o                         
  -9  -2   9        138.72        128.03         2.60 o                         
  -8  -2   9         97.78         92.35         2.10 o                         
  -7  -2   9        352.71        349.17         9.57 o                         
  -6  -2   9        148.08        167.30         4.32 o                         
  -5  -2   9          3.29          2.30         0.95 o                         
  -4  -2   9         26.26         33.78         1.03 o                         
  -3  -2   9         11.59         11.57         0.84 o                         
  -2  -2   9         78.94         73.18         3.39 o                         
  -1  -2   9       5903.09       5846.18       106.74 o                         
   0  -2   9        465.32        509.06         8.50 o                         
   1  -2   9       8543.62       8680.11       156.60 o                         
   2  -2   9       1709.08       1784.64        30.26 o                         
   3  -2   9        147.84        143.65         3.62 o                         
   4  -2   9        505.74        480.64         7.04 o                         
   5  -2   9       1545.93       1493.80        20.47 o                         
   6  -2   9        127.80        129.12         4.68 o                         
   7  -2   9        231.96        289.03         4.98 o                         
   8  -2   9        158.81        150.23         3.30 o                         
   9  -2   9        293.52        316.74         4.61 o                         
  10  -2   9         14.11         19.37         1.10 o                         
  11  -2   9        129.29        124.34         3.13 o                         
 -10  -1   9        144.01        132.40         2.84 o                         
  -9  -1   9          4.42          4.88         0.91 o                         
  -8  -1   9        162.13        145.44         3.40 o                         
  -7  -1   9        214.00        231.65         5.52 o                         
  -6  -1   9          2.12          3.51         0.73 o                         
  -5  -1   9         88.98         90.66         1.94 o                         
  -4  -1   9       1674.63       1573.94        21.49 o                         
  -3  -1   9       1030.94       1071.93        21.81 o                         
  -2  -1   9       5419.20       5226.45       154.18 o                         
  -1  -1   9       3924.15       3618.59       116.24 o                         
   0  -1   9        918.30        774.97        10.73 o                         
   1  -1   9          5.79         14.56         2.70 o                         
   2  -1   9        793.59        880.00        14.23 o                         
   3  -1   9         61.24         68.04         3.15 o                         
   4  -1   9       1452.59       1433.97        39.65 o                         
   5  -1   9        774.70        806.82        13.45 o                         
   6  -1   9        112.98        116.80         2.23 o                         
   7  -1   9        180.27        159.69         2.76 o                         
   8  -1   9       1034.37       1088.32        18.36 o                         
   9  -1   9        648.86        621.13         8.98 o                         
  10  -1   9         12.69         11.78         0.96 o                         
  11  -1   9         29.93         34.17         1.46 o                         
  -9   0   9         96.72         93.16         3.30 o                         
  -8   0   9       1573.47       1591.69        24.04 o                         
  -7   0   9         17.23         19.07         0.95 o                         
  -6   0   9         20.26         21.00         1.01 o                         
  -5   0   9         34.02         34.34         1.27 o                         
  -4   0   9        538.68        541.62         9.82 o                         
  -3   0   9       4295.85       4321.97        52.80 o                         
  -2   0   9         35.18         34.01         0.95 o                         
  -1   0   9       2574.28       2598.92        38.58 o                         
   0   0   9        334.86        460.06        16.14 o                         
   1   0   9       2544.93       2750.78        33.75 o                         
   2   0   9        271.68        314.82         4.99 o                         
   3   0   9       2217.59       2172.28        27.35 o                         
   4   0   9        774.47        833.57        15.10 o                         
   5   0   9        945.97       1016.88        24.97 o                         
   6   0   9        263.20        274.80         3.98 o                         
   7   0   9       1595.61       1649.62        24.31 o                         
   8   0   9        545.86        490.91         6.43 o                         
   9   0   9         77.39         75.22         1.69 o                         
  10   0   9          0.63          0.02         0.68 o                         
  11   0   9         25.57         25.20         1.24 o                         
  -9   1   9       1172.27       1153.91        17.05 o                         
  -8   1   9        380.32        429.19         8.67 o                         
  -7   1   9        236.03        245.21         4.84 o                         
  -6   1   9         28.62         31.61         1.98 o                         
  -5   1   9         75.92         68.19         1.69 o                         
  -4   1   9        321.14        359.71         6.15 o                         
  -3   1   9         14.34         13.59         0.71 o                         
  -2   1   9       6094.02       6340.73       128.22 o                         
  -1   1   9         44.89         66.39         1.96 o                         
   0   1   9       1008.80        958.33        12.89 o                         
   1   1   9         33.89         64.70         1.78 o                         
   2   1   9        160.92        173.25         3.25 o                         
   3   1   9        947.88        969.38        17.29 o                         
   4   1   9       6198.98       6192.77        97.19 o                         
   5   1   9        103.15         79.22         1.53 o                         
   6   1   9       2568.73       2657.98        38.65 o                         
   7   1   9        297.68        304.24         4.93 o                         
   8   1   9        816.14        809.80        12.38 o                         
   9   1   9         33.97         51.28         4.34 o                         
  10   1   9        113.65        107.44         2.60 o                         
  11   1   9        483.49        458.93         7.57 o                         
  12   1   9        163.13        160.36         3.18 o                         
  -9   2   9         44.64         39.51         2.22 o                         
  -8   2   9        284.23        291.12         9.71 o                         
  -7   2   9        352.45        330.24         5.41 o                         
  -6   2   9         19.45         22.29         1.01 o                         
  -5   2   9        151.67        150.43         5.23 o                         
  -4   2   9       1130.30       1132.00        15.95 o                         
  -3   2   9       3816.22       3986.47        48.41 o                         
  -2   2   9         55.62         37.48         4.01 o                         
  -1   2   9       3204.64       3286.82        42.10 o                         
   0   2   9        327.00        217.83         3.97 o                         
   1   2   9         63.70        106.30         8.48 o                         
   2   2   9       5630.88       5356.46        64.64 o                         
   3   2   9       2072.75       2029.46        83.07 o                         
   4   2   9       1447.80       1424.78        18.10 o                         
   5   2   9       6003.84       6001.52       165.62 o                         
   6   2   9       1960.07       1981.13        29.31 o                         
   7   2   9        291.17        307.92         4.81 o                         
   8   2   9        166.22        191.86         3.22 o                         
   9   2   9        352.99        367.65         5.03 o                         
  10   2   9         43.84         39.25         1.38 o                         
  11   2   9         70.86         78.18         2.05 o                         
  12   2   9        378.65        388.75         5.15 o                         
  -9   3   9        305.33        287.78         5.47 o                         
  -8   3   9         11.01         10.39         1.14 o                         
  -7   3   9          6.93         10.09         1.11 o                         
  -6   3   9        162.12        166.23         3.65 o                         
  -5   3   9         28.76         26.87         1.03 o                         
  -4   3   9        731.08        828.07        12.06 o                         
  -3   3   9        884.86        977.84        21.09 o                         
  -2   3   9        973.08        977.66        13.93 o                         
  -1   3   9       1355.27       1352.86        17.41 o                         
   0   3   9         57.05         48.58         1.64 o                         
   1   3   9        265.01        290.43         5.37 o                         
   2   3   9       2576.69       2565.71        42.42 o                         
   3   3   9       2135.22       2189.19        30.43 o                         
   4   3   9       6053.70       6016.08       110.16 o                         
   5   3   9        802.87        753.67        10.88 o                         
   6   3   9        740.90        749.66        12.92 o                         
   7   3   9         36.44         26.96         1.00 o                         
   8   3   9        164.10        142.30         2.89 o                         
   9   3   9         24.87         27.22         2.13 o                         
  10   3   9        136.57        155.63         2.89 o                         
  11   3   9        184.81        191.38         3.13 o                         
  12   3   9        485.95        459.05         8.46 o                         
  -8   4   9        316.98        333.05         6.38 o                         
  -7   4   9         19.82         17.45         1.36 o                         
  -6   4   9          9.88          9.23         0.93 o                         
  -5   4   9       1283.78       1268.84        17.82 o                         
  -4   4   9        252.11        269.50         5.58 o                         
  -3   4   9       1037.11       1115.44        18.52 o                         
  -2   4   9       1179.99       1242.40        19.08 o                         
  -1   4   9        957.65        983.22        15.69 o                         
   0   4   9        374.89        380.12         6.62 o                         
   1   4   9       2377.78       2467.91        35.79 o                         
   2   4   9        115.07        121.87         1.99 o                         
   3   4   9       2278.98       2347.96        43.64 o                         
   4   4   9         68.59         66.92         4.29 o                         
   5   4   9       4257.24        866.88      2157.24 o                         
   6   4   9         58.29         61.80         1.63 o                         
   7   4   9         97.33         81.45         1.98 o                         
   8   4   9        186.71        172.90         2.90 o                         
   9   4   9          7.41          6.93         0.77 o                         
  10   4   9         68.68         71.58         1.75 o                         
  11   4   9        459.38        478.17         7.03 o                         
  12   4   9          7.88          7.24         1.38 o                         
  -8   5   9         37.61         40.60         2.38 o                         
  -7   5   9         61.06         57.11         4.74 o                         
  -6   5   9        484.14        477.32        17.27 o                         
  -5   5   9        387.57        409.94         8.19 o                         
  -4   5   9       1682.75       1682.35        21.29 o                         
  -3   5   9        733.67        735.98        17.37 o                         
  -2   5   9        251.41        255.12         5.85 o                         
  -1   5   9         24.85         30.60         2.47 o                         
   0   5   9       1015.79       1015.74        13.40 o                         
   1   5   9         23.44         30.26         2.41 o                         
   2   5   9        750.89        809.68        17.61 o                         
   3   5   9        324.33        359.10         5.45 o                         
   4   5   9       3624.32       3590.02        72.22 o                         
   5   5   9         23.29         22.15         0.84 o                         
   6   5   9       2243.51       2223.72        29.71 o                         
   7   5   9         24.50         21.32         1.80 o                         
   8   5   9         78.19         86.83         1.74 o                         
   9   5   9       1283.24       1278.23        15.32 o                         
  10   5   9        957.64        957.81        14.72 o                         
  11   5   9          5.56          7.30         0.79 o                         
  12   5   9         56.72         48.25         3.67 o                         
  -7   6   9        141.76        130.62         3.75 o                         
  -6   6   9        903.70        926.59        13.41 o                         
  -5   6   9         79.67         66.69         2.35 o                         
  -4   6   9        421.36        403.07         6.92 o                         
  -3   6   9        694.29        729.82        11.35 o                         
  -2   6   9        303.39        300.67         5.07 o                         
  -1   6   9        517.65        550.33        30.54 o                         
   0   6   9        142.21        158.81         3.02 o                         
   1   6   9       1366.19       1404.41        19.32 o                         
   2   6   9        287.94        297.52         4.93 o                         
   3   6   9       1852.54       1875.07        25.54 o                         
   4   6   9        635.30        661.74         9.56 o                         
   5   6   9        535.17        545.24         7.21 o                         
   6   6   9        102.94         90.04         2.28 o                         
   7   6   9         21.75         28.35         1.80 o                         
   8   6   9        664.62        659.80         9.77 o                         
   9   6   9        761.14        754.54        12.22 o                         
  10   6   9        154.77        162.90         6.17 o                         
  11   6   9        391.49        386.34         6.04 o                         
  12   6   9         11.09         10.37         1.18 o                         
  -6   7   9          0.90          0.62         1.31 o                         
  -5   7   9        177.97        174.03         4.35 o                         
  -4   7   9         57.25         56.35         2.04 o                         
  -3   7   9        855.76        829.13        18.23 o                         
  -2   7   9         76.81         79.74         1.79 o                         
  -1   7   9        293.80        310.72         5.43 o                         
   0   7   9        600.66        638.87        11.29 o                         
   1   7   9        222.39        253.75         4.54 o                         
   2   7   9       3939.82       4056.27        81.48 o                         
   3   7   9       1762.43       1821.95        24.94 o                         
   4   7   9        273.81        297.06         5.52 o                         
   5   7   9        514.27        533.25        10.73 o                         
   6   7   9         82.02         69.68         1.70 o                         
   7   7   9        227.07        229.03         3.90 o                         
   8   7   9        446.11        480.71         8.12 o                         
   9   7   9         31.47         33.73         1.35 o                         
  10   7   9        307.60        278.15         4.25 o                         
  11   7   9         49.38         50.73         1.46 o                         
  -6   8   9         82.06         73.64         4.13 o                         
  -5   8   9          2.96          2.19         1.15 o                         
  -4   8   9        112.54        116.95         4.95 o                         
  -3   8   9        114.40         99.90         2.71 o                         
  -2   8   9          9.01          7.68         0.94 o                         
  -1   8   9        696.72        714.02        29.40 o                         
   0   8   9        299.61        307.89         5.44 o                         
   1   8   9        993.50       1060.17        21.84 o                         
   2   8   9        939.01        938.34        18.87 o                         
   3   8   9        923.62        927.49        14.06 o                         
   4   8   9         58.69         63.42         4.77 o                         
   5   8   9          6.92          6.82         0.77 o                         
   6   8   9        802.55        836.37        11.98 o                         
   7   8   9        116.10        124.44         4.38 o                         
   8   8   9         75.04         73.85         1.85 o                         
   9   8   9        144.44        131.38         2.49 o                         
  10   8   9          4.77          4.19         1.50 o                         
  11   8   9        131.16        135.79         2.81 o                         
  -5   9   9        319.55        326.33        12.72 o                         
  -4   9   9        274.09        273.11         7.31 o                         
  -3   9   9        177.65        165.76         5.64 o                         
  -2   9   9        294.33        299.50         5.42 o                         
  -1   9   9          2.17          3.75         0.80 o                         
   0   9   9        348.64        350.47         6.36 o                         
   1   9   9        770.08        791.75        13.09 o                         
   2   9   9        302.00        295.91         9.94 o                         
   3   9   9        350.49        352.86         5.87 o                         
   4   9   9        594.64        596.07        11.02 o                         
   5   9   9         34.30         37.83         1.50 o                         
   6   9   9         67.75         67.66         2.38 o                         
   7   9   9        326.79        343.69         5.34 o                         
   8   9   9        791.77        789.69        11.31 o                         
   9   9   9         16.15         17.29         1.59 o                         
  10   9   9          2.38          3.74         1.00 o                         
  11   9   9         12.71         12.03         1.28 o                         
  -3  10   9        184.31        156.74         5.03 o                         
  -2  10   9         65.66         59.55         2.30 o                         
  -1  10   9       1133.74       1062.09        18.34 o                         
   0  10   9        209.00        175.68         7.02 o                         
   1  10   9         78.41         69.92         1.75 o                         
   2  10   9         50.91         57.72         2.08 o                         
   3  10   9         87.04         80.73         6.99 o                         
   4  10   9         32.65         33.45         3.34 o                         
   5  10   9         18.72         20.62         1.19 o                         
   6  10   9        132.95        139.91         2.70 o                         
   7  10   9        863.36        877.75        15.39 o                         
   8  10   9          3.12          2.78         0.97 o                         
   9  10   9        219.40        202.01         5.08 o                         
  10  10   9         70.25         71.57         2.10 o                         
  -2  11   9        102.48         76.58         4.75 o                         
  -1  11   9          2.08          0.00         1.92 o                         
   0  11   9       1152.59       1167.76        27.97 o                         
   1  11   9        420.19        428.45         9.72 o                         
   2  11   9         47.79         35.34         1.53 o                         
   3  11   9         37.69         28.50         1.67 o                         
   4  11   9         40.45         35.87         2.05 o                         
   5  11   9         54.69         63.66         2.10 o                         
   6  11   9        493.73        504.82         9.66 o                         
   7  11   9         54.59         52.69         1.74 o                         
   8  11   9        167.83        151.74         4.56 o                         
   9  11   9         95.62         99.57         3.65 o                         
   1  12   9         74.80         71.47         3.67 o                         
   2  12   9         64.16         60.58         3.32 o                         
   3  12   9         17.23         20.92         2.29 o                         
   4  12   9        476.89        473.75         9.70 o                         
   5  12   9        903.45        921.90        22.66 o                         
   6  12   9         35.79         32.60         2.28 o                         
   7  12   9         42.58         41.08         2.79 o                         
  -2 -11  10        130.22        122.13         3.93 o                         
  -1 -11  10         65.94         68.50         3.51 o                         
   0 -11  10        209.48        208.51         4.14 o                         
  -5 -10  10        356.60        350.84         6.07 o                         
  -4 -10  10        148.27        148.63         3.39 o                         
  -3 -10  10         17.14         19.00         1.83 o                         
  -2 -10  10         84.66         88.71         2.27 o                         
  -1 -10  10          3.75          2.08         1.31 o                         
   0 -10  10        325.30        335.12         5.63 o                         
   1 -10  10          2.57          2.59         1.16 o                         
   2 -10  10        223.36        197.29         4.60 o                         
   3 -10  10         50.44         46.52         5.47 o                         
  -6  -9  10        276.19        270.90         4.30 o                         
  -5  -9  10          3.32          6.42         1.59 o                         
  -4  -9  10        204.36        201.71         4.17 o                         
  -3  -9  10          0.93          1.13         0.94 o                         
  -2  -9  10         28.09         26.50         2.13 o                         
  -1  -9  10        478.68        474.15         8.96 o                         
   0  -9  10        154.15        139.82         4.01 o                         
   1  -9  10         84.30         73.77         2.11 o                         
   2  -9  10        146.28        137.37         3.32 o                         
   3  -9  10        298.61        293.23         6.74 o                         
   4  -9  10        114.13        102.27         3.67 o                         
   5  -9  10         98.57        101.45         8.83 o                         
  -7  -8  10        410.94        398.70         5.44 o                         
  -6  -8  10         35.35         29.75         1.47 o                         
  -5  -8  10          1.21          2.35         1.12 o                         
  -4  -8  10        175.09        168.68         3.70 o                         
  -3  -8  10        113.42        116.36         2.77 o                         
  -2  -8  10        168.60        164.35         3.28 o                         
  -1  -8  10         87.43         80.55         2.01 o                         
   0  -8  10        495.52        504.14         8.08 o                         
   1  -8  10         50.04         47.99         1.53 o                         
   2  -8  10        118.25        124.71         3.56 o                         
   3  -8  10        252.37        276.10         6.84 o                         
   4  -8  10         49.26         51.70         2.19 o                         
   5  -8  10        199.92        196.02         4.31 o                         
   6  -8  10        157.34        140.54         3.38 o                         
  -8  -7  10        157.03        166.00         7.65 o                         
  -7  -7  10         67.72         64.24         2.19 o                         
  -6  -7  10         97.75         89.06         1.88 o                         
  -5  -7  10         26.69         29.14         1.21 o                         
  -4  -7  10        280.39        293.28         5.74 o                         
  -3  -7  10        255.80        259.22         4.64 o                         
  -2  -7  10        133.15        143.31         2.99 o                         
  -1  -7  10       3146.62       3128.55        51.96 o                         
   0  -7  10        479.53        479.67         7.23 o                         
   1  -7  10         32.74         35.86         1.36 o                         
   2  -7  10         55.35         62.13         1.76 o                         
   3  -7  10         41.29         39.65         3.54 o                         
   4  -7  10        197.40        200.80         6.34 o                         
   5  -7  10         56.57         52.63         2.31 o                         
   6  -7  10        182.37        169.01         4.18 o                         
   7  -7  10        390.79        394.72        22.58 o                         
  -8  -6  10         14.88         21.47         1.40 o                         
  -7  -6  10         34.46         36.90         1.79 o                         
  -6  -6  10        342.34        339.28         5.22 o                         
  -5  -6  10        121.14        138.32         2.63 o                         
  -4  -6  10        356.27        371.63         5.78 o                         
  -3  -6  10          0.46          0.24         0.71 o                         
  -2  -6  10       2065.39       2062.93        28.37 o                         
  -1  -6  10          1.73          2.62         0.70 o                         
   0  -6  10       3087.38       3146.44        63.83 o                         
   1  -6  10       1462.90       1460.30        18.95 o                         
   2  -6  10          0.47          1.21         0.83 o                         
   3  -6  10       2147.51       2169.91        32.30 o                         
   4  -6  10        927.57        929.31        14.26 o                         
   5  -6  10         10.03         11.40         0.88 o                         
   6  -6  10         29.74         32.95         2.05 o                         
   7  -6  10          4.41          3.32         1.04 o                         
   8  -6  10        123.40        116.02         3.57 o                         
  -9  -5  10        259.13        253.90         4.34 o                         
  -8  -5  10        343.80        346.16         5.54 o                         
  -7  -5  10         10.65         11.06         1.31 o                         
  -6  -5  10         39.75         41.84         1.53 o                         
  -5  -5  10        203.84        199.83         3.43 o                         
  -4  -5  10        109.29         97.46         2.10 o                         
  -3  -5  10       2222.10       2232.24        28.20 o                         
  -2  -5  10        477.24        478.23         7.26 o                         
  -1  -5  10        927.57        936.98        15.90 o                         
   0  -5  10        678.12        726.02        15.69 o                         
   1  -5  10        420.62        434.59         7.26 o                         
   2  -5  10        317.92        323.93         5.90 o                         
   3  -5  10        884.30        875.12        13.89 o                         
   4  -5  10        489.63        546.08         9.06 o                         
   5  -5  10        329.23        350.80         6.06 o                         
   6  -5  10        252.24        246.03         4.55 o                         
   7  -5  10        611.36        612.03        11.31 o                         
   8  -5  10          0.64          0.84         1.46 o                         
   9  -5  10          3.96          5.67         1.32 o                         
  -9  -4  10       1384.68       1336.22        16.99 o                         
  -8  -4  10        177.22        170.73         3.41 o                         
  -7  -4  10        122.27        118.73         5.57 o                         
  -6  -4  10        528.94        551.83         8.54 o                         
  -5  -4  10        194.73        183.97         3.66 o                         
  -4  -4  10       3386.37       3333.04        49.44 o                         
  -3  -4  10        288.67        284.92         4.62 o                         
  -2  -4  10        230.31        226.90         3.97 o                         
  -1  -4  10        560.06        566.24        10.61 o                         
   0  -4  10       3125.03       3201.12        39.76 o                         
   1  -4  10        256.88        273.71         4.62 o                         
   2  -4  10         20.23         18.36         0.94 o                         
   3  -4  10        594.60        574.51        11.24 o                         
   4  -4  10       1361.87       1462.75        25.40 o                         
   5  -4  10         33.77         36.83         1.19 o                         
   6  -4  10       4587.12       4801.19       141.26 o                         
   7  -4  10        284.12        290.95         4.59 o                         
   8  -4  10         46.65         53.39         1.51 o                         
   9  -4  10        333.02        329.90         6.42 o                         
  10  -4  10         14.20         15.24         1.34 o                         
  -9  -3  10        346.82        352.49         9.60 o                         
  -8  -3  10        275.35        266.87         4.83 o                         
  -7  -3  10         28.73         26.66         1.30 o                         
  -6  -3  10       1010.96        993.03        14.63 o                         
  -5  -3  10        250.48        249.86         5.00 o                         
  -4  -3  10        444.55        432.60         9.02 o                         
  -3  -3  10       1912.85       1980.73        25.14 o                         
  -2  -3  10        113.58        130.26         4.82 o                         
  -1  -3  10        254.88        252.19         5.94 o                         
   0  -3  10        194.47        212.27         3.41 o                         
   1  -3  10        108.05        113.77         2.26 o                         
   2  -3  10       1952.75       2058.49        35.74 o                         
   3  -3  10         71.50         92.19         6.36 o                         
   4  -3  10        210.02        196.01         3.65 o                         
   5  -3  10       3024.98       3128.20        44.87 o                         
   6  -3  10        443.56        473.95         7.00 o                         
   7  -3  10        511.65        531.82         9.70 o                         
   8  -3  10         26.66         27.97         1.14 o                         
   9  -3  10         40.87         35.21         1.95 o                         
  10  -3  10        399.25        417.65        14.46 o                         
  -9  -2  10         10.98          9.58         1.36 o                         
  -8  -2  10        269.81        272.84         4.30 o                         
  -7  -2  10        568.77        555.26         8.26 o                         
  -6  -2  10         38.71         42.08         1.84 o                         
  -5  -2  10        210.53        230.29         4.46 o                         
  -4  -2  10        718.58        739.69        13.95 o                         
  -3  -2  10       2180.30       2200.39        50.21 o                         
  -2  -2  10         67.34         58.55         2.45 o                         
  -1  -2  10       1318.92       1182.75        17.58 o                         
   0  -2  10        613.85        702.70        10.50 o                         
   1  -2  10       3213.22       3069.06        41.73 o                         
   2  -2  10       1020.50       1060.42        16.51 o                         
   3  -2  10        101.67        103.85         4.58 o                         
   4  -2  10       2429.20       2494.82        33.89 o                         
   5  -2  10          4.11          7.06         0.90 o                         
   6  -2  10       1140.46       1148.12        19.14 o                         
   7  -2  10        208.43        208.51         3.52 o                         
   8  -2  10          0.80          2.02         0.68 o                         
   9  -2  10        272.20        278.07         5.27 o                         
  10  -2  10        434.36        425.47        10.72 o                         
  11  -2  10         60.71         68.26         3.99 o                         
  -9  -1  10        109.14        104.62         2.31 o                         
  -8  -1  10         12.53         12.86         1.18 o                         
  -7  -1  10        136.16        132.07         3.30 o                         
  -6  -1  10        514.61        528.44         7.24 o                         
  -5  -1  10         86.60         95.21         2.12 o                         
  -4  -1  10        225.31        227.67         3.79 o                         
  -3  -1  10        190.91        160.68         4.20 o                         
  -2  -1  10       5733.76       5683.06        68.27 o                         
  -1  -1  10        375.53        319.44        14.97 o                         
   0  -1  10        788.67        667.75        10.20 o                         
   1  -1  10       1951.44       2000.25        27.27 o                         
   2  -1  10        830.05        867.64        12.66 o                         
   3  -1  10       6874.29       7092.62        92.32 o                         
   4  -1  10        317.80        322.85         8.91 o                         
   5  -1  10        761.82        769.41        11.96 o                         
   6  -1  10       1446.29       1441.86        18.60 o                         
   7  -1  10        688.75        708.33        15.73 o                         
   8  -1  10          1.00          2.27         0.82 o                         
   9  -1  10          1.00          1.30         0.79 o                         
  10  -1  10        566.56        575.77         9.35 o                         
  11  -1  10        397.76        385.24         7.49 o                         
  -9   0  10        173.79        170.66         3.56 o                         
  -8   0  10         13.88         19.17         1.21 o                         
  -7   0  10         16.14         18.06         1.05 o                         
  -6   0  10       1733.75       1752.83        24.30 o                         
  -5   0  10        348.83        376.82         9.25 o                         
  -4   0  10          0.41          0.39         0.62 o                         
  -3   0  10       1266.24       1259.10        15.28 o                         
  -2   0  10       1004.39        969.85        13.78 o                         
  -1   0  10          4.25          9.23         0.88 o                         
   0   0  10         28.68         23.53         1.25 o                         
   1   0  10          9.16          5.84         0.77 o                         
   2   0  10       3531.23       3463.38        46.19 o                         
   3   0  10       1476.20       1419.20        23.78 o                         
   4   0  10       4364.44       4431.46        73.60 o                         
   5   0  10         47.90         53.63         1.16 o                         
   6   0  10       1691.43       1596.76        24.87 o                         
   7   0  10        660.68        702.41        10.19 o                         
   8   0  10        472.18        469.42         8.28 o                         
   9   0  10       1202.89       1214.02        26.23 o                         
  10   0  10        276.72        267.42         4.53 o                         
  11   0  10         11.09          9.38         1.02 o                         
  -9   1  10        531.52        560.40         8.09 o                         
  -8   1  10          5.21          6.63         1.72 o                         
  -7   1  10       1278.60       1291.77        16.64 o                         
  -6   1  10        991.32        994.50        14.05 o                         
  -5   1  10        105.59        110.41         2.46 o                         
  -4   1  10       1670.43       1770.37        24.37 o                         
  -3   1  10         27.75         33.04         1.04 o                         
  -2   1  10         35.98         32.07         0.98 o                         
  -1   1  10        495.24        498.16         7.61 o                         
   0   1  10        147.75        119.54         3.24 o                         
   1   1  10         83.38         72.14         1.72 o                         
   2   1  10         19.43         14.65         1.94 o                         
   3   1  10       6390.14       6354.19       118.01 o                         
   4   1  10       1071.13       1226.21        36.05 o                         
   5   1  10         41.16         38.56         2.85 o                         
   6   1  10        462.41        460.12         7.89 o                         
   7   1  10       1587.80       1617.27        19.02 o                         
   8   1  10       1402.12       1480.69        21.77 o                         
   9   1  10       1509.68       1463.80        18.31 o                         
  10   1  10        113.76        105.70         2.23 o                         
  11   1  10         95.56         84.31         2.16 o                         
  12   1  10         31.10         23.28         1.35 o                         
  -9   2  10          2.69          2.56         1.27 o                         
  -8   2  10          0.17         -0.74         1.23 o                         
  -7   2  10         31.33         36.71         1.82 o                         
  -6   2  10          7.06          5.96         1.05 o                         
  -5   2  10       1441.55       1491.91        19.83 o                         
  -4   2  10        197.26        214.45         4.43 o                         
  -3   2  10        995.32       1088.29        16.95 o                         
  -2   2  10         49.12         70.33         1.73 o                         
  -1   2  10         94.19         88.52         2.21 o                         
   0   2  10       1759.51       1761.41        22.27 o                         
   1   2  10          1.79         12.10         1.45 o                         
   2   2  10       3180.50       2894.31        81.25 o                         
   3   2  10        925.02        918.30        35.09 o                         
   4   2  10         54.05         55.94         1.78 o                         
   5   2  10         32.43         38.19         0.98 o                         
   6   2  10        171.61        169.01         4.24 o                         
   7   2  10       1689.31       1781.13        22.31 o                         
   8   2  10       3035.39       2965.80        34.55 o                         
   9   2  10          0.41          0.45         0.71 o                         
  10   2  10        193.19        193.81         3.48 o                         
  11   2  10          1.29          3.01         1.08 o                         
  12   2  10        121.17        115.38         2.55 o                         
  -8   3  10         55.05         61.38         3.28 o                         
  -7   3  10         14.60         12.69         1.21 o                         
  -6   3  10          2.54          3.91         1.44 o                         
  -5   3  10         84.29         93.55         2.30 o                         
  -4   3  10       3128.10       3300.35        48.62 o                         
  -3   3  10        805.71        868.40        12.33 o                         
  -2   3  10          8.27          7.43         0.85 o                         
  -1   3  10        800.35        920.66        13.00 o                         
   0   3  10        789.75        896.35        14.37 o                         
   1   3  10       8069.18       8030.09        89.11 o                         
   2   3  10       1243.35       1265.20        22.18 o                         
   3   3  10        243.33        223.88         3.52 o                         
   4   3  10        885.24        830.32        16.30 o                         
   5   3  10         60.63         56.52         1.16 o                         
   6   3  10        365.72        373.90         6.19 o                         
   7   3  10        449.83        455.82         6.70 o                         
   8   3  10        379.49        387.46         5.84 o                         
   9   3  10        354.73        327.81         5.08 o                         
  10   3  10        282.99        275.15         4.90 o                         
  11   3  10        151.66        156.03         4.32 o                         
  12   3  10         37.05         28.03         1.30 o                         
  -8   4  10         15.71         12.40         2.10 o                         
  -7   4  10          7.04          6.66         1.26 o                         
  -6   4  10          4.96          5.91         0.95 o                         
  -5   4  10        133.83        126.79         3.49 o                         
  -4   4  10        660.11        621.36         9.44 o                         
  -3   4  10        182.64        193.85         4.50 o                         
  -2   4  10         28.60         37.36         1.31 o                         
  -1   4  10        373.20        381.15         7.55 o                         
   0   4  10       3001.36       3050.57        67.78 o                         
   1   4  10       5926.67       6087.43        79.77 o                         
   2   4  10        218.54        229.79         4.17 o                         
   3   4  10          6.04         11.01         0.61 o                         
   4   4  10       1227.11       1232.23        26.24 o                         
   5   4  10        127.05        109.93         4.24 o                         
   6   4  10        362.84        355.08         8.70 o                         
   7   4  10       1694.45       1735.59        23.64 o                         
   8   4  10        647.39        606.10        10.23 o                         
   9   4  10         71.30         77.75         1.94 o                         
  10   4  10        220.71        228.83         3.66 o                         
  11   4  10        154.92        138.09         2.63 o                         
  12   4  10         46.31         48.40         1.59 o                         
  -7   5  10        129.63        125.94         3.62 o                         
  -6   5  10        445.37        443.59         6.96 o                         
  -5   5  10        170.69        183.85         3.27 o                         
  -4   5  10        188.57        180.15         4.18 o                         
  -3   5  10        225.09        250.76         7.37 o                         
  -2   5  10          4.17         10.83         0.88 o                         
  -1   5  10        210.53        220.59         4.85 o                         
   0   5  10          8.59          6.37         0.82 o                         
   1   5  10        736.92        808.14        10.12 o                         
   2   5  10        239.46        285.31         4.57 o                         
   3   5  10         39.18         44.60         2.89 o                         
   4   5  10         22.07         17.16         1.67 o                         
   5   5  10       1274.98       1306.14        22.29 o                         
   6   5  10          7.84         13.88         1.36 o                         
   7   5  10       1561.15       1557.47        21.36 o                         
   8   5  10         18.91         22.78         1.91 o                         
   9   5  10        468.01        462.88         7.07 o                         
  10   5  10         45.83         38.29         1.19 o                         
  11   5  10         36.59         43.80         1.37 o                         
  12   5  10        228.73        230.20         4.77 o                         
  -7   6  10        286.52        271.93        18.61 o                         
  -6   6  10        620.93        653.26        12.60 o                         
  -5   6  10          5.03          3.65         3.29 o                         
  -4   6  10        251.69        278.17         6.13 o                         
  -3   6  10         44.76         49.92         1.44 o                         
  -2   6  10        498.32        521.80        11.32 o                         
  -1   6  10        335.99        345.78         6.83 o                         
   0   6  10       1016.59       1055.50        14.80 o                         
   1   6  10         19.48         17.69         0.95 o                         
   2   6  10         23.16         25.07         1.86 o                         
   3   6  10        211.26        200.47         3.64 o                         
   4   6  10        256.27        253.12         4.10 o                         
   5   6  10         91.30        100.04         3.14 o                         
   6   6  10       1699.06       1740.04        23.86 o                         
   7   6  10        183.49        169.64         3.30 o                         
   8   6  10        389.59        363.74         8.22 o                         
   9   6  10         50.51         42.77         1.57 o                         
  10   6  10        142.42        140.06         3.03 o                         
  11   6  10        414.14        439.58         6.53 o                         
  12   6  10         27.43         27.29         1.29 o                         
  -6   7  10         24.71         23.58         3.85 o                         
  -5   7  10        243.93        246.30         6.10 o                         
  -4   7  10          2.24          4.95         1.56 o                         
  -3   7  10         46.80         40.85         1.50 o                         
  -2   7  10        455.36        479.35         9.08 o                         
  -1   7  10        442.44        489.70         7.71 o                         
   0   7  10         20.81         18.19         0.94 o                         
   1   7  10        779.24        793.87        12.43 o                         
   2   7  10          6.05         10.79         1.02 o                         
   3   7  10          1.09          1.38         1.25 o                         
   4   7  10       1140.06       1177.34        17.74 o                         
   5   7  10       1599.73       1625.57        22.45 o                         
   6   7  10        342.13        339.98         5.61 o                         
   7   7  10        208.60        208.76         4.02 o                         
   8   7  10       1039.71        989.09        14.55 o                         
   9   7  10         69.42         71.28         1.90 o                         
  10   7  10         76.54         86.39         1.88 o                         
  11   7  10         81.74         71.75         3.71 o                         
  -5   8  10         15.89          9.29         1.36 o                         
  -4   8  10         60.99         65.24         6.63 o                         
  -3   8  10          4.15          6.01         3.06 o                         
  -2   8  10        366.03        346.93         7.96 o                         
  -1   8  10       1808.19       1945.02        29.01 o                         
   0   8  10        215.05        204.91         3.95 o                         
   1   8  10         10.25         10.19         1.73 o                         
   2   8  10         11.19          8.28         0.74 o                         
   3   8  10         67.79         61.33         1.57 o                         
   4   8  10       2220.18       2295.59        34.12 o                         
   5   8  10          0.02          0.86         0.85 o                         
   6   8  10        351.63        377.53         6.45 o                         
   7   8  10          4.93          6.44         0.78 o                         
   8   8  10        110.80        101.97         2.16 o                         
   9   8  10         15.48         17.52         1.26 o                         
  10   8  10          1.83          3.18         1.73 o                         
  11   8  10        104.12        104.97         2.55 o                         
  -4   9  10        102.98        104.24         3.98 o                         
  -3   9  10        330.42        314.02        14.17 o                         
  -2   9  10        146.26        138.30         3.55 o                         
  -1   9  10        171.72        173.16         4.89 o                         
   0   9  10         96.31         75.25         5.22 o                         
   1   9  10        120.21        130.71         3.01 o                         
   2   9  10        123.92        135.27         3.88 o                         
   3   9  10       1258.24       1285.33        21.01 o                         
   4   9  10        194.41        205.47         4.46 o                         
   5   9  10        759.99        757.95        12.28 o                         
   6   9  10         68.39         80.25         1.97 o                         
   7   9  10        684.32        693.77        11.54 o                         
   8   9  10         38.11         34.16         1.43 o                         
   9   9  10         33.62         40.33         1.58 o                         
  10   9  10        392.09        373.40         5.32 o                         
  -3  10  10        275.28        253.04         6.16 o                         
  -2  10  10          8.43          4.39         1.35 o                         
  -1  10  10          0.86          1.61         1.22 o                         
   0  10  10        165.05        158.73         4.24 o                         
   1  10  10         99.23         89.45         2.40 o                         
   2  10  10         15.35         12.87         1.27 o                         
   3  10  10        151.07        149.75         4.04 o                         
   4  10  10        416.75        421.07         8.87 o                         
   5  10  10        284.83        293.30         5.04 o                         
   6  10  10        206.89        212.65         4.13 o                         
   7  10  10         36.17         38.00         1.43 o                         
   8  10  10        165.56        146.53         2.69 o                         
   9  10  10        272.20        271.01         9.84 o                         
  10  10  10         96.70         88.88         2.28 o                         
  -2  11  10         60.03         57.61         4.27 o                         
  -1  11  10         63.26         62.28         5.26 o                         
   0  11  10          4.04          5.92         2.04 o                         
   1  11  10         19.65         12.43         1.40 o                         
   2  11  10        407.80        396.77         8.41 o                         
   3  11  10        547.40        545.79        22.92 o                         
   4  11  10          0.34         -0.18         1.59 o                         
   5  11  10         30.12         30.23         1.48 o                         
   6  11  10        253.62        243.70         4.84 o                         
   7  11  10         84.66         89.73         2.05 o                         
   8  11  10        191.60        190.94         7.38 o                         
   9  11  10         97.96         91.23         4.53 o                         
   1  12  10          0.75          0.12         2.38 o                         
   2  12  10        420.71        428.75        13.18 o                         
   3  12  10          0.73          2.15         1.41 o                         
   4  12  10        247.93        250.62         9.02 o                         
   5  12  10         19.23         27.23         2.28 o                         
   6  12  10          8.22          7.28         1.55 o                         
   7  12  10        277.57        296.04         6.65 o                         
  -4 -10  11        144.11        135.00         3.53 o                         
  -3 -10  11        561.73        550.52         8.68 o                         
  -2 -10  11        306.84        311.14         5.91 o                         
  -1 -10  11        272.67        283.91         7.40 o                         
   0 -10  11         52.64         47.56         1.95 o                         
   1 -10  11        142.85        129.75         3.74 o                         
   2 -10  11        364.10        356.07        16.20 o                         
  -6  -9  11         83.20         92.17         2.22 o                         
  -5  -9  11        107.25        103.69         3.05 o                         
  -4  -9  11        496.76        491.62         7.71 o                         
  -3  -9  11        336.63        358.40         6.40 o                         
  -2  -9  11        122.52        114.78         2.41 o                         
  -1  -9  11        684.32        682.64        10.07 o                         
   0  -9  11          3.01          3.07         1.17 o                         
   1  -9  11        107.19        102.99         3.33 o                         
   2  -9  11        410.80        429.38        15.01 o                         
   3  -9  11         36.75         32.08         1.54 o                         
   4  -9  11        175.46        165.73         9.94 o                         
  -7  -8  11        207.48        189.39         3.91 o                         
  -6  -8  11         21.88         20.87         1.48 o                         
  -5  -8  11        384.66        389.62         6.64 o                         
  -4  -8  11        360.20        367.23         5.85 o                         
  -3  -8  11          6.62          8.95         1.26 o                         
  -2  -8  11        110.82        115.29         2.68 o                         
  -1  -8  11        198.73        209.67         3.95 o                         
   0  -8  11          1.37          1.40         1.02 o                         
   1  -8  11         73.47         71.22         6.37 o                         
   2  -8  11         61.49         54.70         1.84 o                         
   3  -8  11        709.28        699.29        18.82 o                         
   4  -8  11          0.69         -1.06         1.26 o                         
   5  -8  11       1166.69       1173.79        28.58 o                         
   6  -8  11        314.24        307.88         9.19 o                         
  -7  -7  11        127.28        129.66         2.63 o                         
  -6  -7  11        116.98        109.86         2.76 o                         
  -5  -7  11        351.35        381.42         6.75 o                         
  -4  -7  11         25.04         25.19         1.24 o                         
  -3  -7  11        353.65        346.06         4.92 o                         
  -2  -7  11        368.35        367.73         6.90 o                         
  -1  -7  11        666.60        687.51        11.50 o                         
   0  -7  11        555.22        571.92        14.70 o                         
   1  -7  11        610.34        613.73        11.65 o                         
   2  -7  11        467.87        473.04         8.84 o                         
   3  -7  11          1.74          1.33         0.99 o                         
   4  -7  11        942.51        966.50        23.77 o                         
   5  -7  11        313.86        339.12         6.07 o                         
   6  -7  11         14.43         11.67         1.78 o                         
   7  -7  11          3.28          2.59         2.70 o                         
  -8  -6  11        262.55        266.08         4.19 o                         
  -7  -6  11         18.75         15.91         2.17 o                         
  -6  -6  11         29.54         22.56         1.31 o                         
  -5  -6  11        324.21        315.84         5.49 o                         
  -4  -6  11       1537.04       1561.23        19.79 o                         
  -3  -6  11          1.35          1.43         0.81 o                         
  -2  -6  11        191.11        202.98         3.90 o                         
  -1  -6  11         27.36         22.25         1.24 o                         
   0  -6  11        114.08        112.11         2.48 o                         
   1  -6  11        442.30        435.16         7.43 o                         
   2  -6  11         91.71         95.53         2.50 o                         
   3  -6  11       1755.67       1796.14        22.21 o                         
   4  -6  11         24.62         26.92         1.28 o                         
   5  -6  11        191.03        198.19         3.43 o                         
   6  -6  11         73.53         82.10         3.07 o                         
   7  -6  11         14.84         14.71         1.24 o                         
   8  -6  11        199.21        196.58         4.50 o                         
  -8  -5  11         84.92         79.85         2.05 o                         
  -7  -5  11         18.22         14.75         1.35 o                         
  -6  -5  11        338.68        329.23         7.86 o                         
  -5  -5  11        663.40        678.20         9.57 o                         
  -4  -5  11          7.24          6.49         1.00 o                         
  -3  -5  11       1003.47       1051.23        15.20 o                         
  -2  -5  11        756.77        742.87        12.13 o                         
  -1  -5  11          0.06          1.48         0.73 o                         
   0  -5  11          5.76          6.74         0.86 o                         
   1  -5  11        387.20        388.07         5.25 o                         
   2  -5  11       1760.55       1824.59        27.53 o                         
   3  -5  11          0.87          2.19         0.79 o                         
   4  -5  11        776.50        792.62        12.78 o                         
   5  -5  11         12.01          6.80         0.84 o                         
   6  -5  11        163.75        169.03         3.19 o                         
   7  -5  11        374.33        387.21         7.20 o                         
   8  -5  11        167.82        146.10         3.44 o                         
   9  -5  11        431.27        441.31         7.66 o                         
  -9  -4  11         14.98         14.28         1.55 o                         
  -8  -4  11          8.89         10.51         1.10 o                         
  -7  -4  11        163.71        177.55         3.20 o                         
  -6  -4  11        744.10        753.46        10.38 o                         
  -5  -4  11        142.98        139.20         3.01 o                         
  -4  -4  11       1577.66       1563.53        23.97 o                         
  -3  -4  11        572.98        584.34         8.01 o                         
  -2  -4  11         11.64         11.03         0.97 o                         
  -1  -4  11         25.24         25.61         1.15 o                         
   0  -4  11        789.35        803.52        12.79 o                         
   1  -4  11        565.67        599.45        11.32 o                         
   2  -4  11        448.42        490.82         9.25 o                         
   3  -4  11        320.70        384.21         6.60 o                         
   4  -4  11          0.94          1.93         0.71 o                         
   5  -4  11        792.79        819.32        14.12 o                         
   6  -4  11          4.20          3.16         0.80 o                         
   7  -4  11         19.52         16.92         1.39 o                         
   8  -4  11       1542.56       1588.49        29.82 o                         
   9  -4  11        848.28        845.43        23.96 o                         
  -9  -3  11        247.21        236.31         6.81 o                         
  -8  -3  11        587.35        626.65         9.77 o                         
  -7  -3  11        622.43        627.34         9.50 o                         
  -6  -3  11        353.86        367.43         5.07 o                         
  -5  -3  11        997.32       1040.62        18.38 o                         
  -4  -3  11          2.36          2.86         0.67 o                         
  -3  -3  11         96.09         98.96         2.20 o                         
  -2  -3  11        204.43        194.44         4.06 o                         
  -1  -3  11       1201.15       1206.81        19.49 o                         
   0  -3  11         28.42         34.12         1.36 o                         
   1  -3  11        209.13        236.71         3.97 o                         
   2  -3  11       1523.38       1591.95        31.71 o                         
   3  -3  11       1321.67       1378.13        19.47 o                         
   4  -3  11        423.98        412.10         8.45 o                         
   5  -3  11          0.43          1.04         0.76 o                         
   6  -3  11        454.55        480.59         8.90 o                         
   7  -3  11        571.74        606.19         8.01 o                         
   8  -3  11       1045.12        993.64        29.27 o                         
   9  -3  11          2.62          1.93         0.84 o                         
  10  -3  11        521.70        508.29        16.34 o                         
  -9  -2  11        196.84        199.84         3.89 o                         
  -8  -2  11         30.59         35.39         1.52 o                         
  -7  -2  11         14.64         13.00         0.99 o                         
  -6  -2  11        282.23        307.09         7.86 o                         
  -5  -2  11         26.69         29.15         1.42 o                         
  -4  -2  11        184.45        203.78         4.25 o                         
  -3  -2  11        123.77        121.36         2.35 o                         
  -2  -2  11        487.18        460.09         8.01 o                         
  -1  -2  11        553.34        572.80         8.21 o                         
   0  -2  11         32.79         47.59         1.31 o                         
   1  -2  11       4460.03       4433.43       104.84 o                         
   2  -2  11       2104.99       2083.74        31.67 o                         
   3  -2  11        664.93        638.97        11.51 o                         
   4  -2  11        387.15        431.74         6.76 o                         
   5  -2  11          2.61          2.91         0.66 o                         
   6  -2  11        501.30        515.57         9.04 o                         
   7  -2  11        529.44        547.05         8.86 o                         
   8  -2  11        139.10        152.35         2.91 o                         
   9  -2  11        158.93        159.24         2.78 o                         
  10  -2  11          1.81          5.51         0.97 o                         
  -9  -1  11          5.33          5.95         1.12 o                         
  -8  -1  11         54.26         53.86         2.22 o                         
  -7  -1  11        295.38        294.78         5.35 o                         
  -6  -1  11          0.00          1.12         0.78 o                         
  -5  -1  11        243.62        261.32         4.31 o                         
  -4  -1  11        903.21        899.15        13.09 o                         
  -3  -1  11        434.82        423.97         9.63 o                         
  -2  -1  11         58.59         69.77         1.78 o                         
  -1  -1  11       1373.66       1332.24        26.64 o                         
   0  -1  11       3109.38       3046.68        35.60 o                         
   1  -1  11       1511.18       1544.96        18.73 o                         
   2  -1  11         20.56         17.63         1.25 o                         
   3  -1  11          7.55         13.64         1.72 o                         
   4  -1  11         12.22         10.92         0.72 o                         
   5  -1  11       1819.79       1899.17        28.53 o                         
   6  -1  11        680.06        688.94        11.00 o                         
   7  -1  11          4.70          6.43         1.14 o                         
   8  -1  11        174.60        178.57         3.27 o                         
   9  -1  11         25.19         26.53         1.51 o                         
  10  -1  11        273.45        257.34         3.80 o                         
  11  -1  11          0.07         -0.07         1.08 o                         
  -9   0  11         70.19         66.35         1.97 o                         
  -8   0  11        249.65        248.08         4.38 o                         
  -7   0  11          4.34          4.74         0.99 o                         
  -6   0  11       1322.27       1424.99        20.40 o                         
  -5   0  11        689.56        627.79        17.62 o                         
  -4   0  11        748.56        784.10        11.58 o                         
  -3   0  11        348.53        341.91         5.89 o                         
  -2   0  11         46.21         48.05         2.29 o                         
  -1   0  11       3308.08       3272.66        43.38 o                         
   1   0  11        308.18        274.72         6.27 o                         
   2   0  11          9.46         13.90         0.76 o                         
   3   0  11        370.06        373.18         8.89 o                         
   4   0  11         43.50         42.74         1.02 o                         
   5   0  11          6.72          7.94         1.29 o                         
   6   0  11       1149.57       1142.76        20.18 o                         
   7   0  11        733.85        760.45        10.95 o                         
   8   0  11        130.67        120.47         2.73 o                         
   9   0  11         52.09         54.09         1.42 o                         
  10   0  11         74.66         77.63         1.82 o                         
  11   0  11         85.77        100.54         5.06 o                         
  -9   1  11        234.49        224.16         4.60 o                         
  -8   1  11        174.55        170.34         3.46 o                         
  -7   1  11       1051.38       1079.67        14.98 o                         
  -6   1  11        637.96        642.13         9.04 o                         
  -5   1  11          9.89         16.42         1.27 o                         
  -4   1  11         19.50         18.86         1.00 o                         
  -3   1  11        177.37        162.75         2.69 o                         
  -2   1  11        829.30        840.69        10.48 o                         
  -1   1  11        284.94        260.46         6.09 o                         
   0   1  11         28.97         15.47         1.36 o                         
   1   1  11        349.43        396.91         8.94 o                         
   2   1  11        118.37        143.19         3.03 o                         
   3   1  11          2.79          3.15         0.51 o                         
   4   1  11         79.32         88.74         5.22 o                         
   5   1  11         49.80         51.70         1.39 o                         
   6   1  11       1823.35       1835.73        25.29 o                         
   7   1  11        601.69        576.46         8.21 o                         
   8   1  11       1422.53       1502.20        21.05 o                         
   9   1  11        119.97        113.96         2.85 o                         
  10   1  11         46.68         58.74         1.64 o                         
  11   1  11        599.38        616.47        13.18 o                         
  -8   2  11        180.00        184.47         3.71 o                         
  -7   2  11        391.95        389.20         5.71 o                         
  -6   2  11          5.88          4.94         1.00 o                         
  -5   2  11          2.62          1.74         0.95 o                         
  -4   2  11        197.54        199.13         3.67 o                         
  -3   2  11        173.81        191.00         9.04 o                         
  -2   2  11         93.39         96.74         2.31 o                         
  -1   2  11       3267.22       3362.55        48.79 o                         
   0   2  11        754.27        769.22        17.87 o                         
   1   2  11        906.05        911.66        16.04 o                         
   2   2  11        116.30        140.09         2.41 o                         
   3   2  11        288.59        311.78         4.95 o                         
   4   2  11        261.18        251.47         4.53 o                         
   5   2  11         12.89         12.73         0.78 o                         
   6   2  11        725.37        755.55        11.66 o                         
   7   2  11        358.59        352.63         5.12 o                         
   8   2  11        334.59        301.52         4.26 o                         
   9   2  11         50.69         48.76         1.52 o                         
  10   2  11        225.01        216.03         4.15 o                         
  11   2  11          0.40          1.29         0.92 o                         
  12   2  11        616.20        613.65         9.65 o                         
  -8   3  11         18.09         13.94         1.60 o                         
  -7   3  11         23.91         19.80         1.33 o                         
  -6   3  11         59.11         50.41         1.81 o                         
  -5   3  11         20.15         18.58         1.04 o                         
  -4   3  11         10.39         11.73         2.11 o                         
  -3   3  11        104.55        119.89         2.91 o                         
  -2   3  11        241.24        238.39         4.56 o                         
  -1   3  11          4.29          8.57         1.50 o                         
   0   3  11          3.69          5.16         1.72 o                         
   1   3  11         84.48         69.78         1.56 o                         
   2   3  11          1.39          1.61         0.67 o                         
   3   3  11       4130.00       4091.68        49.78 o                         
   4   3  11       3511.16       3455.09        65.30 o                         
   5   3  11        358.47        340.69         5.26 o                         
   6   3  11        965.35        989.92        15.53 o                         
   7   3  11        570.77        546.28         7.58 o                         
   8   3  11         47.40         44.24         2.23 o                         
   9   3  11          1.74          1.51         0.81 o                         
  10   3  11         11.94         12.68         1.07 o                         
  11   3  11          5.96          6.39         0.97 o                         
  12   3  11          6.22          2.84         2.23 o                         
  -8   4  11        252.62        265.01         4.62 o                         
  -7   4  11         20.76         22.84         1.81 o                         
  -6   4  11          7.59          6.32         1.43 o                         
  -5   4  11        474.99        484.56         7.08 o                         
  -4   4  11        107.32        118.72         3.18 o                         
  -3   4  11        677.42        678.86        15.61 o                         
  -2   4  11        183.60        204.02         3.61 o                         
  -1   4  11        360.62        358.78         7.33 o                         
   0   4  11        176.91        175.92         3.57 o                         
   1   4  11         79.96         88.75         2.27 o                         
   2   4  11        536.46        569.45         8.54 o                         
   3   4  11       1678.33       1753.97        30.05 o                         
   4   4  11         36.91         36.73         1.02 o                         
   5   4  11        334.54        351.82        13.74 o                         
   6   4  11          0.62          0.64         0.72 o                         
   7   4  11        134.94        128.83         2.40 o                         
   8   4  11        709.79        746.57         9.41 o                         
   9   4  11          0.30          0.94         0.86 o                         
  10   4  11        138.94        136.20         2.44 o                         
  11   4  11          0.90          0.72         1.77 o                         
  12   4  11        177.65        183.35         3.94 o                         
  -7   5  11        336.01        319.66         6.20 o                         
  -6   5  11          0.96          3.76         2.24 o                         
  -5   5  11        116.88        117.80         3.22 o                         
  -4   5  11       1044.61       1071.53        19.15 o                         
  -3   5  11       1494.06       1548.78        21.23 o                         
  -2   5  11       2287.89       2353.85        64.60 o                         
  -1   5  11        873.43        893.16        12.55 o                         
   0   5  11         35.03         35.95         1.78 o                         
   1   5  11         32.91         37.69         1.26 o                         
   2   5  11        428.77        468.33         8.13 o                         
   3   5  11         24.03         24.51         4.06 o                         
   4   5  11        856.87        916.14        12.85 o                         
   5   5  11         43.88         41.90         1.26 o                         
   6   5  11       2982.83       3001.56        46.14 o                         
   7   5  11        398.02        367.76         5.26 o                         
   8   5  11        116.86        112.28         2.07 o                         
   9   5  11       1118.54       1136.02        15.10 o                         
  10   5  11        356.87        373.16        10.75 o                         
  11   5  11          1.32          2.88         0.95 o                         
  12   5  11         13.20         20.44         1.93 o                         
  -6   6  11        476.39        471.25        11.58 o                         
  -5   6  11        278.40        270.50         5.07 o                         
  -4   6  11       1180.87       1220.93        19.11 o                         
  -3   6  11          7.44          6.46         0.96 o                         
  -2   6  11        710.55        716.79        13.29 o                         
  -1   6  11          5.58          9.41         1.09 o                         
   0   6  11         15.54         17.23         2.65 o                         
   1   6  11        173.76        184.53         3.55 o                         
   2   6  11        303.14        280.18         4.77 o                         
   3   6  11        267.62        267.38         6.27 o                         
   4   6  11         12.91         15.75         0.93 o                         
   5   6  11        219.12        227.97         3.91 o                         
   6   6  11          1.15          2.93         0.72 o                         
   7   6  11         50.01         48.25         3.18 o                         
   8   6  11        704.44        705.17        15.78 o                         
   9   6  11        694.76        703.70         9.67 o                         
  10   6  11        105.71        112.04         2.13 o                         
  11   6  11        461.55        434.64         5.77 o                         
  -6   7  11          0.26         -0.44         2.40 o                         
  -5   7  11         78.58         69.92         4.49 o                         
  -4   7  11          9.80          8.65         1.25 o                         
  -3   7  11        394.87        404.69         8.74 o                         
  -2   7  11        341.24        333.41         5.85 o                         
  -1   7  11        302.32        308.94         5.76 o                         
   0   7  11         38.21         34.24         1.98 o                         
   1   7  11        409.61        411.31         7.31 o                         
   2   7  11       3205.08       3363.15        54.29 o                         
   3   7  11        479.16        502.38         8.83 o                         
   4   7  11         66.10         66.08         1.70 o                         
   5   7  11         59.53         47.43         2.19 o                         
   6   7  11         17.45         15.98         0.95 o                         
   7   7  11        185.14        189.79         3.79 o                         
   8   7  11         23.67         27.93         1.18 o                         
   9   7  11         20.50         22.51         1.30 o                         
  10   7  11        553.11        525.72         7.15 o                         
  11   7  11         71.97         72.93         1.88 o                         
  -5   8  11         87.98         94.69         3.33 o                         
  -4   8  11        173.66        156.50         4.83 o                         
  -3   8  11         42.49         46.28         1.71 o                         
  -2   8  11        450.46        457.31         8.99 o                         
  -1   8  11         62.01         58.09         2.65 o                         
   0   8  11         30.33         36.82         2.99 o                         
   1   8  11        753.54        776.26        13.97 o                         
   2   8  11        299.60        321.07         5.65 o                         
   3   8  11        710.03        733.90        11.27 o                         
   4   8  11         50.33         55.67         2.03 o                         
   5   8  11        222.35        249.90         4.50 o                         
   6   8  11       2381.38       2442.62        33.11 o                         
   7   8  11        329.72        326.63         5.01 o                         
   8   8  11         77.99         67.07         1.89 o                         
   9   8  11        101.23         94.81         2.37 o                         
  10   8  11         54.94         59.72         2.70 o                         
  11   8  11        174.95        155.01         3.38 o                         
  -4   9  11         13.58          9.11         3.18 o                         
  -3   9  11         13.23         11.85         1.81 o                         
  -2   9  11         25.51         17.76         1.51 o                         
  -1   9  11         12.68         10.10         1.55 o                         
   0   9  11        515.42        535.03         9.45 o                         
   1   9  11        183.12        191.13         4.74 o                         
   2   9  11        312.96        321.28         6.25 o                         
   3   9  11        627.97        637.04        12.13 o                         
   4   9  11          0.57          2.96         1.22 o                         
   5   9  11        196.08        185.90         3.29 o                         
   6   9  11         79.18         78.91         2.03 o                         
   7   9  11        169.86        181.58         3.89 o                         
   8   9  11        331.34        316.19         5.67 o                         
   9   9  11        100.41        100.46         2.62 o                         
  10   9  11        111.23        114.51         2.70 o                         
  -3  10  11          0.05          0.48         1.43 o                         
  -2  10  11          0.21         -0.38         1.17 o                         
  -1  10  11       1092.12       1085.31        19.92 o                         
   0  10  11        365.83        353.57        11.33 o                         
   1  10  11         39.97         37.62         2.70 o                         
   2  10  11          0.84          1.84         1.09 o                         
   3  10  11        143.71        141.12         2.90 o                         
   4  10  11         27.02         27.48         1.26 o                         
   5  10  11        163.12        175.43         3.61 o                         
   6  10  11        140.81        132.81         2.91 o                         
   7  10  11        238.70        239.82         4.37 o                         
   8  10  11         36.80         45.15         1.61 o                         
   9  10  11        575.65        547.52         8.12 o                         
  -1  11  11        261.20        227.28         5.60 o                         
   0  11  11        332.31        302.78        10.03 o                         
   1  11  11        297.81        293.68         6.04 o                         
   2  11  11        224.88        212.54         5.21 o                         
   3  11  11          5.22          8.88         1.24 o                         
   4  11  11          1.44          0.84         1.21 o                         
   5  11  11          0.99          1.79         1.15 o                         
   6  11  11          1.41          2.08         1.32 o                         
   7  11  11         42.42         39.71         1.74 o                         
   8  11  11        616.97        618.50         9.45 o                         
   1  12  11        136.42        131.05         6.76 o                         
   2  12  11        197.03        189.30        10.60 o                         
   3  12  11          2.74         -0.27         1.53 o                         
   4  12  11        124.82        120.35         3.28 o                         
   5  12  11        205.70        209.05         3.79 o                         
   6  12  11          0.14         -0.61         1.36 o                         
  -3 -10  12        356.89        387.97         7.82 o                         
  -2 -10  12        901.10        896.75        18.62 o                         
  -1 -10  12          0.42          2.20         1.63 o                         
   0 -10  12        161.96        158.25         3.51 o                         
   1 -10  12         66.66         69.73         5.62 o                         
  -5  -9  12          0.07          0.51         1.28 o                         
  -4  -9  12         44.37         42.80         1.91 o                         
  -3  -9  12        243.11        235.92         3.90 o                         
  -2  -9  12         35.92         42.31         1.76 o                         
  -1  -9  12         50.22         45.07         1.87 o
[truncated: 202,906 more chars]
